# Supplementary material for: INeo-Epp: A Novel T-Cell HLA Class-I Immunogenicity or Neoantigenic Epitope Prediction Method Based on Sequence-Related Amino Acid Features
Source: Biomed Res Int. 2020 Jun 15;2020:5798356. doi: 10.1155/2020/5798356 (PMC7315274; doi:10.1155/2020/5798356)
Supplement: Supplementary Materials — S1 Table IEDB antigen epitopes summary. Detailed description of 17 HLA molecules collected from IEDB. (XLSX) S2 Table External validation antigen epitopes summary. Epitope details of 7 publications. (XLSX) S3 Table Neoantigen epitopes summary. Epitope details of 13 publications. (XLSX) S4 Table Summary of amino acid characteristics. For all amino acid characteristics (n=21) that are described in the ExPASy. (XLSX). [file 5798356.f1.zip]

Archive with 4 entries (4 files):
- 5798356.f1/Supplemental Table S1.xlsx
- 5798356.f1/Supplemental Table S2.xlsx
- 5798356.f1/Supplemental Table S3.xlsx
- 5798356.f1/Supplemental Table S4.xlsx
