# Supplementary material for: INeo-Epp: A Novel T-Cell HLA Class-I Immunogenicity or Neoantigenic Epitope Prediction Method Based on Sequence-Related Amino Acid Features
Source: Biomed Res Int. 2020 Jun 15;2020:5798356. doi: 10.1155/2020/5798356 (PMC7315274; doi:10.1155/2020/5798356)
Supplement: Supplementary Materials — S1 Table IEDB antigen epitopes summary. Detailed description of 17 HLA molecules collected from IEDB. (XLSX) S2 Table External validation antigen epitopes summary. Epitope details of 7 publications. (XLSX) S3 Table Neoantigen epitopes summary. Epitope details of 13 publications. (XLSX) S4 Table Summary of amino acid characteristics. For all amino acid characteristics (n=21) that are described in the ExPASy. (XLSX). [file 5798356.f1.zip › 5798356.f1/Supplemental Table S1.xlsx]

## Sheet: HLA-A-0101
Epitopes	Assay Group	Qualitative Measure	Allele Name	Length	%rank
YLEKESIYY	IFNg release	Positive	HLA-A1	9	0.0187
EADPTGHSY	cytotoxicity	Positive	HLA-A1	9	0.0191
CTELKLSDY	IFNg release	Positive	HLA-A1	9	0.1435
VSDGGPNLY	cytotoxicity	Positive	HLA-A1	9	0.0036
ISNQEPLKL	cytotoxicity	Positive	HLA-A1	9	2.3025
CMLTEFLHY	IFNg release	Positive	HLA-A1	9	1.9545
VSVNNVCHMY	IFNg release	Positive	HLA-A1	10	0.5593
FTIDFKLKY	IFNg release	Positive	HLA-A1	9	0.0542
DMCDIYLLY	IFNg release	Positive	HLA-A1	9	0.39
FGDSKEPVPY	IFNg release	Positive	HLA-A1	10	0.3939
FLSMLNLTKY	IFNg release	Positive	HLA-A1	10	0.7571
SQSDTVFDY	IFNg release	Positive	HLA-A1	9	0.681
QSDTVFDYY	IFNg release	Positive	HLA-A1	9	0.0032
QSITRSLIY	IFNg release	Positive	HLA-A1	9	0.3281
VTDTNKFDNY	IFNg release	Positive	HLA-A1	10	0.0163
GTHVLLPFY	IFNg release	Positive	HLA-A1	9	0.5952
ITDFNIDTY	IFNg release	Positive	HLA-A*01:01	9	0.004
ATDALMTGF	IFNg release	Positive	HLA-A*01:01	9	0.154
VTMMKYCSY	IFNg release	Negative	HLA-A*01:01	9	0.8202
ASTTENAAY	IFNg release	Negative	HLA-A*01:01	9	0.2682
TISSESLVY	IFNg release	Negative	HLA-A*01:01	9	0.2244
ISKIYTLIY	IFNg release	Negative	HLA-A*01:01	9	0.4317
FISDNKKEY	IFNg release	Negative	HLA-A*01:01	9	0.5906
VTFRERYSY	IFNg release	Negative	HLA-A*01:01	9	0.3437
QTLISLNSMY	IFNg release	Negative	HLA-A*01:01	10	0.6154
MLSNGYSEY	IFNg release	Negative	HLA-A*01:01	9	0.1647
SSNIMSESY	IFNg release	Positive	HLA-A*01:01	9	0.1392
PFDIKKLLY	IFNg release	Negative	HLA-A*01:01	9	0.7498
IASIKGKSY	IFNg release	Negative	HLA-A*01:01	9	1.491
ITNILTSEY	IFNg release	Negative	HLA-A*01:01	9	0.0333
ISFDVSEKY	IFNg release	Negative	HLA-A*01:01	9	0.1155
VSEKYTDMY	IFNg release	Positive	HLA-A*01:01	9	0.0089
MMVLLHAVY	IFNg release	Negative	HLA-A*01:01	9	2.4278
KTGLTNNNY	IFNg release	Negative	HLA-A*01:01	9	0.3635
YREHTTLYY	IFNg release	Negative	HLA-A*01:01	9	0.4941
LISTILKRY	IFNg release	Negative	HLA-A*01:01	9	1.0405
FTDWANKQY	IFNg release	Positive	HLA-A*01:01	9	0.0038
MADTDDIIDY	IFNg release	Negative	HLA-A*01:01	10	0.0819
TSDIDPKSSY	IFNg release	Negative	HLA-A*01:01	10	0.0277
HISALKRRY	IFNg release	Positive	HLA-A*01:01	9	1.6246
YESDDLTEY	IFNg release	Negative	HLA-A*01:01	9	0.9539
YTNVPEGTY	IFNg release	Negative	HLA-A*01:01	9	0.0344
QGDYKVEEY	IFNg release	Negative	HLA-A*01:01	9	0.2681
EYDDHINLY	IFNg release	Negative	HLA-A*01:01	9	0.3936
LSMLNLTKY	IFNg release	Negative	HLA-A*01:01	9	0.3782
KSPLPSLEY	IFNg release	Negative	HLA-A*01:01	9	0.2867
PSLEYGANY	IFNg release	Negative	HLA-A*01:01	9	0.6962
FLEFSNRVY	IFNg release	Negative	HLA-A*01:01	9	0.1425
FSNRVYEALY	IFNg release	Negative	HLA-A*01:01	10	0.1662
MSSFVTNGY	IFNg release	Negative	HLA-A*01:01	9	0.0829
TVSFSDSKY	IFNg release	Negative	HLA-A*01:01	9	0.2645
INDFNIFSY	IFNg release	Negative	HLA-A*01:01	9	0.1338
IYEAVIHLY	IFNg release	Negative	HLA-A*01:01	9	0.5953
YIEHPLIPY	IFNg release	Negative	HLA-A*01:01	9	0.1573
HISSILLLMY	IFNg release	Negative	HLA-A*01:01	10	0.8271
ISSILLLMY	IFNg release	Negative	HLA-A*01:01	9	0.2154
YAAFLWLFY	IFNg release	Negative	HLA-A*01:01	9	0.3754
FIANNDCRY	IFNg release	Negative	HLA-A*01:01	9	0.2876
FIANNDCRYY	IFNg release	Negative	HLA-A*01:01	10	0.6707
TSFTNDILY	IFNg release	Negative	HLA-A*01:01	9	0.1456
DSTITFMKY	IFNg release	Negative	HLA-A*01:01	9	0.2507
YMEYCLVIY	IFNg release	Negative	HLA-A*01:01	9	0.7452
NRSMTTIHY	IFNg release	Negative	HLA-A*01:01	9	3.246
MSHLKVALY	IFNg release	Negative	HLA-A*01:01	9	0.2135
AVDSQIPTLY	IFNg release	Negative	HLA-A*01:01	10	0.0207
VDSQIPTLY	IFNg release	Negative	HLA-A*01:01	9	0.378
TIALKHSGY	IFNg release	Negative	HLA-A*01:01	9	0.7126
ETFNKEFVY	IFNg release	Negative	HLA-A*01:01	9	0.225
VPELSFIGY	IFNg release	Negative	HLA-A*01:01	9	0.8504
HAATSLSVY	IFNg release	Negative	HLA-A*01:01	9	0.6619
SLSVYTKPY	IFNg release	Negative	HLA-A*01:01	9	1.7871
NTDNKFISY	IFNg release	Negative	HLA-A*01:01	9	0.0046
VSDGPPTGY	IFNg release	Negative	HLA-A*01:01	9	0.0133
GTRKNSFIY	IFNg release	Negative	HLA-A*01:01	9	0.651
TMDVNHPIYY	IFNg release	Negative	HLA-A*01:01	10	0.0391
TMDVNHPIY	IFNg release	Negative	HLA-A*01:01	9	0.062
STAEQLSKY	IFNg release	Negative	HLA-A*01:01	9	0.0571
TLATANKIY	IFNg release	Negative	HLA-A*01:01	9	0.8323
MVSTENNLQY	IFNg release	Negative	HLA-A*01:01	10	0.1733
VSTENNLQY	IFNg release	Negative	HLA-A*01:01	9	0.0839
MLSTKSIDLY	IFNg release	Negative	HLA-A*01:01	10	0.2686
LSTKSIDLY	IFNg release	Negative	HLA-A*01:01	9	0.1056
TTFIDVNEEY	IFNg release	Negative	HLA-A*01:01	10	0.1747
FMTNFSMVY	IFNg release	Negative	HLA-A*01:01	9	0.3657
FSMVYRTKVY	IFNg release	Negative	HLA-A*01:01	10	1.8065
GTSRSPPSY	IFNg release	Negative	HLA-A*01:01	9	0.3012
KTLDISSFY	IFNg release	Negative	HLA-A*01:01	9	0.1305
QMAGVEVRY	IFNg release	Negative	HLA-A*01:01	9	0.4386
WISDNTHIY	IFNg release	Negative	HLA-A*01:01	9	0.1255
VMNFIPIIY	IFNg release	Negative	HLA-A*01:01	9	0.3918
VPDADPPIPY	IFNg release	Negative	HLA-A*01:01	10	0.7323
YSRVNHAKY	IFNg release	Negative	HLA-A*01:01	9	0.4474
GTSNWTGNY	IFNg release	Negative	HLA-A*01:01	9	0.1455
FMRDWNSKY	IFNg release	Negative	HLA-A*01:01	9	0.4944
NSKYSYELY	IFNg release	Negative	HLA-A*01:01	9	0.3443
ASRLKFNLY	IFNg release	Negative	HLA-A*01:01	9	0.6343
LLAGIPLAY	IFNg release	Negative	HLA-A*01:01	9	0.1989
FMCNNIVDY	IFNg release	Negative	HLA-A*01:01	9	1.2766
ASNNVDHDY	IFNg release	Negative	HLA-A*01:01	9	0.1259
DKSTNILDY	IFNg release	Negative	HLA-A*01:01	9	5.2283
MSKQRLDDLY	IFNg release	Negative	HLA-A*01:01	10	0.2318
YCDKVSNDY	IFNg release	Negative	HLA-A*01:01	9	0.0817
ASTKSFTVY	IFNg release	Negative	HLA-A*01:01	9	0.3645
ICDDYFVDY	IFNg release	Negative	HLA-A*01:01	9	0.1853
ITAIMFATY	IFNg release	Negative	HLA-A*01:01	9	0.1808
MFATYKTLKY	IFNg release	Negative	HLA-A*01:01	10	1.2325
RYDAKAYLY	IFNg release	Negative	HLA-A*01:01	9	0.5814
FSSPISVPDY	IFNg release	Negative	HLA-A*01:01	10	0.1761
IMKSGDLKY	IFNg release	Negative	HLA-A*01:01	9	0.5916
KSGDLKYTY	IFNg release	Negative	HLA-A*01:01	9	0.6519
SIDSSVDRY	IFNg release	Negative	HLA-A*01:01	9	0.0176
EVASLRKEY	IFNg release	Negative	HLA-A*01:01	9	1.3081
LMDEEVPAY	IFNg release	Negative	HLA-A*01:01	9	0.0411
RTAIGIADY	IFNg release	Negative	HLA-A*01:01	9	0.2095
TLESEIAKY	IFNg release	Negative	HLA-A*01:01	9	0.0799
MSMGDIITY	IFNg release	Negative	HLA-A*01:01	9	0.2042
GMYCRCSHGY	IFNg release	Negative	HLA-A*01:01	10	6.1325
ITCCLLSVY	IFNg release	Negative	HLA-A*01:01	9	2.2336
ISYDDLITY	IFNg release	Negative	HLA-A*01:01	9	0.1887
ITYFPDRKY	IFNg release	Negative	HLA-A*01:01	9	0.3236
FPDRKYHKY	IFNg release	Negative	HLA-A*01:01	9	0.211
DTTLRDLVY	IFNg release	Negative	HLA-A*01:01	9	0.183
YSKCIRPCY	IFNg release	Negative	HLA-A*01:01	9	1.8264
LIEYLLKEY	IFNg release	Negative	HLA-A*01:01	9	0.3925
LKEYTPQIY	IFNg release	Negative	HLA-A*01:01	9	2.2606
FSQVTFMAY	IFNg release	Negative	HLA-A*01:01	9	0.1386
ILFNLSKFLL	IFNg release	Negative	HLA-A*01:01	10	25.8889
FFAGSISEY	IFNg release	Negative	HLA-A*01:01	9	0.7239
TGAMFTTMY	IFNg release	Negative	HLA-A*01:01	9	0.6744
LTIEAIENY	IFNg release	Negative	HLA-A*01:01	9	0.2356
ETRKKINIY	IFNg release	Negative	HLA-A*01:01	9	0.9917
NMESASTEY	IFNg release	Negative	HLA-A*01:01	9	0.0899
STSIRLNAIY	IFNg release	Negative	HLA-A*01:01	10	0.3431
TSIRLNAIY	IFNg release	Negative	HLA-A*01:01	9	0.4764
STNKELESY	IFNg release	Negative	HLA-A*01:01	9	0.1209
RSEDNEYLY	IFNg release	Negative	HLA-A*01:01	9	0.0191
ILSSLCVSY	IFNg release	Negative	HLA-A*01:01	9	1.4298
MIESKRPLY	IFNg release	Negative	HLA-A*01:01	9	0.1401
LTNDAFCKY	IFNg release	Negative	HLA-A*01:01	9	0.047
LSDLKKTIY	IFNg release	Negative	HLA-A*01:01	9	0.0273
AVDSFFEPY	IFNg release	Negative	HLA-A*01:01	9	0.0635
RLDGPSNKY	IFNg release	Negative	HLA-A*01:01	9	0.0575
GPSNKYHIY	IFNg release	Negative	HLA-A*01:01	9	2.3436
LREHMVLFY	IFNg release	Negative	HLA-A*01:01	9	1.3105
NTSIKEIKY	IFNg release	Negative	HLA-A*01:01	9	0.1604
CISLQFSNY	IFNg release	Negative	HLA-A*01:01	9	1.6601
FSDIKRILPY	IFNg release	Negative	HLA-A*01:01	10	0.0307
RGSIIFINY	IFNg release	Negative	HLA-A*01:01	9	2.7691
PLDSFFEGY	IFNg release	Negative	HLA-A*01:01	9	0.1403
NTVIADLPY	IFNg release	Negative	HLA-A*01:01	9	0.3476
AVSDVCNSLY	IFNg release	Negative	HLA-A*01:01	10	0.0839
VSDVCNSLY	IFNg release	Negative	HLA-A*01:01	9	0.0095
KTPTGVYNY	IFNg release	Negative	HLA-A*01:01	9	0.3793
PSSNWFKFY	IFNg release	Negative	HLA-A*01:01	9	0.5765
KSDYCSILY	IFNg release	Negative	HLA-A*01:01	9	0.0421
INDECRCCY	IFNg release	Negative	HLA-A*01:01	9	1.5213
FGSSMLGKY	IFNg release	Negative	HLA-A*01:01	9	1.0169
NVDSTDELMY	IFNg release	Negative	HLA-A*01:01	10	0.0274
NTDAFSREY	IFNg release	Negative	HLA-A*01:01	9	0.0043
ISDCIREILY	IFNg release	Negative	HLA-A*01:01	10	0.0308
SSDISFIKY	IFNg release	Negative	HLA-A*01:01	9	0.0062
LTDDNVGYY	IFNg release	Negative	HLA-A*01:01	9	0.0012
TKSVKTLIY	IFNg release	Negative	HLA-A*01:01	9	2.7294
VMCSISLTY	IFNg release	Negative	HLA-A*01:01	9	0.9186
SQECNNLCY	IFNg release	Negative	HLA-A*01:01	9	0.6772
VTKYYINLNY	IFNg release	Negative	HLA-A*01:01	10	0.5429
WVEVAVQEY	IFNg release	Negative	HLA-A*01:01	9	0.0742
VIEQSILMY	IFNg release	Negative	HLA-A*01:01	9	0.0529
ITLAKKYIY	IFNg release	Negative	HLA-A*01:01	9	0.5738
WVSDDERCY	IFNg release	Negative	HLA-A*01:01	9	0.6371
HTIKTLGVY	IFNg release	Negative	HLA-A*01:01	9	0.391
KTLGVYSDY	IFNg release	Negative	HLA-A*01:01	9	0.6248
DSPEHLLGY	IFNg release	Negative	HLA-A*01:01	9	0.3171
TTRVDGNSY	IFNg release	Negative	HLA-A*01:01	9	0.4589
NSYYWPDIY	IFNg release	Negative	HLA-A*01:01	9	0.2229
TSANFDGTHY	IFNg release	Negative	HLA-A*01:01	10	0.1645
ITMDIVNKY	IFNg release	Negative	HLA-A*01:01	9	0.0796
DIDSAIETY	IFNg release	Negative	HLA-A*01:01	9	0.0803
ETGTPFILY	IFNg release	Negative	HLA-A*01:01	9	0.123
LADAFILLNY	IFNg release	Negative	HLA-A*01:01	10	0.1127
ADAFILLNY	IFNg release	Negative	HLA-A*01:01	9	0.6008
ELAEKEGPY	IFNg release	Negative	HLA-A*01:01	9	1.0413
YASNGILQY	IFNg release	Negative	HLA-A*01:01	9	0.0807
WSLGLKTGMY	IFNg release	Negative	HLA-A*01:01	10	1.1246
LSVNACNLEY	IFNg release	Negative	HLA-A*01:01	10	0.4242
PSAQQFCQY	IFNg release	Negative	HLA-A*01:01	9	0.528
GGAGFLGRY	IFNg release	Negative	HLA-A*01:01	9	1.5767
ITSKVKVINY	IFNg release	Negative	HLA-A*01:01	10	0.482
TSKVKVINY	IFNg release	Negative	HLA-A*01:01	9	0.894
WMHVLAAKY	IFNg release	Negative	HLA-A*01:01	9	1.5221
VLAAKYIQY	IFNg release	Negative	HLA-A*01:01	9	0.4692
GSEIKGNAY	IFNg release	Negative	HLA-A*01:01	9	0.1045
GNAYFCYDY	IFNg release	Negative	HLA-A*01:01	9	4.0133
NNAELDFNY	IFNg release	Negative	HLA-A*01:01	9	0.8422
FMIDFEYDNY	IFNg release	Negative	HLA-A*01:01	10	0.1453
MIDFEYDNY	IFNg release	Negative	HLA-A*01:01	9	0.0243
VVSLDKPFMY	IFNg release	Negative	HLA-A*01:01	10	0.3331
VSLDKPFMY	IFNg release	Negative	HLA-A*01:01	9	0.1258
ILDGATVVY	IFNg release	Negative	HLA-A*01:01	9	0.024
GSAPGTHIRY	IFNg release	Negative	HLA-A*01:01	10	0.189
PSTADLLSNY	IFNg release	Negative	HLA-A*01:01	10	0.4815
STADLLSNY	IFNg release	Negative	HLA-A*01:01	9	0.0579
FPDQWIKDFY	IFNg release	Negative	HLA-A*01:01	10	0.3712
FADNDRQDIY	IFNg release	Negative	HLA-A*01:01	10	0.0467
TMYDKILSY	IFNg release	Negative	HLA-A*01:01	9	0.2855
LFSKNILKY	IFNg release	Negative	HLA-A*01:01	9	1.0784
DGSPISLRY	IFNg release	Negative	HLA-A*01:01	9	0.3718
LSLTKLFSY	IFNg release	Negative	HLA-A*01:01	9	0.7393
IDSEFLHNY	IFNg release	Negative	HLA-A*01:01	9	0.499
SCDEIGDIY	IFNg release	Negative	HLA-A*01:01	9	0.09
HPAIKKLVY	IFNg release	Negative	HLA-A*01:01	9	2.4715
DSSQVKCCHY	IFNg release	Negative	HLA-A*01:01	10	1.666
SSQVKCCHY	IFNg release	Negative	HLA-A*01:01	9	1.5011
FSGKKSDEY	IFNg release	Negative	HLA-A*01:01	9	0.1221
MIDKLFYVY	IFNg release	Negative	HLA-A*01:01	9	0.0529
RSLEDCINY	IFNg release	Negative	HLA-A*01:01	9	1.0187
FLDESFPRY	IFNg release	Negative	HLA-A*01:01	9	0.0097
AVAVLDNIIY	IFNg release	Negative	HLA-A*01:01	10	1.043
YRSSKVIAY	IFNg release	Negative	HLA-A*01:01	9	2.2535
NTCTNSWIY	IFNg release	Negative	HLA-A*01:01	9	0.3827
GLADDEYIY	IFNg release	Negative	HLA-A*01:01	9	0.4662
PSKPYWQKY	IFNg release	Negative	HLA-A*01:01	9	1.0552
VISNLVLSY	IFNg release	Negative	HLA-A*01:01	9	0.3809
VIAPAKLLEY	IFNg release	Negative	HLA-A*01:01	10	0.4852
LSALLRQSY	IFNg release	Negative	HLA-A*01:01	9	0.3425
QSADFKQKY	IFNg release	Negative	HLA-A*01:01	9	0.158
FFDRIRFFY	IFNg release	Negative	HLA-A*01:01	9	0.2918
ISAFIVYYY	IFNg release	Negative	HLA-A*01:01	9	0.1751
ISTIVDESY	IFNg release	Negative	HLA-A*01:01	9	0.2248
ELDDYDYDY	IFNg release	Negative	HLA-A*01:01	9	0.0462
RMGKTVLYY	IFNg release	Negative	HLA-A*01:01	9	0.7734
DSIQDLLLEY	IFNg release	Negative	HLA-A*01:01	10	0.2481
MIDEGATLY	IFNg release	Negative	HLA-A*01:01	9	0.0035
YTCSMYPSY	IFNg release	Negative	HLA-A*01:01	9	0.3141
GTDMLTVMY	IFNg release	Negative	HLA-A*01:01	9	0.0046
IESGANPLY	IFNg release	Negative	HLA-A*01:01	9	1.1575
QTSVFSATVY	IFNg release	Negative	HLA-A*01:01	10	0.3955
KVASSTTQY	IFNg release	Negative	HLA-A*01:01	9	0.4511
DVSQEVRKY	IFNg release	Negative	HLA-A*01:01	9	1.1291
KESCNGLYY	IFNg release	Negative	HLA-A*01:01	9	1.4102
TIDIDETISY	IFNg release	Negative	HLA-A*01:01	10	0.0458
LTKINNGCY	IFNg release	Negative	HLA-A*01:01	9	0.6261
DLAQMYKDY	IFNg release	Negative	HLA-A*01:01	9	1.6804
KTDAGASTY	IFNg release	Negative	HLA-A*01:01	9	0.0063
KSADNPNMY	IFNg release	Negative	HLA-A*01:01	9	0.1469
ETIELGERY	IFNg release	Negative	HLA-A*01:01	9	0.1931
RMFGSKPTFY	IFNg release	Negative	HLA-A*01:01	10	1.3457
LAAKSDVLY	IFNg release	Negative	HLA-A*01:01	9	0.2375
LTARDAGTY	IFNg release	Negative	HLA-A*01:01	9	0.1345
DTDKVDYEEY	IFNg release	Negative	HLA-A*01:01	10	0.0217
ETSSKKPDY	IFNg release	Negative	HLA-A*01:01	9	0.7017
HTVTDTVSY	IFNg release	Negative	HLA-A*01:01	9	0.2381
KSTTDDADLY	IFNg release	Negative	HLA-A*01:01	10	0.2275
STTDDADLY	IFNg release	Negative	HLA-A*01:01	9	0.0356
GSTTSISNY	IFNg release	Negative	HLA-A*01:01	9	0.4951
AVAIFCITYY	IFNg release	Negative	HLA-A*01:01	10	1.6503
AVAIFCITY	IFNg release	Negative	HLA-A*01:01	9	1.749
LTFLSGGDLY	IFNg release	Negative	HLA-A*01:01	10	0.1388
TLDNILGILY	IFNg release	Negative	HLA-A*01:01	10	0.0249
TVSFIDETEY	IFNg release	Negative	HLA-A*01:01	10	0.4178
WLSHDLYDY	IFNg release	Negative	HLA-A*01:01	9	0.6005
LISLTNEIY	IFNg release	Negative	HLA-A*01:01	9	0.5342
TSNEIFIRY	IFNg release	Negative	HLA-A*01:01	9	0.0456
FTIYTDEVY	IFNg release	Negative	HLA-A*01:01	9	0.1736
MESDSFLKY	IFNg release	Negative	HLA-A*01:01	9	0.5091
QIDVRDIKY	IFNg release	Negative	HLA-A*01:01	9	0.0401
NTIIIACDY	IFNg release	Negative	HLA-A*01:01	9	0.832
FNATIIEAY	IFNg release	Negative	HLA-A*01:01	9	0.6601
GIADIRDKY	IFNg release	Negative	HLA-A*01:01	9	0.3852
FAEESYTYY	IFNg release	Negative	HLA-A*01:01	9	0.0151
CSKHMDARY	IFNg release	Negative	HLA-A*01:01	9	0.7918
FTFGDTALY	IFNg release	Negative	HLA-A*01:01	9	0.0423
SRDRKWLYY	IFNg release	Negative	HLA-A*01:01	9	0.8276
FAEESYTYYY	IFNg release	Negative	HLA-A*01:01	10	0.0497
ESRDRKWLYY	IFNg release	Negative	HLA-A*01:01	10	0.087
SMTYLYNKY	IFNg release	Negative	HLA-A*01:01	9	0.7881
YSFKLILAEY	IFNg release	Negative	HLA-A*01:01	10	0.6222
ISELSRLRY	IFNg release	Negative	HLA-A*01:01	9	0.0231
FYAHALGGY	IFNg release	Negative	HLA-A*01:01	9	2.3603
TVANDVRKY	IFNg release	Negative	HLA-A*01:01	9	0.6492
VVSVYNNKY	IFNg release	Negative	HLA-A*01:01	9	0.2982
YYALSGIGY	IFNg release	Negative	HLA-A*01:01	9	1.5843
VLETGNAVY	IFNg release	Negative	HLA-A*01:01	9	0.0896
LSPGPIIDY	IFNg release	Negative	HLA-A*01:01	9	0.3498
ALSPGPIIDY	IFNg release	Negative	HLA-A*01:01	10	0.6599
PSTVKTNLY	IFNg release	Negative	HLA-A*01:01	9	0.3748
QMDSMEALEY	IFNg release	Negative	HLA-A*01:01	10	0.0517
MDSMEALEY	IFNg release	Negative	HLA-A*01:01	9	0.3622
TSEEIISTY	IFNg release	Negative	HLA-A*01:01	9	0.0186
YTGVNGAVY	IFNg release	Negative	HLA-A*01:01	9	0.0747
KTDNDTILY	IFNg release	Negative	HLA-A*01:01	9	0.0028
YSKSALCTY	IFNg release	Negative	HLA-A*01:01	9	0.462
FSTSKLEGY	IFNg release	Negative	HLA-A*01:01	9	0.2189
TTFEVIEKY	IFNg release	Negative	HLA-A*01:01	9	0.1387
LLSPIGLLFY	IFNg release	Negative	HLA-A*01:01	10	0.2355
LSPIGLLFY	IFNg release	Negative	HLA-A*01:01	9	0.1717
ETSSLGNLY	IFNg release	Negative	HLA-A*01:01	9	0.049
VTGCKKRQY	IFNg release	Negative	HLA-A*01:01	9	1.8832
PSVLYPLEY	IFNg release	Negative	HLA-A*01:01	9	0.4017
IVDITSGKY	IFNg release	Negative	HLA-A*01:01	9	0.014
ISSIFKPAIY	IFNg release	Negative	HLA-A*01:01	10	0.6316
SSIFKPAIY	IFNg release	Negative	HLA-A*01:01	9	0.4701
MSIMPVLAY	IFNg release	Negative	HLA-A*01:01	9	0.2129
FHSEDVELCY	IFNg release	Negative	HLA-A*01:01	10	0.0498
HSEDVELCY	IFNg release	Negative	HLA-A*01:01	9	0.0142
VSLSGNLKY	IFNg release	Negative	HLA-A*01:01	9	0.161
STCITIIGY	IFNg release	Negative	HLA-A*01:01	9	0.4935
ASTLIVTIY	IFNg release	Negative	HLA-A*01:01	9	0.356
ADDDSFFKY	IFNg release	Negative	HLA-A*01:01	9	0.1824
KLEAVGHCY	IFNg release	Negative	HLA-A*01:01	9	0.1537
CYESLSEEY	IFNg release	Negative	HLA-A*01:01	9	2.0236
TTAIDPVRY	IFNg release	Negative	HLA-A*01:01	9	0.0622
FISFLDTVY	IFNg release	Negative	HLA-A*01:01	9	0.3686
YTIIDQENY	IFNg release	Negative	HLA-A*01:01	9	0.1413
IVDAIITLKY	IFNg release	Negative	HLA-A*01:01	10	0.0278
VDAIITLKY	IFNg release	Negative	HLA-A*01:01	9	0.3926
QLSNDIRERY	IFNg release	Negative	HLA-A*01:01	10	0.3213
LSNDIRERY	IFNg release	Negative	HLA-A*01:01	9	0.0739
GSSFQHGGRY	IFNg release	Negative	HLA-A*01:01	10	0.4416
SSFQHGGRY	IFNg release	Negative	HLA-A*01:01	9	0.2089
LTNPLLSPY	IFNg release	Negative	HLA-A*01:01	9	0.1416
LTNPLLSPYY	IFNg release	Negative	HLA-A*01:01	10	0.1283
ITCKAFGLY	IFNg release	Negative	HLA-A*01:01	9	0.3341
FTPIDSHKGY	IFNg release	Negative	HLA-A*01:01	10	0.2276
RGDLETLGY	IFNg release	Negative	HLA-A*01:01	9	0.2557
LVSATKQKY	IFNg release	Negative	HLA-A*01:01	9	0.6226
ITMVNSLTY	IFNg release	Negative	HLA-A*01:01	9	0.1403
LTYFEEPNY	IFNg release	Negative	HLA-A*01:01	9	0.3192
DLEKKICEY	IFNg release	Negative	HLA-A*01:01	9	0.3588
VADETELPY	IFNg release	Negative	HLA-A*01:01	9	0.0283
YMQFAKQCY	IFNg release	Negative	HLA-A*01:01	9	0.6029
VTFTCDQGY	IFNg release	Negative	HLA-A*01:01	9	0.421
TVSDYISELY	IFNg release	Negative	HLA-A*01:01	10	0.0091
VSDYISELY	IFNg release	Negative	HLA-A*01:01	9	0.0019
LSCNGETKY	IFNg release	Negative	HLA-A*01:01	9	0.4979
GYEVIGASY	IFNg release	Negative	HLA-A*01:01	9	1.6279
EIESLEATY	IFNg release	Negative	HLA-A*01:01	9	0.2016
WSIYLSLHY	IFNg release	Negative	HLA-A*01:01	9	0.4708
FSTSHIIQDY	IFNg release	Negative	HLA-A*01:01	10	0.2907
STSHIIQDY	IFNg release	Negative	HLA-A*01:01	9	0.1096
YGENILHIY	IFNg release	Negative	HLA-A*01:01	9	0.1599
SSSINIKEY	IFNg release	Negative	HLA-A*01:01	9	0.376
YISDTVNIY	IFNg release	Negative	HLA-A*01:01	9	0.137
CTLLHRCIY	IFNg release	Negative	HLA-A*01:01	9	3.3771
FDAVESLDY	IFNg release	Negative	HLA-A*01:01	9	0.5624
ETSIYDAVSY	IFNg release	Negative	HLA-A*01:01	10	0.3133
YNAYNTLVY	IFNg release	Negative	HLA-A*01:01	9	0.29
TTDVIKPDY	IFNg release	Negative	HLA-A*01:01	9	0.0131
EMFTILEEY	IFNg release	Negative	HLA-A*01:01	9	0.8916
FTILEEYFMY	IFNg release	Negative	HLA-A*01:01	10	0.3935
EGADNFIDY	IFNg release	Negative	HLA-A*01:01	9	1.0697
VTSSIASPLY	IFNg release	Negative	HLA-A*01:01	10	0.1121
TSSIASPLY	IFNg release	Negative	HLA-A*01:01	9	0.0686
RGDCLKAVY	IFNg release	Negative	HLA-A*01:01	9	1.2566
KTGETDYTY	IFNg release	Negative	HLA-A*01:01	9	0.2129
LSNGGLPAY	IFNg release	Negative	HLA-A*01:01	9	0.1594
LSNGGLPAYY	IFNg release	Negative	HLA-A*01:01	10	0.154
ISSVLTILY	IFNg release	Negative	HLA-A*01:01	9	0.083
KTYIDVNEEY	IFNg release	Negative	HLA-A*01:01	10	0.3373
LSTINICLPY	IFNg release	Negative	HLA-A*01:01	10	2.0001
STINICLPY	IFNg release	Negative	HLA-A*01:01	9	0.6655
IPESISQRY	IFNg release	Negative	HLA-A*01:01	9	0.5739
SISQRYNDY	IFNg release	Negative	HLA-A*01:01	9	0.7595
HGAKIIHRY	IFNg release	Negative	HLA-A*01:01	9	0.6882
NTYISNLPY	IFNg release	Negative	HLA-A*01:01	9	0.2529
GMINNRHVY	IFNg release	Negative	HLA-A*01:01	9	1.659
AVEYDGDIY	IFNg release	Negative	HLA-A*01:01	9	0.0957
IADAKYEYY	IFNg release	Negative	HLA-A*01:01	9	0.0168
MSTRNIEYY	IFNg release	Negative	HLA-A*01:01	9	0.1498
FTNAGIVAY	IFNg release	Negative	HLA-A*01:01	9	0.0349
NTVCIKPSYY	IFNg release	Negative	HLA-A*01:01	10	0.6622
NTVCIKPSY	IFNg release	Negative	HLA-A*01:01	9	1.0905
EYDMVRLPY	IFNg release	Negative	HLA-A*01:01	9	1.2257
YKDANISMY	IFNg release	Negative	HLA-A*01:01	9	0.391
MTRDPLYIY	IFNg release	Negative	HLA-A*01:01	9	0.2219
ESKAKQLCY	IFNg release	Negative	HLA-A*01:01	9	0.7938
LAELLEMKY	IFNg release	Negative	HLA-A*01:01	9	0.1095
KTDIVNTTY	IFNg release	Negative	HLA-A*01:01	9	0.0063
DTSNNIAEY	IFNg release	Negative	HLA-A*01:01	9	0.125
RMLDTSEKY	IFNg release	Negative	HLA-A*01:01	9	1.0081
TSEKYSKGY	IFNg release	Negative	HLA-A*01:01	9	0.1262
AIEPSGNNY	IFNg release	Negative	HLA-A*01:01	9	0.0969
FVEELLHRGY	IFNg release	Negative	HLA-A*01:01	10	0.1471
QTVNICIFY	IFNg release	Negative	HLA-A*01:01	9	0.4741
VSYEVFDDY	IFNg release	Negative	HLA-A*01:01	9	0.19
HSLSLHPLY	IFNg release	Negative	HLA-A*01:01	9	0.2979
DTGIRYCSY	IFNg release	Negative	HLA-A*01:01	9	0.7651
NSTSDTGIRY	IFNg release	Negative	HLA-A*01:01	10	0.1176
MTRVTNNVY	IFNg release	Negative	HLA-A*01:01	9	0.3855
VTNNVYLGNY	IFNg release	Negative	HLA-A*01:01	10	0.1878
PSSEVKFKY	IFNg release	Negative	HLA-A*01:01	9	0.2822
DTTTDISKY	IFNg release	Negative	HLA-A*01:01	9	0.2615
RSGAMILAY	IFNg release	Negative	HLA-A*01:01	9	0.426
PMLYFLYVY	IFNg release	Negative	HLA-A*01:01	9	6.6478
TMYDGLNDY	IFNg release	Negative	HLA-A*01:01	9	0.5042
FVEVNISYY	IFNg release	Negative	HLA-A*01:01	9	0.0306
CSRCLSLFY	IFNg release	Negative	HLA-A*01:01	9	2.4775
HYETLKLGY	IFNg release	Negative	HLA-A*01:01	9	1.7133
KMVYALLLY	IFNg release	Negative	HLA-A*01:01	9	1.7455
GDDHRFIRY	IFNg release	Negative	HLA-A*01:01	9	0.3037
SGEYKAYRY	IFNg release	Negative	HLA-A*01:01	9	0.4372
YMLIIVLWLY	IFNg release	Negative	HLA-A*01:01	10	3.1623
FRDLFKSGEY	IFNg release	Negative	HLA-A*01:01	10	1.5816
LTILDDNLY	IFNg release	Negative	HLA-A*01:01	9	0.1289
GCDFFPGLY	IFNg release	Negative	HLA-A*01:01	9	0.1622
VTSLAIKNY	IFNg release	Negative	HLA-A*01:01	9	0.3213
LLSINSSFY	IFNg release	Negative	HLA-A*01:01	9	0.2544
VTSLAIKNYY	IFNg release	Negative	HLA-A*01:01	10	0.193
KSDNIINIGY	IFNg release	Negative	HLA-A*01:01	10	0.047
ISARALKAY	IFNg release	Negative	HLA-A*01:01	9	0.5613
TIDKSSPLY	IFNg release	Negative	HLA-A*01:01	9	0.0121
KSSIKDSMY	IFNg release	Negative	HLA-A*01:01	9	0.3757
ISRTRLYDY	IFNg release	Negative	HLA-A*01:01	9	1.6707
VSHAPYTITY	IFNg release	Negative	HLA-A*01:01	10	0.2719
SHAPYTITY	IFNg release	Negative	HLA-A*01:01	9	1.6695
VMSQLVEFY	IFNg release	Negative	HLA-A*01:01	9	0.3793
IIDGVIPWNY	IFNg release	Negative	HLA-A*01:01	10	0.1156
ITKHVSVLY	IFNg release	Negative	HLA-A*01:01	9	0.1803
TTSFYSLNY	IFNg release	Negative	HLA-A*01:01	9	0.0535
YMITRRQLCY	IFNg release	Negative	HLA-A*01:01	10	1.9439
FQEQDKELY	IFNg release	Negative	HLA-A*01:01	9	0.3291
SLEDLLDVY	IFNg release	Negative	HLA-A*01:01	9	0.0729
ITVPFRLSY	IFNg release	Negative	HLA-A*01:01	9	0.179
FLDHREIHY	IFNg release	Negative	HLA-A*01:01	9	0.0244
MIEAFFPELY	IFNg release	Negative	HLA-A*01:01	10	0.1508
LVSSLSEITY	IFNg release	Negative	HLA-A*01:01	10	0.7341
VSSLSEITY	IFNg release	Negative	HLA-A*01:01	9	0.1905
LSEITYRFY	IFNg release	Negative	HLA-A*01:01	9	0.0651
IEAFFPELY	IFNg release	Negative	HLA-A*01:01	9	0.8454
MSSSVDVDIY	IFNg release	Negative	HLA-A*01:01	10	0.1987
SSSVDVDIY	IFNg release	Negative	HLA-A*01:01	9	0.1663
NSINNQLMY	IFNg release	Negative	HLA-A*01:01	9	0.1762
GTIAGGVCY	IFNg release	Negative	HLA-A*01:01	9	0.4258
TIAGGVCYY	IFNg release	Negative	HLA-A*01:01	9	0.3913
ELDFVVKNY	IFNg release	Negative	HLA-A*01:01	9	0.1322
YTALHCYLY	IFNg release	Negative	HLA-A*01:01	9	0.1072
TSSGRMPVY	IFNg release	Negative	HLA-A*01:01	9	0.2921
LLEYIKSRY	IFNg release	Negative	HLA-A*01:01	9	0.1175
KQDGYTALHY	IFNg release	Negative	HLA-A*01:01	10	0.3293
KSFEKFISY	IFNg release	Negative	HLA-A*01:01	9	0.5552
STVLDTTLY	IFNg release	Negative	HLA-A*01:01	9	0.1062
HNSKKLRRY	IFNg release	Negative	HLA-A*01:01	9	2.4881
YSNIMNERY	IFNg release	Negative	HLA-A*01:01	9	0.0245
YMLTINDLY	IFNg release	Negative	HLA-A*01:01	9	0.2545
SVETDANANY	IFNg release	Negative	HLA-A*01:01	10	0.1387
GVDFGSSITY	IFNg release	Negative	HLA-A*01:01	10	0.0836
ISNGRHNGY	IFNg release	Negative	HLA-A*01:01	9	0.2648
YTDGSVVTY	IFNg release	Negative	HLA-A*01:01	9	0.0017
LSSGFKRSY	IFNg release	Negative	HLA-A*01:01	9	0.7538
PNSGNGLQY	IFNg release	Negative	HLA-A*01:01	9	1.3565
ALDTAKLKCY	IFNg release	Negative	HLA-A*01:01	10	0.1315
LISIRILYY	IFNg release	Negative	HLA-A*01:01	9	0.4845
ITEFSEDNY	IFNg release	Negative	HLA-A*01:01	9	0.0198
QTPSLGVVY	IFNg release	Negative	HLA-A*01:01	9	0.2925
FDDKGNTALY	IFNg release	Negative	HLA-A*01:01	10	0.1197
KTGWKTSFY	IFNg release	Negative	HLA-A*01:01	9	0.3027
DMMILLLDY	IFNg release	Negative	HLA-A*01:01	9	2.2695
EMLQALFKY	IFNg release	Negative	HLA-A*01:01	9	1.1104
HVEYKSDSY	IFNg release	Negative	HLA-A*01:01	9	0.1024
YKEFADCMY	IFNg release	Negative	HLA-A*01:01	9	1.923
CMYYFLHYY	IFNg release	Negative	HLA-A*01:01	9	3.2802
ACEDDKLMIY	IFNg release	Negative	HLA-A*01:01	10	0.4714
CEDDKLMIY	IFNg release	Negative	HLA-A*01:01	9	0.4384
SHAPGYTLY	IFNg release	Negative	HLA-A*01:01	9	1.2386
LSRVFFCVY	IFNg release	Negative	HLA-A*01:01	9	4.1537
ETEIVVKILY	IFNg release	Negative	HLA-A*01:01	10	0.1253
PVSDDNPAY	IFNg release	Negative	HLA-A*01:01	9	0.6598
ESNIDLISY	IFNg release	Negative	HLA-A*01:01	9	0.1604
YTCVLEYIY	IFNg release	Negative	HLA-A*01:01	9	0.4435
HSLTSIVIY	IFNg release	Negative	HLA-A*01:01	9	0.5842
LTSIVIYSY	IFNg release	Negative	HLA-A*01:01	9	0.1699
LTSVEFIIY	IFNg release	Negative	HLA-A*01:01	9	0.1505
VVDFVIKWY	IFNg release	Negative	HLA-A*01:01	9	0.1079
HSETDTTTEY	IFNg release	Negative	HLA-A*01:01	10	0.0309
ILEIPKTLKY	IFNg release	Negative	HLA-A*01:01	10	0.1222
HTITKAFGY	IFNg release	Negative	HLA-A*01:01	9	0.2536
LTEDSVKNY	IFNg release	Negative	HLA-A*01:01	9	0.0346
RLASYGLYY	IFNg release	Negative	HLA-A*01:01	9	0.205
VSNKYELEY	IFNg release	Negative	HLA-A*01:01	9	0.0564
ELEYTISNY	IFNg release	Negative	HLA-A*01:01	9	0.1662
VLDKWNTNY	IFNg release	Negative	HLA-A*01:01	9	0.0235
YTTFLSYHY	IFNg release	Negative	HLA-A*01:01	9	0.0883
PTTSRRDVY	IFNg release	Negative	HLA-A*01:01	9	0.802
FEDAAIVDY	IFNg release	Negative	HLA-A*01:01	9	0.4305
MADYLNSDY	IFNg release	Negative	HLA-A*01:01	9	0.0248
NIDSYTMKY	IFNg release	Negative	HLA-A*01:01	9	0.0094
FSTSSSYLY	IFNg release	Negative	HLA-A*01:01	9	0.0426
SSSYLYALY	IFNg release	Negative	HLA-A*01:01	9	0.1125
SSDFPLILY	IFNg release	Negative	HLA-A*01:01	9	0.005
TSSSYLYALY	IFNg release	Negative	HLA-A*01:01	10	0.2918
SSSDFPLILY	IFNg release	Negative	HLA-A*01:01	10	0.0227
CCDIYHASGY	IFNg release	Negative	HLA-A*01:01	10	2.3077
TYSLIIHRY	IFNg release	Negative	HLA-A*01:01	9	1.3704
HTEFLGNIY	IFNg release	Negative	HLA-A*01:01	9	0.0183
IEDDVNLAY	IFNg release	Negative	HLA-A*01:01	9	0.1944
YTYEDLVPY	IFNg release	Negative	HLA-A*01:01	9	0.1533
DTTSFVKIY	IFNg release	Negative	HLA-A*01:01	9	0.505
ISFNLDNFY	IFNg release	Negative	HLA-A*01:01	9	0.1589
ISPKERLPY	IFNg release	Negative	HLA-A*01:01	9	0.7195
LTSICEIVY	IFNg release	Negative	HLA-A*01:01	9	0.4223
FTPLNASPY	IFNg release	Negative	HLA-A*01:01	9	0.3055
YNDSYCGISY	IFNg release	Negative	HLA-A*01:01	10	0.1461
STTDAEACY	IFNg release	Negative	HLA-A*01:01	9	0.1241
TDAEACYIY	IFNg release	Negative	HLA-A*01:01	9	0.9734
DVDPPTTYY	IFNg release	Negative	HLA-A*01:01	9	0.0122
QTLTRLHTY	IFNg release	Negative	HLA-A*01:01	9	0.3785
YLEEPIRGY	IFNg release	Negative	HLA-A*01:01	9	0.1228
KEEGQHLLY	IFNg release	Negative	HLA-A*01:01	9	0.6157
SSQDLSFIY	IFNg release	Negative	HLA-A*01:01	9	0.0653
TYSLIQQLY	IFNg release	Negative	HLA-A*01:01	9	1.2898
SSDIFLKGHY	IFNg release	Negative	HLA-A*01:01	10	0.0685
FTENGPWMY	IFNg release	Negative	HLA-A*01:01	9	0.0024
SMDSDDGFY	IFNg release	Negative	HLA-A*01:01	9	0.0349
FDDLMIDLY	IFNg release	Negative	HLA-A*01:01	9	0.1824
QMAIDHYGGY	IFNg release	Negative	HLA-A*01:01	10	1.0581
SVDDLIELY	IFNg release	Negative	HLA-A*01:01	9	0.005
GKDNWSTIY	IFNg release	Negative	HLA-A*01:01	9	1.5019
LVSEIVEEY	IFNg release	Negative	HLA-A*01:01	9	0.1776
AISKLGINY	IFNg release	Negative	HLA-A*01:01	9	0.6497
MMFINSTCY	IFNg release	Negative	HLA-A*01:01	9	1.0871
STCYVFGLY	IFNg release	Negative	HLA-A*01:01	9	0.3872
FTDISMSLY	IFNg release	Negative	HLA-A*01:01	9	0.0009
TTDDLVKSY	IFNg release	Negative	HLA-A*01:01	9	0.0055
EKDYALYIY	IFNg release	Negative	HLA-A*01:01	9	1.3106
RQSPYAAGY	IFNg release	Negative	HLA-A*01:01	9	1.1963
SMSMPKFCY	IFNg release	Negative	HLA-A*01:01	9	0.8003
CMFNLDNDY	IFNg release	Negative	HLA-A*01:01	9	1.778
ISNENIEQY	IFNg release	Negative	HLA-A*01:01	9	0.0946
ETIEILRNY	IFNg release	Negative	HLA-A*01:01	9	0.5265
FMDEIDHESY	IFNg release	Negative	HLA-A*01:01	10	0.0259
YYSPKTPDY	IFNg release	Negative	HLA-A*01:01	9	1.8587
LSSKGLACY	IFNg release	Negative	HLA-A*01:01	9	0.2695
FSCGLSLQDY	IFNg release	Negative	HLA-A*01:01	10	0.9293
GLSLQDYCY	IFNg release	Negative	HLA-A*01:01	9	0.8636
SMASLKSLY	IFNg release	Negative	HLA-A*01:01	9	0.4102
FIESSICLDY	IFNg release	Negative	HLA-A*01:01	10	0.2589
NSSIISLFY	IFNg release	Negative	HLA-A*01:01	9	0.0474
ISYCRAFIY	IFNg release	Negative	HLA-A*01:01	9	0.8094
IESSICLDY	IFNg release	Negative	HLA-A*01:01	9	2.2361
ISIVNNEFY	IFNg release	Negative	HLA-A*01:01	9	0.2494
MSRKFMQVY	IFNg release	Negative	HLA-A*01:01	9	0.828
SAEKYMCRY	IFNg release	Negative	HLA-A*01:01	9	0.2114
YLDEFIEDRY	IFNg release	Negative	HLA-A*01:01	10	0.0242
DSFITSPEYY	IFNg release	Negative	HLA-A*01:01	10	0.4491
CSCCSQYINY	IFNg release	Negative	HLA-A*01:01	10	7.2499
DVEEGREGCY	IFNg release	Negative	HLA-A*01:01	10	0.7161
ETKEFKTLY	IFNg release	Negative	HLA-A*01:01	9	0.3047
KLEKNCNAY	IFNg release	Negative	HLA-A*01:01	9	0.6353
PSYEEIAKY	IFNg release	Negative	HLA-A*01:01	9	0.4686
CISYYFTYY	IFNg release	Negative	HLA-A*01:01	9	1.6774
VASAQIHLY	IFNg release	Negative	HLA-A*01:01	9	0.1511
ASAQIHLYY	IFNg release	Negative	HLA-A*01:01	9	0.0557
TVASAQIHLY	IFNg release	Negative	HLA-A*01:01	10	0.2617
VASAQIHLYY	IFNg release	Negative	HLA-A*01:01	10	0.2453
KLAVDKLLGY	IFNg release	Negative	HLA-A*01:01	10	1.1292
APSVRLLNY	IFNg release	Negative	HLA-A*01:01	9	2.0187
NSNINVINY	IFNg release	Negative	HLA-A*01:01	9	0.1927
GTIILYATY	IFNg release	Negative	HLA-A*01:01	9	0.719
TSSLNSEKY	IFNg release	Negative	HLA-A*01:01	9	0.1259
RISHGSMLY	IFNg release	Negative	HLA-A*01:01	9	0.2279
YSMYKRGIY	IFNg release	Negative	HLA-A*01:01	9	0.4825
LSICGNRLY	IFNg release	Negative	HLA-A*01:01	9	0.7514
RTNLPQSCY	IFNg release	Negative	HLA-A*01:01	9	0.1726
LLEPGTLVY	IFNg release	Negative	HLA-A*01:01	9	0.0238
NSVISALLMY	IFNg release	Negative	HLA-A*01:01	10	0.6237
AVEELKSEY	IFNg release	Negative	HLA-A*01:01	9	0.1054
GRAENFRRY	IFNg release	Negative	HLA-A*01:01	9	4.6756
NSVFTFSSY	IFNg release	Negative	HLA-A*01:01	9	0.4772
VTTLSYNIY	IFNg release	Negative	HLA-A*01:01	9	0.1946
LYSGNSILY	IFNg release	Negative	HLA-A*01:01	9	1.3709
WTRERGIKY	IFNg release	Negative	HLA-A*01:01	9	0.328
KSGNSHIDY	IFNg release	Negative	HLA-A*01:01	9	1.0423
QTCAGVIEY	IFNg release	Negative	HLA-A*01:01	9	0.3009
KSNAKCIEY	IFNg release	Negative	HLA-A*01:01	9	0.7519
MLEGETKLY	IFNg release	Negative	HLA-A*01:01	9	0.0793
VTAASPMLY	IFNg release	Negative	HLA-A*01:01	9	0.0237
VHSGLFSIY	IFNg release	Negative	HLA-A*01:01	9	3.2658
TSRNKMFLY	IFNg release	Negative	HLA-A*01:01	9	0.3525
FSDVININIY	IFNg release	Negative	HLA-A*01:01	10	0.0135
FVAFLAIKLY	IFNg release	Negative	HLA-A*01:01	10	1.317
FLSSYHLHSY	IFNg release	Negative	HLA-A*01:01	10	0.4335
QVSSTELFY	IFNg release	Negative	HLA-A*01:01	9	0.1583
TVEESTLKY	IFNg release	Negative	HLA-A*01:01	9	0.0165
KTMAPVHTY	IFNg release	Negative	HLA-A*01:01	9	0.2595
TEEDIRLLY	IFNg release	Negative	HLA-A*01:01	9	0.3163
ASLGYSVEY	IFNg release	Negative	HLA-A*01:01	9	0.3196
EMNCGTTKY	IFNg release	Negative	HLA-A*01:01	9	0.4602
LLDIKELSY	IFNg release	Negative	HLA-A*01:01	9	0.026
AGDGNCFVY	IFNg release	Negative	HLA-A*01:01	9	0.4163
TLSTRTNPY	IFNg release	Negative	HLA-A*01:01	9	0.6859
TISFFLIMY	IFNg release	Negative	HLA-A*01:01	9	1.0725
GVDIVDGLY	IFNg release	Negative	HLA-A*01:01	9	0.0181
RSFFKCFRY	IFNg release	Negative	HLA-A*01:01	9	1.1022
YCSNSLGAY	IFNg release	Negative	HLA-A*01:01	9	0.9821
IYSVSCFKY	IFNg release	Negative	HLA-A*01:01	9	4.9642
LTISFFLIMY	IFNg release	Negative	HLA-A*01:01	10	1.4965
ATEDKTSGY	IFNg release	Negative	HLA-A*01:01	9	0.017
LNDDEFSCY	IFNg release	Negative	HLA-A*01:01	9	0.1617
ISMYKRSKY	IFNg release	Negative	HLA-A*01:01	9	0.7614
ISISTGVLY	IFNg release	Negative	HLA-A*01:01	9	0.1874
MTSCNINAY	IFNg release	Negative	HLA-A*01:01	9	0.1679
YSFQTFHEY	IFNg release	Negative	HLA-A*01:01	9	0.0777
DLSFTICGY	IFNg release	Negative	HLA-A*01:01	9	1.413
GSNHLIDVY	IFNg release	Negative	HLA-A*01:01	9	0.2268
ITENYRNPY	IFNg release	Negative	HLA-A*01:01	9	0.0675
ATTSPARENY	IFNg release	Negative	HLA-A*01:01	10	0.381
TTSPARENY	IFNg release	Negative	HLA-A*01:01	9	0.1369
KTACRHHCNY	IFNg release	Negative	HLA-A*01:01	10	1.9652
LSDGFLLIRY	IFNg release	Negative	HLA-A*01:01	10	0.0371
VQELLREKY	IFNg release	Negative	HLA-A*01:01	9	0.9041
GTPTVAHIY	IFNg release	Negative	HLA-A*01:01	9	0.2356
RSEPIPYYY	IFNg release	Negative	HLA-A*01:01	9	0.0232
SSTPKSSIY	IFNg release	Negative	HLA-A*01:01	9	0.2493
TNDLVTNVY	IFNg release	Negative	HLA-A*01:01	9	0.1172
VTNVYDAREY	IFNg release	Negative	HLA-A*01:01	10	0.1804
GYDVSLSAY	IFNg release	Negative	HLA-A*01:01	9	1.146
DVSGYSVSY	IFNg release	Negative	HLA-A*01:01	9	0.533
ALACILPKY	IFNg release	Negative	HLA-A*01:01	9	1.2029
ISLLPLVFY	IFNg release	Negative	HLA-A*01:01	9	0.4995
GSGSGKTIY	IFNg release	Negative	HLA-A*01:01	9	0.981
FTPVYNPDY	IFNg release	Negative	HLA-A*01:01	9	0.2158
FVSSQESLEY	IFNg release	Negative	HLA-A*01:01	10	0.0911
VSSQESLEY	IFNg release	Negative	HLA-A*01:01	9	0.0494
NIEDYLFTY	IFNg release	Negative	HLA-A*01:01	9	0.0942
YVDMNNNSY	IFNg release	Negative	HLA-A*01:01	9	0.0072
YVDMNNNSYY	IFNg release	Negative	HLA-A*01:01	10	0.0083
FTTVPLVIDY	IFNg release	Negative	HLA-A*01:01	10	0.51
TTVPLVIDY	IFNg release	Negative	HLA-A*01:01	9	0.2533
LVDSVETDTY	IFNg release	Negative	HLA-A*01:01	10	0.0263
MTDLSKKGY	IFNg release	Negative	HLA-A*01:01	9	0.0238
LSKKGYILY	IFNg release	Negative	HLA-A*01:01	9	0.3174
HSTFFNRLY	IFNg release	Negative	HLA-A*01:01	9	0.2231
IVSEQGYEY	IFNg release	Negative	HLA-A*01:01	9	0.1357
NTPSKTINY	IFNg release	Negative	HLA-A*01:01	9	0.3208
MVEDYGHEY	IFNg release	Negative	HLA-A*01:01	9	0.011
TCESKIHKY	IFNg release	Negative	HLA-A*01:01	9	0.4674
LTEECIVDIY	IFNg release	Negative	HLA-A*01:01	10	0.0419
SMIELQSDY	IFNg release	Negative	HLA-A*01:01	9	1.0064
HSIPTLRDY	IFNg release	Negative	HLA-A*01:01	9	0.7802
TEECIVDIY	IFNg release	Negative	HLA-A*01:01	9	1.567
ETAIWSSRY	IFNg release	Negative	HLA-A*01:01	9	0.0855
ITKHTLFRY	IFNg release	Negative	HLA-A*01:01	9	0.2843
STILYFTKY	IFNg release	Negative	HLA-A*01:01	9	0.2803
TLANISTILY	IFNg release	Negative	HLA-A*01:01	10	0.2867
ITYCLVTHMY	IFNg release	Negative	HLA-A*01:01	10	0.6033
VMNIERQDY	IFNg release	Negative	HLA-A*01:01	9	0.9331
FNSLNTDDY	IFNg release	Negative	HLA-A*01:01	9	0.7155
VTGKMIDDY	IFNg release	Negative	HLA-A*01:01	9	0.2266
ASMTLSKSY	IFNg release	Negative	HLA-A*01:01	9	0.8146
GIDTRLPYY	IFNg release	Negative	HLA-A*01:01	9	0.0921
ATENIAVRY	IFNg release	Negative	HLA-A*01:01	9	0.0079
LSVPEYILY	IFNg release	Negative	HLA-A*01:01	9	0.1331
FSNDAILVY	IFNg release	Negative	HLA-A*01:01	9	0.0162
CSLIGTELY	IFNg release	Negative	HLA-A*01:01	9	0.2919
SCSMLEFMY	IFNg release	Negative	HLA-A*01:01	9	1.5194
LSSMVIMEY	IFNg release	Negative	HLA-A*01:01	9	0.1128
WTFSLSVPEY	IFNg release	Negative	HLA-A*01:01	10	0.6049
TKDCIFINY	IFNg release	Negative	HLA-A*01:01	9	1.8712
LIEGTNIWY	IFNg release	Negative	HLA-A*01:01	9	0.1164
VDDNSLIIY	IFNg release	Negative	HLA-A*01:01	9	0.2726
PMQWLTQYY	IFNg release	Negative	HLA-A*01:01	9	0.9159
FMFIGSPMY	IFNg release	Negative	HLA-A*01:01	9	0.4882
GSQVYHDIY	IFNg release	Negative	HLA-A*01:01	9	0.3219
FLELKRGIY	IFNg release	Negative	HLA-A*01:01	9	0.2805
YSISNDLLY	IFNg release	Negative	HLA-A*01:01	9	0.0455
RLSSPNLIY	IFNg release	Negative	HLA-A*01:01	9	0.3212
SSSISISKY	IFNg release	Negative	HLA-A*01:01	9	0.1382
FVDDNSLIIY	IFNg release	Negative	HLA-A*01:01	10	0.0096
NTRQLKLLEY	IFNg release	Negative	HLA-A*01:01	10	0.5329
RTTVTTTSY	IFNg release	Negative	HLA-A*01:01	9	0.2296
VTNAGKIVY	IFNg release	Negative	HLA-A*01:01	9	0.1366
ITLFLILCY	IFNg release	Negative	HLA-A*01:01	9	0.9892
CVDDRLFSY	IFNg release	Negative	HLA-A*01:01	9	0.0298
MIEISRSSY	IFNg release	Negative	HLA-A*01:01	9	0.1894
WTVFMLPIMY	IFNg release	Negative	HLA-A*01:01	10	1.7737
AMEKSSKYY	IFNg release	Negative	HLA-A*01:01	9	0.2947
PSIATNLEY	IFNg release	Negative	HLA-A*01:01	9	0.3284
GTEKEFLRY	IFNg release	Negative	HLA-A*01:01	9	0.0164
FAACITSDGY	IFNg release	Negative	HLA-A*01:01	10	0.7139
STKLLRFMY	IFNg release	Negative	HLA-A*01:01	9	0.5837
TREMGFLVY	IFNg release	Negative	HLA-A*01:01	9	1.5284
ITLYDFDYY	IFNg release	Negative	HLA-A*01:01	9	0.1112
DVEVFNREY	IFNg release	Negative	HLA-A*01:01	9	0.2627
MLSVCPRRY	IFNg release	Negative	HLA-A*01:01	9	0.9685
CSANAIHLY	IFNg release	Negative	HLA-A*01:01	9	0.0754
LVALVITINY	IFNg release	Negative	HLA-A*01:01	10	2.1631
ITINYFLLLY	IFNg release	Negative	HLA-A*01:01	10	0.4515
VLSAATETY	IFNg release	Negative	HLA-A*01:01	9	0.3337
ILAALFMYY	IFNg release	Negative	HLA-A*01:01	9	0.507
CVAVTVAILY	IFNg release	Negative	HLA-A*01:01	10	2.5718
VTVAILYSMY	IFNg release	Negative	HLA-A*01:01	10	0.7108
TVAILYSMY	IFNg release	Negative	HLA-A*01:01	9	0.4277
FSDSAAIEKY	IFNg release	Negative	HLA-A*01:01	10	0.0053
LVEWGTSTY	IFNg release	Negative	HLA-A*01:01	9	0.0575
NVETSISDY	IFNg release	Negative	HLA-A*01:01	9	0.159
NVETSISDYY	IFNg release	Negative	HLA-A*01:01	10	0.0881
IMEDAISKY	IFNg release	Negative	HLA-A*01:01	9	0.0594
DTLFDDELY	IFNg release	Negative	HLA-A*01:01	9	0.2151
NTFSILYDY	IFNg release	Negative	HLA-A*01:01	9	0.3427
IIDTIGRDY	IFNg release	Negative	HLA-A*01:01	9	0.0789
DLSRECLGY	IFNg release	Negative	HLA-A*01:01	9	0.9355
ILDKYEDVY	IFNg release	Negative	HLA-A*01:01	9	0.0355
LGELIGVNY	IFNg release	Negative	HLA-A*01:01	9	0.4634
DTSYYVKEY	IFNg release	Negative	HLA-A*01:01	9	0.2728
ASVAQCHEY	IFNg release	Negative	HLA-A*01:01	9	0.4557
NTSSINLSY	IFNg release	Negative	HLA-A*01:01	9	0.042
IQDEIVAAY	IFNg release	Negative	HLA-A*01:01	9	0.0897
FSGKDIYTY	IFNg release	Negative	HLA-A*01:01	9	0.1527
KSSYVFKRY	IFNg release	Negative	HLA-A*01:01	9	0.553
VIDDVREKY	IFNg release	Negative	HLA-A*01:01	9	0.0234
NTYGEGFDY	IFNg release	Negative	HLA-A*01:01	9	0.1556
YGEGFDYLY	IFNg release	Negative	HLA-A*01:01	9	0.1048
LASLLCASY	IFNg release	Negative	HLA-A*01:01	9	2.2135
VMGGVYTTY	IFNg release	Negative	HLA-A*01:01	9	0.8046
HSIVYAVEY	IFNg release	Negative	HLA-A*01:01	9	0.3771
ETRNYLYKY	IFNg release	Negative	HLA-A*01:01	9	0.5134
IIADAKYEY	IFNg release	Negative	HLA-A*01:01	9	0.2469
DMSTRNIEY	IFNg release	Negative	HLA-A*01:01	9	0.5016
VASINNVIY	IFNg release	Negative	HLA-A*01:01	9	0.5381
CTKTDCDKY	IFNg release	Negative	HLA-A*01:01	9	0.8478
HISKYMNYY	IFNg release	Negative	HLA-A*01:01	9	0.3518
MMKRLMFEY	IFNg release	Negative	HLA-A*01:01	9	1.7828
LFSEEFIEY	IFNg release	Negative	HLA-A*01:01	9	1.0479
VLSILNIFY	IFNg release	Negative	HLA-A*01:01	9	0.4142
PISHTSYCY	IFNg release	Negative	HLA-A*01:01	9	1.3531
QNSCRVDEY	IFNg release	Negative	HLA-A*01:01	9	1.5925
NISYYDFRY	IFNg release	Negative	HLA-A*01:01	9	0.3051
AMKVIQGIY	IFNg release	Negative	HLA-A*01:01	9	1.8673
WGDEFERLY	IFNg release	Negative	HLA-A*01:01	9	0.1353
QTLVAIFSY	IFNg release	Negative	HLA-A*01:01	9	0.4504
YSYIFLSSY	IFNg release	Negative	HLA-A*01:01	9	0.3221
LSSYHLHSY	IFNg release	Negative	HLA-A*01:01	9	0.1471
VSKMLNLNY	IFNg release	Negative	HLA-A*01:01	9	0.4407
SSADFIVSY	IFNg release	Negative	HLA-A*01:01	9	0.083
FNEDLSSKY	IFNg release	Negative	HLA-A*01:01	9	0.1443
YTYDRVDIY	IFNg release	Negative	HLA-A*01:01	9	0.0384
DTRGIFSAY	IFNg release	Negative	HLA-A*01:01	9	0.5983
YKDILPGTY	IFNg release	Negative	HLA-A*01:01	9	0.7572
NVSIIISTPY	IFNg release	Negative	HLA-A*01:01	10	1.8817
ETWNKLLSNY	IFNg release	Negative	HLA-A*01:01	10	0.4899
TLAHDELENY	IFNg release	Negative	HLA-A*01:01	10	0.535
LTAAYSAKPY	IFNg release	Negative	HLA-A*01:01	10	0.3491
GSAITECENY	IFNg release	Negative	HLA-A*01:01	10	0.941
LSPQVIKSLY	IFNg release	Negative	HLA-A*01:01	10	0.493
MMGGYDQSPY	IFNg release	Negative	HLA-A*01:01	10	1.6202
VCAWAMGLNY	IFNg release	Negative	HLA-A*01:01	10	2.1755
FKEENRNIVY	IFNg release	Negative	HLA-A*01:01	10	1.2966
RTFLAERARY	IFNg release	Negative	HLA-A*01:01	10	0.7348
TSIGRRMILY	IFNg release	Negative	HLA-A*01:01	10	0.6634
PTMYDGLNDY	IFNg release	Negative	HLA-A*01:01	10	0.5574
MVDKGTVPSY	IFNg release	Negative	HLA-A*01:01	10	0.0423
TLDQLEDSEY	IFNg release	Negative	HLA-A*01:01	10	0.0569
AMENLKAMLY	IFNg release	Negative	HLA-A*01:01	10	0.1767
DSDVSLIIEY	IFNg release	Negative	HLA-A*01:01	10	0.0485
ISMLSEHRY	IFNg release	Negative	HLA-A*01:01	9	0.166
TMKMMVHIY	IFNg release	Negative	HLA-A*01:01	9	1.4668
EDSLLSHRY	IFNg release	Negative	HLA-A*01:01	9	0.7585
LLSHRYKDY	IFNg release	Negative	HLA-A*01:01	9	1.9501
HGDLWIANY	IFNg release	Negative	HLA-A*01:01	9	0.1721
PPSCIPKTY	IFNg release	Negative	HLA-A*01:01	9	8.4502
YTSKFSNRRY	IFNg release	Negative	HLA-A*01:01	10	0.085
GIDLYCGILY	IFNg release	Negative	HLA-A*01:01	10	0.1728
VTEEYIGNTY	IFNg release	Negative	HLA-A*01:01	10	0.0234
NTYKCRGHNY	IFNg release	Negative	HLA-A*01:01	10	0.6556
EPSDKHIKEY	cytotoxicity	Positive	HLA-A1	10	0.1722
FFFDIDLLLQ	IFNg release	Negative	HLA-A*01:01	10	7.2669
FFDIDLLLQR	IFNg release	Negative	HLA-A*01:01	10	7.5434
DIDLLLQRG	IFNg release	Negative	HLA-A*01:01	9	15.6623
DIDLLLQRGP	IFNg release	Negative	HLA-A*01:01	10	58.169
DLLLQRGPQY	IFNg release	Negative	HLA-A*01:01	10	2.9611
YSEHPTFTSQ	IFNg release	Positive	HLA-A*01:01	10	2.7271
SEHPTFTSQY	IFNg release	Positive	HLA-A*01:01	10	1.8205
YSEHPTFTS	IFNg release	Negative	HLA-A*01:01	9	1.2415
EHPTFTSQY	IFNg release	Negative	HLA-A*01:01	9	4.3038
TSQYRIQGK	IFNg release	Negative	HLA-A*01:01	9	9.9
SQEPMSIYVY	IFNg release	Negative	HLA-A1	10	0.4909
ATVQGQNLKY	IFNg release	Negative	HLA-A1	10	0.1697
IRETVELRQY	IFNg release	Negative	HLA-A1	10	3.456
IGDQYVKVY	IFNg release	Positive	HLA-A1	9	0.4129
IKEHMLKKY	IFNg release	Positive	HLA-A1	9	5.0259
DEEEAIVAY	IFNg release	Positive	HLA-A1	9	1.7084
GLDRNSGNY	IFNg release	Positive	HLA-A1	9	0.1327
ITSLVRLVY	IFNg release	Negative	HLA-A1	9	0.1454
HHEYLSDLY	IFNg release	Negative	HLA-A1	9	1.2665
AIIGIYLLY	IFNg release	Negative	HLA-A1	9	0.6814
QTEKHELLV	IFNg release	Negative	HLA-A1	9	0.8102
ATDSRLLMM	IFNg release	Negative	HLA-A1	9	0.155
FLDAALDFNY	IFNg release	Negative	HLA-A1	10	0.0457
DTQGVINIMY	IFNg release	Negative	HLA-A1	10	0.2659
LRENTTQCTY	IFNg release	Negative	HLA-A1	10	3.91
SAIIGIYLLY	IFNg release	Negative	HLA-A1	10	1.2064
VKESPGRCY	IFNg release	Negative	HLA-A1	9	4.3448
LDEGIMVVY	IFNg release	Positive	HLA-A1	9	0.4605
ATSTGDVVY	IFNg release	Positive	HLA-A1	9	0.1242
NTDFRVLEL	IFNg release	Positive	HLA-A1	9	0.3527
RTVPVTKLY	IFNg release	Negative	HLA-A1	9	0.2552
CSDPNTYIHK	IFNg release	Negative	HLA-A1	10	2.3666
LVEPCARVY	IFNg release	Negative	HLA-A1	9	0.3097
TDLGQNLLY	cytotoxicity	Positive	HLA-A1	9	0.5666
CTELKLTDY	IFNg release	Positive	HLA-A1	9	0.126
CTELKLTDQ	IFNg release	Positive	HLA-A1	9	12.3442
CTELKLSDH	IFNg release	Negative	HLA-A1	9	6.1929
ESEYYPRRY	IFNg release	Negative	HLA-A*01:01	9	0.101
WSEFSRNGVY	IFNg release	Negative	HLA-A*01:01	10	0.192
ALDLTTSAGY	IFNg release	Negative	HLA-A*01:01	10	0.1183
AMEQGVKDY	IFNg release	Negative	HLA-A*01:01	9	0.5124
SVDSEAVREY	IFNg release	Negative	HLA-A*01:01	10	0.0498
DLDQFRMIAY	IFNg release	Negative	HLA-A*01:01	10	0.2084
YGEFTMLGIY	IFNg release	Negative	HLA-A*01:01	10	0.9275
PADAQSSCY	IFNg release	Negative	HLA-A*01:01	9	0.1436
QPDVATCRFY	IFNg release	Negative	HLA-A*01:01	10	1.4186
FIDRRTQVRY	IFNg release	Negative	HLA-A*01:01	10	0.0592
MLDGHLIAFDY	IFNg release	Positive	HLA-A*01:01	11	0.2433
YGDDVIASY	IFNg release	Positive	HLA-A*01:01	9	0.0259
VSEHFSLLF	IFNg release	Positive	HLA-A1	9	0.1592
YTDLTYQSF	IFNg release	Negative	HLA-A1	9	0.0539
WMDSTKATRY	IFNg release	Positive-High	HLA-A1	10	0.0632
MDSTKATRY	IFNg release	Negative	HLA-A1	9	0.5592
WMDSTKATR	IFNg release	Negative	HLA-A1	9	2.4029
AWMDSTKAT	IFNg release	Negative	HLA-A1	9	64.8182
RELPRFMNYT	IFNg release	Positive	HLA-A1	10	12.9022
VTDNNRSFY	IFNg release	Positive	HLA-A1	9	0.0033
ALASCMGLIY	IFNg release	Positive	HLA-A1	10	0.9742
TFEFTSFFY	IFNg release	Positive	HLA-A1	9	0.4253
FPDWQNYT	IFNg release	Negative	HLA-A1	8	11.5005
LVCGERGFFY	IFNg release	Positive	HLA-A1	10	0.8027
GERGFFYT	IFNg release	Positive	HLA-A1	8	71.4286
ALWGPDPAAAF	IFNg release	Positive	HLA-A1	11	11.5264
RLDSEISMY	IFNg release	Positive	HLA-A1	9	0.0388
VSWKLITEY	IFNg release	Positive	HLA-A1	9	0.4328
YSALTRDPY	IFNg release	Positive	HLA-A1	9	0.1605
WSSSEVPTY	IFNg release	Positive	HLA-A1	9	0.1791
IVDCLTEMY	TNF release	Positive	HLA-A1	9	0.0368
ATDALMSGF	IFNg release	Positive	HLA-A*01:01	9	0.1619
SDACMMTMY	IFNg release	Positive	HLA-A1	9	1.1418
IVDSLTEMY	cytotoxicity	Positive-Low	HLA-A*01:01	9	0.0056
LIDGIFLRY	IFNg release	Positive	HLA-A*01:01	9	0.01
YMESVFQMY	IFNg release	Positive	HLA-A*01:01	9	0.053
HTDLHPNNTY	IFNg release	Positive	HLA-A*01:01	10	0.0081
ATDSLNNEY	IFNg release	Positive	HLA-A*01:01	9	0.0021
RSSLGSLLY	IFNg release	Positive	HLA-A*01:01	9	0.0681
FTAPEVGTY	IFNg release	Positive	HLA-A*01:01	9	0.0387
SALPTNADLY	IFNg release	Positive	HLA-A*01:01	10	0.5898
FTDALGIDEY	IFNg release	Positive	HLA-A*01:01	10	0.0028
HSNLNDATY	IFNg release	Positive	HLA-A*01:01	9	0.1376
KSCLPACVY	IFNg release	Positive	HLA-A*01:01	9	1.826
YSHGTGTGY	IFNg release	Positive	HLA-A*01:01	9	0.1579
LVSDGGPNLY	IFNg release	Positive	HLA-A*01:01	10	0.0144
KGDTTTGVY	IFNg release	Positive	HLA-A*01:01	9	0.41
ITYTDVLRY	IFNg release	Positive	HLA-A*01:01	9	0.0767
VVEKQSGLY	IFNg release	Positive	HLA-A*01:01	9	0.0347
MTKEEFTRY	IFNg release	Positive	HLA-A*01:01	9	0.1407
QTDNQLAVF	IFNg release	Positive	HLA-A*01:01	9	0.171
RTWNYHGSY	IFNg release	Negative	HLA-A*01:01	9	0.4686
GMSWITQGL	IFNg release	Negative	HLA-A*01:01	9	14.8219
RSGIDTNAY	IFNg release	Negative	HLA-A*01:01	9	0.4172
TLDEMRHFYK	IFNg release	Positive	HLA-A*01:01	10	0.3054
CTCGSSDLY	IFNg release	Positive	HLA-A1	9	0.3369
NMDRAVKLY	IFNg release	Negative	HLA-A1	9	0.065
NTDLEALME	IFNg release	Negative	HLA-A1	9	1.5333
VPESMREEY	IFNg release	Negative	HLA-A1	9	1.3094
SSDPLVVAA	IFNg release	Negative	HLA-A1	9	0.5888
ASQGTKRSY	IFNg release	Negative	HLA-A1	9	1.0616
ATEIRASVG	IFNg release	Negative	HLA-A1	9	12.6493
MIDGIGRFY	cytotoxicity	Negative	HLA-A1	9	0.0205
PEDNEPSGY	cytotoxicity	Negative	HLA-A1	9	2.4516
KWELMDEDY	cytotoxicity	Negative	HLA-A1	9	5.1384
ETACLGKSY	IFNg release	Positive	HLA-A*01:01	9	0.5423
YAQMWTLMY	IFNg release	Positive	HLA-A*01:01	9	0.128
YAQMWQLMY	IFNg release	Positive	HLA-A*01:01	9	0.1452
SYAQMWTLMY	IFNg release	Positive	HLA-A*01:01	10	1.275
GIAGSASYY	IFNg release	Negative	HLA-A1	9	0.4897
SADNNNSEY	cytotoxicity	Positive	HLA-A*01:01	9	0.0314
GSEELRSLY	IFNg release	Negative	HLA-A1	9	0.0359
CTELKLSDN	IFNg release	Negative	HLA-A*01:01	9	35.5385
TSDACMMTMY	IFNg release	Positive	HLA-A*01:01	10	0.0291
ITEAELTGY	IFNg release	Positive	HLA-A*01:01	9	0.0169
LTDALALGM	IFNg release	Positive	HLA-A*01:01	9	0.1221
MTDDIGMGV	IFNg release	Positive	HLA-A*01:01	9	0.093
RSCTLPPLRY	IFNg release	Positive	HLA-A*01:01	10	0.5019
YTDYMPSMK	IFNg release	Positive	HLA-A*01:01	9	0.219
VIDLDPIPY	IFNg release	Positive	HLA-A*01:01	9	0.0674
PTSEIQLTDY	IFNg release	Positive	HLA-A*01:01	10	0.2372
LTDYGALTL	IFNg release	Positive	HLA-A*01:01	9	0.1641
LTDFQSHQL	IFNg release	Positive	HLA-A*01:01	9	0.2028
YSDPLALRE	IFNg release	Positive	HLA-A*01:01	9	0.362
LTDLGQNLLY	activation	Positive	HLA-A*01:01	10	0.0022
LNIDPSESI	IFNg release	Positive	HLA-A1	9	17.6353
LLDTASALY	IFNg release	Positive	HLA-A*01:01	9	0.0052
KLYISWCLW	IFNg release	Positive	HLA-A*01:01	9	26.6727
QLEQALDCEIY	IFNg release	Positive	HLA-A*01:01	11	0.7967
KTDNNNSNF	cytotoxicity	Positive-Intermediate	HLA-A*01:01	9	0.2694
TGQNNNSNF	cytotoxicity	Positive-Low	HLA-A*01:01	9	10.2151
FVEALFQEY	IFNg release	Positive	HLA-A*01:01	9	0.0428
TNDQSFNDY	IFNg release	Positive-Low	HLA-A*01:01	9	0.2326
QNDPTVVMY	IFNg release	Negative	HLA-A*01:01	9	0.1247
STDVASLNY	IFNg release	Positive	HLA-A*01:01	9	0.002
SNDSTFTQY	IFNg release	Negative	HLA-A*01:01	9	0.1434
SSDIASLNY	IFNg release	Negative	HLA-A*01:01	9	0.0039
LTDHGTLPL	IFNg release	Negative	HLA-A*01:01	9	0.2871
SSQVLQQSTY	IFNg release	Positive	HLA-A*01:01	10	0.5287
SEEPSPYQQY	IFNg release	Positive	HLA-A*01:01	10	1.0166
LSIPHDLMEF	IFNg release	Positive	HLA-A*01:01	10	3.5726
LIDGISLGL	IFNg release	Positive	HLA-A*01:01	9	0.7078
CTELKLSDYH	IFNg release	Negative	HLA-A*01:01	10	4.9691
ETDENRAKV	IFNg release	Negative	HLA-A*01:01	9	1.0496
FSDLYYLTM	IFNg release	Negative	HLA-A*01:01	9	0.241
FSDLYYLTMN	IFNg release	Negative	HLA-A*01:01	10	4.906
GLDFSDLYYL	IFNg release	Negative	HLA-A*01:01	10	0.5631
QSDTQYVCK	IFNg release	Negative	HLA-A*01:01	9	2.6977
RTGLDFSDLY	IFNg release	Negative	HLA-A*01:01	10	0.153
TGLDFSDLYY	IFNg release	Negative	HLA-A*01:01	10	0.0426
VSNMAEVRSY	IFNg release	Negative	HLA-A*01:01	10	0.3717
YLDKQSDTQY	IFNg release	Negative	HLA-A*01:01	10	0.0206

## Sheet: HLA-A-0201
Epitopes	Assay Group	Qualitative Measure	Allele Name	Length	%rank
LITGRLQSL	IFNg release	Positive-High	HLA-A2	9	4.5918
LIYDSSLCDL	IFNg release	Positive	HLA-A2	10	4.6454
YLLPRRGPRL	IFNg release	Positive	HLA-A2	10	0.3772
DLMGYIPLV	IFNg release	Positive	HLA-A2	9	0.0987
LLALLSCLTV	IFNg release	Positive	HLA-A2	10	3.4657
KLVALGINAV	IFNg release	Positive	HLA-A2	10	0.3871
GLIEKNIEL	cytotoxicity	Positive	HLA-A2	9	0.0105
ALAHGVRAL	IFNg release	Negative	HLA-A2	9	0.3607
NLPGCSFSI	IFNg release	Negative	HLA-A2	9	1.5748
ILHTPGCV	IFNg release	Negative	HLA-A2	8	12.3079
SMVGNWAKV	IFNg release	Negative	HLA-A2	9	0.5349
SLLAPGAKQNV	IFNg release	Negative	HLA-A2	11	1.4571
CINGVCWTV	IFNg release	Negative	HLA-A2	9	6.8022
LLCPAGINAV	IFNg release	Negative	HLA-A2	10	0.9636
TGAPVTYSTY	IFNg release	Negative	HLA-A2	10	37
SLMAFTAAV	IFNg release	Negative	HLA-A2	9	0.0444
LLFNILGGWV	IFNg release	Negative	HLA-A2	10	2.6379
ILAGYGAGV	IFNg release	Negative	HLA-A2	9	0.057
ILDSFDPLV	IFNg release	Negative	HLA-A2	9	0.0204
RLIVFPDLGV	IFNg release	Negative	HLA-A2	10	0.6595
GLQDCTMLV	IFNg release	Negative	HLA-A2	9	0.1261
FLPSDFFPSV	IL-2 release	Positive	HLA-A2	10	0.0842
FLPSPLFFFL	cytotoxicity	Positive	HLA-A*02:01	10	0.5688
FIAGLIAIV	IFNg release	Positive	HLA-A2	9	0.1288
FLWGPRALV	IFNg release	Positive	HLA-A2	9	0.0716
ELAGIGILTV	IFNg release	Positive	HLA-A2	10	0.8365
YMDGTMSQV	IFNg release	Positive	HLA-A2	9	0.0253
YLEPGPVTVP	IFNg release	Positive	HLA-A2	10	0.5914
IMDQVPFSV	IFNg release	Positive	HLA-A2	9	0.0147
YLEPGPVTA	IFNg release	Positive	HLA-A2	9	0.0706
YLSGANLNL	IFNg release	Positive	HLA-A*02:01	9	0.0429
LMLGEFLKL	IFNg release	Positive	HLA-A*02:01	9	0.2426
YLLKPVQRI	IFNg release	Positive	HLA-A*02:01	9	0.0484
AMLDLLKSV	IFNg release	Positive	HLA-A*02:01	9	0.0322
MIMQGGFSV	IFNg release	Positive	HLA-A*02:01	9	0.0915
SLLMWITQV	IFNg release	Positive	HLA-A*02:01	9	0.0748
FLPPDFFPSV	IFNg release	Positive	HLA-A*02:01	10	0.0704
FLPSDFLPSV	IFNg release	Positive	HLA-A*02:01	10	0.053
FLPSDFFPGV	IFNg release	Positive	HLA-A*02:01	10	0.152
FLPADFFPSV	IFNg release	Positive	HLA-A*02:01	10	0.0675
FLPSDTNMGL	IFNg release	Positive	HLA-A*02:01	10	0.1277
AIISGDSPV	cytotoxicity	Positive	HLA-A*02:01	9	0.66
YIGSGDSPV	cytotoxicity	Positive	HLA-A*02:01	9	0.8813
YIIIGDSPV	cytotoxicity	Positive	HLA-A*02:01	9	0.4753
YIILGDSPV	cytotoxicity	Positive	HLA-A*02:01	9	0.3736
YIISGISPV	cytotoxicity	Positive	HLA-A*02:01	9	0.0326
YIISGDLPV	cytotoxicity	Positive	HLA-A*02:01	9	0.0709
YIISGDSWV	cytotoxicity	Positive	HLA-A*02:01	9	0.265
YIISGDSPL	cytotoxicity	Positive	HLA-A*02:01	9	0.3915
YLISGDSPV	cytotoxicity	Positive	HLA-A*02:01	9	0.0343
TLDYKPLSV	cytotoxicity	Positive	HLA-A*02:01	9	0.1073
FLDKGTYTL	cytotoxicity	Positive	HLA-A*02:01	9	0.0025
DMWEHAFYL	cytotoxicity	Positive	HLA-A*02:01	9	0.1769
DMWEHAFYLQ	cytotoxicity	Positive	HLA-A*02:01	10	7.4789
VLMGGVPGVE	IFNg release	Positive	HLA-A*02:01	10	0.2878
GLSTHEGALL	cytotoxicity	Negative	HLA-A*02:01	10	2.6811
LLSERVATDL	cytotoxicity	Negative	HLA-A*02:01	10	1.9345
GLLHHAPSL	IFNg release	Positive	HLA-A*02:01	9	0.0673
LLAFTNPTV	cytotoxicity	Negative	HLA-A*02:01	9	0.1334
QLSDVIDRL	cytotoxicity	Negative	HLA-A*02:01	9	0.1247
YMLDLQPETT	cytotoxicity	Positive	HLA-A*02:01	10	1.0538
TIHDIILECV	cytotoxicity	Positive	HLA-A*02:01	10	0.93
RLNEVAKNL	IFNg release	Positive	HLA-A*02:01	9	0.3295
KLLMVLMLA	IFNg release	Positive	HLA-A2	9	1.3727
LMVLMLAAL	IFNg release	Positive	HLA-A2	9	3.8521
FLNQTDETL	IFNg release	Positive	HLA-A2	9	0.052
TLSNVEVFM	IFNg release	Negative	HLA-A2	9	0.31
MQLIYDSSL	IFNg release	Negative	HLA-A2	9	4.1311
TINPQVSKT	IFNg release	Positive	HLA-A2	9	12.9161
GLIDIAPHQI	cytotoxicity	Positive	HLA-A*02:01	10	0.0718
FVDYNFTIV	cytotoxicity	Positive	HLA-A*02:01	9	0.3297
CLTEYILWV	cytotoxicity	Positive	HLA-A*02:01	9	1.1744
KVDDTFYYV	cytotoxicity	Positive	HLA-A*02:01	9	0.0326
VLTDGNPPEV	GM-CSF release	Positive	HLA-A2	10	0.1899
VLSDGNPPQV	GM-CSF release	Positive	HLA-A2	10	0.1574
VPTDPNPPEV	GM-CSF release	Positive	HLA-A2	10	3.1522
VLTDPNPQEV	GM-CSF release	Positive	HLA-A2	10	0.2346
VLGRLDQKL	cytotoxicity	Negative	HLA-A*02:01	9	1.4906
AVAGAAILV	cytotoxicity	Positive	HLA-A*02:01	9	0.4283
LLAVLTAAPL	cytotoxicity	Positive	HLA-A*02:01	10	4.8449
TLLYPLFNL	cytotoxicity	Negative	HLA-A*02:01	9	0.2176
FLLPDAQSI	cytotoxicity	Negative	HLA-A*02:01	9	0.0141
ALEAFAIAVA	IFNg release	Positive	HLA-A*02:01	10	2.8872
LVVADLSFI	cytotoxicity	Positive	HLA-A*02:01	9	1.9073
WLLSVLAAV	cytotoxicity	Negative	HLA-A*02:01	9	0.2797
LLSVLAAVGL	cytotoxicity	Positive	HLA-A*02:01	10	4.7064
GIVIDPNGVV	cytotoxicity	Negative	HLA-A*02:01	10	3.5598
YILDLQPETT	cytotoxicity	Positive	HLA-A*02:01	10	2.7721
YVLDLQPEAT	cytotoxicity	Positive	HLA-A*02:01	10	4.1663
GLLGCIITSL	IFNg release	Positive	HLA-A*02:01	10	0.2584
AIMDKNIML	cytotoxicity	Positive	HLA-A*02:01	9	0.0784
AIMEKNIIL	cytotoxicity	Positive	HLA-A*02:01	9	0.2359
AIMDKKIIL	cytotoxicity	Negative	HLA-A*02:01	9	0.7435
AIMDKNIIL	cytotoxicity	Positive	HLA-A*02:01	9	0.2152
RLPLVLPAV	cytotoxicity	Positive	HLA-A*02:01	9	0.1004
MTYAAPLFV	cytotoxicity	Positive	HLA-A*02:01	9	0.3591
SLYFGGICV	cytotoxicity	Positive	HLA-A*02:01	9	0.1585
LMIGTAAAV	cytotoxicity	Positive	HLA-A*02:01	9	0.5055
LLGCIITSL	IL-10 release	Positive	HLA-A*02:01	9	0.9374
FIYAGSLSAL	cytotoxicity	Positive	HLA-A2	10	0.6869
KLVANNTRL	cytotoxicity	Positive	HLA-A2	9	0.4603
FMYSDFHFI	cytotoxicity	Positive	HLA-A*02:01	9	0.0157
NMLSTVLGV	cytotoxicity	Positive	HLA-A*02:01	9	0.228
ALLKHRFEI	cytotoxicity	Negative	HLA-A*02:01	9	0.2426
SLENFRAYV	cytotoxicity	Positive	HLA-A*02:01	9	0.5118
LMDALKLSI	cytotoxicity	Negative	HLA-A*02:01	9	0.6779
MLLRSAIGQV	cytotoxicity	Negative	HLA-A*02:01	10	1.8985
SMIEAESSV	cytotoxicity	Negative	HLA-A*02:01	9	0.0799
RLIDFLKDV	cytotoxicity	Negative	HLA-A*02:01	9	0.039
GMFNMLSTV	cytotoxicity	Negative	HLA-A*02:01	9	0.1515
WMMAMKYPI	cytotoxicity	Negative	HLA-A*02:01	9	1.2425
RMQFSSFTV	cytotoxicity	Negative	HLA-A*02:01	9	0.6766
GLISLILQI	cytotoxicity	Negative	HLA-A*02:01	9	0.0714
SLCPIRGWAI	cytotoxicity	Positive	HLA-A*02:01	10	2.9556
ALKMTMASV	cytotoxicity	Negative	HLA-A*02:01	9	0.9776
ILGFVFTLTV	cytotoxicity	Positive	HLA-A*02:01	10	1.7116
GLYYLTTEV	cytotoxicity	Negative	HLA-A*02:01	9	0.068
FLMPVEDVFI	cytotoxicity	Negative	HLA-A*02:01	10	0.079
AMALLRLPLV	cytotoxicity	Negative	HLA-A*02:01	10	2.3356
FVVALIPLV	cytotoxicity	Negative	HLA-A*02:01	9	0.1566
GLMTAVYLV	cytotoxicity	Negative	HLA-A*02:01	9	0.0377
ALVLLMLPVV	cytotoxicity	Negative	HLA-A*02:01	10	2.9973
LALVLLMLPV	cytotoxicity	Negative	HLA-A*02:01	10	7.5933
RMFAANLGV	cytotoxicity	Negative	HLA-A*02:01	9	0.1047
LLFRFMRPL	cytotoxicity	Negative	HLA-A*02:01	9	3.2023
YLYVHSPAL	cytotoxicity	Negative	HLA-A*02:01	9	0.0139
ILFTFLHLA	cytotoxicity	Negative	HLA-A*02:01	9	0.2086
YLDLALMSV	cytotoxicity	Negative	HLA-A*02:01	9	0.0221
YLLALRYLA	cytotoxicity	Negative	HLA-A*02:01	9	0.6873
LLLDVTPLSL	cytotoxicity	Negative	HLA-A*02:01	10	0.1315
LLGSFELTGI	cytotoxicity	Negative	HLA-A*02:01	10	2.4505
YLSQIAVLL	cytotoxicity	Negative	HLA-A*02:01	9	0.0318
VLLLDVTPL	cytotoxicity	Negative	HLA-A*02:01	9	0.3648
SLLEIGEGVV	cytotoxicity	Negative	HLA-A*02:01	10	0.2122
ILSSLGLPV	cytotoxicity	Negative	HLA-A*02:01	9	0.4347
LLFLGVVFL	cytotoxicity	Negative	HLA-A*02:01	9	0.2284
LLWQDPVPA	cytotoxicity	Negative	HLA-A*02:01	9	0.1623
GLFLTTEAV	cytotoxicity	Negative	HLA-A*02:01	9	0.2133
YTYKWETFL	cytotoxicity	Negative	HLA-A*02:01	9	0.7135
AMPAYNWMTV	cytotoxicity	Negative	HLA-A*02:01	10	1.0909
ALLSDWLPA	cytotoxicity	Negative	HLA-A*02:01	9	0.7928
SLLEIGEGV	cytotoxicity	Negative	HLA-A*02:01	9	0.0172
RMPAVTDLV	cytotoxicity	Negative	HLA-A*02:01	9	0.6488
AMLQDMAIL	cytotoxicity	Negative	HLA-A*02:01	9	0.5044
MLQDMAILT	cytotoxicity	Negative	HLA-A*02:01	9	0.8405
LLAAGVADPV	cytotoxicity	Negative	HLA-A*02:01	10	1.1576
GLFLTTEAVV	cytotoxicity	Negative	HLA-A*02:01	10	1.8126
KLAGGVAVI	cytotoxicity	Negative	HLA-A*02:01	9	0.1234
LMIGTAAAVV	cytotoxicity	Negative	HLA-A*02:01	10	3.4278
MALLRLPLV	cytotoxicity	Negative	HLA-A*02:01	9	2.9429
RLMIGTAAA	cytotoxicity	Negative	HLA-A*02:01	9	0.5518
RMSRVTTFTV	cytotoxicity	Negative	HLA-A*02:01	10	2.9383
GIVSGILLSI	cytotoxicity	Negative	HLA-A*02:01	10	1.7193
SLYFGGICVI	cytotoxicity	Negative	HLA-A*02:01	10	1.1886
ALVLLMLPV	cytotoxicity	Negative	HLA-A*02:01	9	1.5467
ILLSIARVV	cytotoxicity	Negative	HLA-A*02:01	9	0.7659
LLFRFMRPLI	cytotoxicity	Negative	HLA-A*02:01	10	5.4218
GLVDFVKHI	cytotoxicity	Negative	HLA-A*02:01	9	0.0559
VLLEDGGVEV	cytotoxicity	Negative	HLA-A*02:01	10	0.0565
GLGGLGLFFA	cytotoxicity	Negative	HLA-A*02:01	10	1.2247
VLIAFGRFPI	cytotoxicity	Negative	HLA-A*02:01	10	3.4126
FLTCDANLAV	cytotoxicity	Negative	HLA-A*02:01	10	0.1869
LLLETSWEAI	cytotoxicity	Negative	HLA-A*02:01	10	1.2039
KLTADGVLTA	cytotoxicity	Negative	HLA-A*02:01	10	0.2435
MLASTLTDA	cytotoxicity	Negative	HLA-A*02:01	9	1.0399
LLATVFKLTA	cytotoxicity	Negative	HLA-A*02:01	10	3.2931
AIAWGAWGEV	cytotoxicity	Negative	HLA-A*02:01	10	1.7861
WLLIDTSNA	cytotoxicity	Negative	HLA-A*02:01	9	1.8475
GLYLSQIAV	cytotoxicity	Negative	HLA-A*02:01	9	0.1235
SLAGFVRML	cytotoxicity	Negative	HLA-A*02:01	9	0.1457
FMSLAGFVRM	cytotoxicity	Negative	HLA-A*02:01	10	1.6301
AVHDTLFYCV	cytotoxicity	Negative	HLA-A*02:01	10	0.9886
RIANGMGATV	cytotoxicity	Negative	HLA-A*02:01	10	1.2679
MLATDLSLRV	cytotoxicity	Negative	HLA-A*02:01	10	0.2645
RLQPQVGWEV	cytotoxicity	Negative	HLA-A*02:01	10	0.3455
AMKADIQHV	cytotoxicity	Negative	HLA-A*02:01	9	0.3445
LLLNCLWSV	IFNg release	Positive-Low	HLA-A2	9	0.3141
FKDGIYFAA	IFNg release	Negative	HLA-A2	9	8.0576
LITGRLAAL	IFNg release	Positive-Low	HLA-A2	9	3.0891
ISVVLIFVV	IFNg release	Negative	HLA-A2	9	9.1981
TVLRFVPPL	cytotoxicity	Negative	HLA-A*02:01	9	1.7797
GLAGTVLRFV	cytotoxicity	Negative	HLA-A*02:01	10	0.4656
RLLDDTPEV	cytotoxicity	Negative	HLA-A*02:01	9	0.0043
FLLADERVRV	cytotoxicity	Negative	HLA-A*02:01	10	0.085
LLCCSGVATA	cytotoxicity	Negative	HLA-A*02:01	10	4.4988
KIFMLVTAVV	cytotoxicity	Negative	HLA-A*02:01	10	3.9946
ALYLLDGLRA	cytotoxicity	Negative	HLA-A*02:01	10	1.781
RLVSGLVGA	cytotoxicity	Negative	HLA-A*02:01	9	0.157
AIYHPQQFV	cytotoxicity	Negative	HLA-A*02:01	9	0.4617
ATYDKGILTV	cytotoxicity	Negative	HLA-A*02:01	10	0.2052
GLYRQWALA	cytotoxicity	Negative	HLA-A*02:01	9	1.4778
MLGNAPSVV	cytotoxicity	Negative	HLA-A*02:01	9	0.6111
GLYGAQYDV	cytotoxicity	Negative	HLA-A*02:01	9	0.0535
YLSEGDMAA	cytotoxicity	Negative	HLA-A*02:01	9	0.0551
LMLPGMNGI	cytotoxicity	Negative	HLA-A*02:01	9	0.1931
WMAETTLGRV	cytotoxicity	Negative	HLA-A*02:01	10	1.3118
LLPLGYPFV	cytotoxicity	Negative	HLA-A*02:01	9	0.2408
LFAAFPSFA	TNF release	Positive	HLA-A*02:01	9	6.9244
GILTVSVAV	TNF release	Positive	HLA-A*02:01	9	0.3113
SLFPEFSEL	TNF release	Negative	HLA-A*02:01	9	0.0371
EMKEGRYEV	TNF release	Negative	HLA-A*02:01	9	4.3044
GADEDDIKA	TNF release	Negative	HLA-A*02:01	9	8.9992
MLSTVLGVSI	cytotoxicity	Negative	HLA-A*02:01	10	1.7605
LLTEVETPI	cytotoxicity	Negative	HLA-A*02:01	9	0.5356
GLFPTQIQV	cytotoxicity	Positive	HLA-A2	9	0.0147
ADLMGYIPLV	IFNg release	Positive	HLA-A2	10	0.1365
LLCPAGHAV	IFNg release	Positive	HLA-A2	9	0.7095
QLRRIDLLV	IFNg release	Positive	HLA-A2	9	2.8275
GLPVEYLQV	IFNg release	Positive	HLA-A*02:01	9	0.3971
KLIANNTRV	IFNg release	Positive	HLA-A*02:01	9	0.0988
ILSVSSFLFV	CXCL9/MIG release	Negative	HLA-A*02:01	10	2.042
MMRKLAILSV	CXCL9/MIG release	Negative	HLA-A*02:01	10	5.2872
YLNKIQNSL	CXCL9/MIG release	Negative	HLA-A*02:01	9	0.0477
RMPEAAPPV	IFNg release	Positive	HLA-A2	9	0.1705
LLGRNSFEV	IFNg release	Positive	HLA-A2	9	0.3815
GLAPPQHLIRV	IFNg release	Positive	HLA-A2	11	0.299
SLPPPGTRV	IFNg release	Positive	HLA-A2	9	0.2861
KLCPVQLWV	IFNg release	Positive	HLA-A2	9	0.4365
YLGSYGFRL	IFNg release	Positive	HLA-A2	9	0.033
STPPPGATRV	IFNg release	Positive	HLA-A2	10	5.9561
KTCPVQLWV	IFNg release	Positive	HLA-A2	9	3.3249
YQGSYGFRL	IFNg release	Positive	HLA-A2	9	0.8107
SLLMWITQC	IFNg release	Positive	HLA-A*02:01	9	1.6555
LLFGYPVYV	cytotoxicity	Positive	HLA-A*02:01	9	0.0063
ALQDSGLEV	cytotoxicity	Negative	HLA-A*02:01	9	0.1013
SLDQSVVEL	cytotoxicity	Positive	HLA-A2	9	0.0515
NLVPIVATV	cytotoxicity	Positive	HLA-A*02:01	9	0.0501
LLPRRGPRL	cytotoxicity	Positive	HLA-A*02:01	9	3.2516
SLKKNSRSL	IFNg release	Positive	HLA-A*02:01	9	7.4483
ILQDMRNTI	cytotoxicity	Positive	HLA-A*02:01	9	0.5313
KLMLDIHTV	cytotoxicity	Positive	HLA-A2	9	0.0096
KLGEFYNQM	cytotoxicity	Positive	HLA-A*02:01	9	0.2957
SLYNTVATL	cytotoxicity	Negative	HLA-A*02:01	9	0.1904
GLLGFVFTL	IL-2 release	Positive	HLA-A*02:01	9	0.0199
AIMEKNIML	cytotoxicity	Negative	HLA-A*02:01	9	0.089
SLYNTIAVL	cytotoxicity	Positive	HLA-A2	9	0.3109
IAGNSAYEYV	cytotoxicity	Positive	HLA-A*02:01	10	12.7234
FIAGNSAYEYV	cytotoxicity	Positive	HLA-A*02:01	11	1.8091
CVNGVCWTV	cytotoxicity	Positive	HLA-A*02:01	9	7.9125
CVNGSCFTV	cytotoxicity	Positive	HLA-A*02:01	9	6.3734
CQNGACWTS	IFNg release	Positive	HLA-A*02:01	9	28.3478
HNNGICWGN	cytotoxicity	Negative	HLA-A*02:01	9	95
GILGFVFTLT	IFNg release	Positive	HLA-A*02:01	10	3.1716
TLGIVCPI	cytotoxicity	Negative	HLA-A*02:01	8	12.1965
YMNGTMSQV	IFNg release	Positive	HLA-A2	9	0.0715
ILTVILGVL	IFNg release	Positive	HLA-A2	9	3.3018
YMLDLQPET	TNF release	Positive	HLA-A2	9	0.127
HVDIRTLED	IL-2 release	Positive	HLA-A2	9	50.3704
LLMGTLGIV	IL-2 release	Positive	HLA-A2	9	0.7973
GTLGIVCPI	TNF release	Negative	HLA-A2	9	3.3773
SPEKHHCTV	cytotoxicity	Positive	HLA-A2	9	42.8333
LVCGKDGVK	cytotoxicity	Positive	HLA-A2	9	52.4074
GFLTSMFPK	cytotoxicity	Negative	HLA-A2	9	35.5909
SSVVNNVAR	cytotoxicity	Negative	HLA-A2	9	48
TLVCGKDGV	cytotoxicity	Positive	HLA-A2	9	2.0062
MMLVPLITV	IFNg release	Positive	HLA-A2	9	0.2357
NLFDIPLLTV	IFNg release	Positive	HLA-A2	10	0.0435
SMHFYGWSL	IFNg release	Positive	HLA-A2	9	0.639
YIYGIPLSL	IFNg release	Positive	HLA-A2	9	0.0225
YLYTEYFLFL	IFNg release	Positive	HLA-A2	10	0.4051
YVNAILYQI	IFNg release	Positive	HLA-A2	9	0.2535
FLNISWFYI	IFNg release	Positive	HLA-A2	9	0.4792
FLTSVINRV	IFNg release	Positive	HLA-A2	9	0.0306
FLVIAINAM	IFNg release	Positive	HLA-A2	9	0.7277
GLNDYLHSV	IFNg release	Positive	HLA-A2	9	0.0034
ILSDENYLL	IFNg release	Positive	HLA-A2	9	0.0138
KIDYYIPYV	IFNg release	Positive	HLA-A2	9	0.0494
VLLLVTHYA	IFNg release	Positive	HLA-A2	9	0.5016
LLLMRTSWA	proliferation	Positive	HLA-A2	9	4.3998
LLLGLMILL	IFNg release	Positive	HLA-A2	9	0.3506
FLDLPLPWL	TNF release	Positive	HLA-A2	9	0.0553
VLMLVAHYA	IFNg release	Positive	HLA-A2	9	0.4438
FLLVAHYAI	TNF release	Positive	HLA-A2	9	0.426
LVMLLVHYA	IFNg release	Positive	HLA-A2	9	3.0237
ILLMRTTWA	IFNg release	Positive	HLA-A2	9	1.803
VLLMRTTWA	IFNg release	Positive	HLA-A2	9	2.2987
LLLMRTTWA	TNF release	Positive	HLA-A2	9	3.0083
MLLALIAVL	IFNg release	Positive	HLA-A2	9	0.5569
LLLTLLATV	IFNg release	Positive	HLA-A2	9	0.3494
MLVALLGAM	IFNg release	Positive	HLA-A2	9	3.8268
FLDLPLPWT	IFNg release	Positive	HLA-A2	9	0.52
FFDLPLPWT	IFNg release	Positive	HLA-A2	9	5.4611
FFDLPLPWL	TNF release	Positive	HLA-A2	9	2.0505
QLRRHIDLLV	cytotoxicity	Positive	HLA-A2	10	6.7656
KLTALGVNAV	IFNg release	Positive	HLA-A2	10	0.7687
KLVVLGINAV	IFNg release	Positive	HLA-A2	10	0.9106
SPDAELIEANL	cytotoxicity	Positive	HLA-A2	11	28.8696
QIVGGVYLL	cytotoxicity	Negative	HLA-A2	9	0.4345
YIPLVGAPL	cytotoxicity	Negative	HLA-A2	9	2.673
FLLALLSCL	cytotoxicity	Negative	HLA-A2	9	0.8516
SATLCSALYV	cytotoxicity	Negative	HLA-A2	10	13.5933
SVFLVGQLFT	cytotoxicity	Negative	HLA-A2	10	12.0851
MMNWSPTTA	cytotoxicity	Negative	HLA-A2	9	0.9497
QLLRIPQAI	cytotoxicity	Negative	HLA-A2	9	0.8914
ALVMAQLLRI	cytotoxicity	Negative	HLA-A2	10	1.2604
SMVGNWAKVL	cytotoxicity	Negative	HLA-A2	10	5.2355
MVGNWAKVL	cytotoxicity	Negative	HLA-A2	9	11.7961
KVLVVLLLFA	cytotoxicity	Negative	HLA-A2	10	10.3139
VVLLLFAGV	cytotoxicity	Negative	HLA-A2	9	2.4547
LLLFAGVDA	cytotoxicity	Negative	HLA-A2	9	2.3593
VLVVLLLFA	cytotoxicity	Negative	HLA-A2	9	3.485
TVSGFVSLL	cytotoxicity	Negative	HLA-A2	9	1.5985
FVSLLAPGA	cytotoxicity	Negative	HLA-A2	9	2.9515
KVCGAPPCV	cytotoxicity	Negative	HLA-A2	9	3.1282
CLVDYPYRL	cytotoxicity	Negative	HLA-A2	9	0.1425
LLLTTTQWQV	cytotoxicity	Negative	HLA-A2	10	1.6617
QVLPCSFTTL	cytotoxicity	Negative	HLA-A2	10	7.8771
ALSTGLIHL	cytotoxicity	Negative	HLA-A2	9	0.0584
LIHLHQNIV	cytotoxicity	Negative	HLA-A2	9	7.3114
WTVYHGQGT	cytotoxicity	Negative	HLA-A2	9	46.75
IASPKGPVI	cytotoxicity	Negative	HLA-A2	9	7.2229
YLVTRHADV	cytotoxicity	Negative	HLA-A2	9	1.0931
PLLCPAGHA	cytotoxicity	Negative	HLA-A2	9	22.4811
KVLVLNPSV	cytotoxicity	Negative	HLA-A2	9	0.6392
VLVLNPSVA	cytotoxicity	Negative	HLA-A2	9	2.7723
VLCECYDA	cytotoxicity	Negative	HLA-A2	8	38.5882
RAYMNTPGL	cytotoxicity	Negative	HLA-A2	9	2.9573
CMSADLEVV	cytotoxicity	Negative	HLA-A2	9	1.7537
IMTCMSADL	cytotoxicity	Negative	HLA-A2	9	6.181
VVTSTWVLV	cytotoxicity	Negative	HLA-A2	9	3.5838
WVLVGGVLA	cytotoxicity	Negative	HLA-A2	9	5.8041
YIMTCMSADL	cytotoxicity	Negative	HLA-A2	10	7.2057
WVLVGGVLAA	cytotoxicity	Negative	HLA-A2	10	2.0194
ALAAYCLST	cytotoxicity	Negative	HLA-A2	9	2.156
CLSTGCVVI	cytotoxicity	Negative	HLA-A2	9	5.601
AAYCLSTGCV	cytotoxicity	Negative	HLA-A2	10	15.581
VLSGKPAII	cytotoxicity	Negative	HLA-A2	9	1.3765
YIEQGMMLA	cytotoxicity	Negative	HLA-A2	9	1.8955
HMWNFISGI	cytotoxicity	Negative	HLA-A2	9	0.2774
STTPCSGSWL	cytotoxicity	Negative	HLA-A2	10	24.8182
QMWKCLIRL	cytotoxicity	Negative	HLA-A2	9	1.2718
TLHGPTPLL	cytotoxicity	Negative	HLA-A2	9	0.2211
IMSGEVPST	cytotoxicity	Negative	HLA-A2	9	0.8109
WMNRLIAFA	cytotoxicity	Negative	HLA-A2	9	2.7302
GLAGAAIGSV	cytotoxicity	Negative	HLA-A2	10	0.2895
LMGYIPLVGA	cytotoxicity	Negative	HLA-A2	10	3.531
LLSCLTVPA	cytotoxicity	Negative	HLA-A2	9	3.0714
WLRDIWDWI	cytotoxicity	Negative	HLA-A2	9	2.8504
DIWDWICEV	cytotoxicity	Negative	HLA-A2	9	1.2263
KLMPQLPGI	cytotoxicity	Negative	HLA-A2	9	0.0103
CINGVCWTTV	cytotoxicity	Negative	HLA-A2	10	14.8242
LLREEVSFRV	cytotoxicity	Positive	HLA-A2	10	1.563
VLAALAAYCL	cytotoxicity	Positive	HLA-A2	10	1.9985
VLSDFKTWL	cytotoxicity	Positive	HLA-A2	9	0.1835
YMNTPGLPV	cytotoxicity	Negative	HLA-A2	9	0.2125
DLCGSVFLV	cytotoxicity	Negative	HLA-A*02:01	9	2.4104
HLHQNIVDV	cytotoxicity	Negative	HLA-A*02:01	9	0.5036
FLLLADARV	cytotoxicity	Negative	HLA-A*02:01	9	0.0908
LLAPGAKQNV	cytotoxicity	Negative	HLA-A*02:01	10	0.7766
ADLMGYPLV	cytotoxicity	Positive	HLA-A2	9	10.1064
RALAETSYV	cytotoxicity	Positive	HLA-A*02:01	9	2.6853
GLSRYVARL	cytotoxicity	Negative	HLA-A*02:01	9	0.3412
TGSPITYSTY	IFNg release	Positive	HLA-A*02:01	10	40.2857
ALRGMGVNAV	cytotoxicity	Positive	HLA-A2	10	1.5872
GLGWVGWLL	cytotoxicity	Positive	HLA-A*02:01	9	0.5535
RVLEDGVNYA	cytotoxicity	Positive	HLA-A*02:01	10	1.5924
NLGKVIDTL	cytotoxicity	Negative	HLA-A*02:01	9	0.6174
FVAVHPVDV	cytotoxicity	Negative	HLA-A*02:01	9	0.3932
RLGAIPPLV	cytotoxicity	Negative	HLA-A*02:01	9	0.0657
RLYQASAVM	cytotoxicity	Negative	HLA-A*02:01	9	0.974
VLLNGWRWRL	cytotoxicity	Positive	HLA-A*02:01	10	1.3793
LLNGWRWRL	cytotoxicity	Positive	HLA-A*02:01	9	0.5799
NEGCGWAGW	cytotoxicity	Positive	HLA-A*02:01	9	57.3684
LMWYELSKI	IFNg release	Positive	HLA-A*02:01	9	1.0681
YLSKCTLAV	cytotoxicity	Negative	HLA-A2	9	0.2473
FQWDSNTQL	cytotoxicity	Positive	HLA-A2	9	0.0895
IVLESNGFDL	cytotoxicity	Positive	HLA-A2	10	4.0458
VLDDLSMYL	cytotoxicity	Positive	HLA-A2	9	0.0061
NLMWYELSKI	IFNg release	Positive	HLA-A*02:01	10	3.5637
SLLTYMLAHV	cytotoxicity	Positive	HLA-A2	10	0.8517
YMLAHVTGL	cytotoxicity	Positive	HLA-A2	9	0.0245
VVQELLWFL	cytotoxicity	Positive	HLA-A2	9	0.7452
NLMWYELSK	IFNg release	Positive	HLA-A*02:01	9	10.5403
LMWYELSKIN	IFNg release	Positive	HLA-A*02:01	10	15.3616
DNLMWYELS	IFNg release	Positive	HLA-A*02:01	9	82
RDNLMWYEL	IFNg release	Positive	HLA-A*02:01	9	28.8478
MWYELSKIN	IFNg release	Positive	HLA-A*02:01	9	79
WYELSKINP	IFNg release	Positive	HLA-A*02:01	9	73.125
YELSKINPT	IFNg release	Positive	HLA-A*02:01	9	16.4452
FVFYQLFVV	IFNg release	Positive	HLA-A2	9	0.499
YQLFVVFGL	IFNg release	Negative	HLA-A2	9	0.5462
GLAAATWVWL	IFNg release	Positive	HLA-A2	10	1.2034
ALYAANNTRV	cytotoxicity	Positive	HLA-A2	10	0.5095
KLVAMGINAV	IFNg release	Positive	HLA-A*02:01	10	0.3978
AILSKTGDPV	cytotoxicity	Positive	HLA-A2	10	4.8925
VLQAGFFIL	cytotoxicity	Positive	HLA-A2	9	0.3958
FLLTRILTL	cytotoxicity	Positive	HLA-A2	9	0.0374
FLGGTRVCL	cytotoxicity	Positive	HLA-A2	9	1.0139
LLCLIFLLV	cytotoxicity	Positive	HLA-A2	9	5.6788
LLDYQGMLPV	cytotoxicity	Positive	HLA-A2	10	1.2693
SIVSPFIPLL	cytotoxicity	Negative	HLA-A2	10	1.2999
SLYADSPSV	cytotoxicity	Positive	HLA-A2	9	0.0131
YMDDVVLGA	cytotoxicity	Positive	HLA-A2	9	0.0307
YVDDVVLGA	cytotoxicity	Positive	HLA-A2	9	0.2086
YIDDVVLGA	cytotoxicity	Positive	HLA-A2	9	0.1279
GFADLMGYIPL	cytotoxicity	Positive	HLA-A2	11	16.9516
SMVGNMAKV	cytotoxicity	Positive	HLA-A2	9	0.1298
SLASLFTSGA	cytotoxicity	Positive	HLA-A2	10	2.1111
STGLIHLHQ	cytotoxicity	Negative	HLA-A2	9	53.3333
LLADARVCSC	cytotoxicity	Positive	HLA-A2	10	5.6865
LLCPTGHAV	cytotoxicity	Negative	HLA-A2	9	0.829
TITTGSPITYS	cytotoxicity	Positive	HLA-A2	11	43.1
FLVFQMLV	cytotoxicity	Positive	HLA-A2	8	2.7892
FLNWQNLLNV	cytotoxicity	Positive	HLA-A2	10	0.4179
FQMLVAHFLV	cytotoxicity	Positive	HLA-A2	10	2.3194
SILEGIANV	cytotoxicity	Positive	HLA-A2	9	0.0147
FLYRLFSIL	cytotoxicity	Positive	HLA-A2	9	1.2176
GLPDSLPSL	cytotoxicity	Negative	HLA-A2	9	0.0424
FISGIQYLA	cytotoxicity	Negative	HLA-A2	9	0.5161
TLPGNPAIA	cytotoxicity	Negative	HLA-A2	9	3.078
AIASMLMAFT	cytotoxicity	Negative	HLA-A2	10	13.3578
AIASMLMAFTA	cytotoxicity	Negative	HLA-A2	11	8.5991
AILSPGALV	cytotoxicity	Negative	HLA-A2	9	0.6995
ILSPGALVV	cytotoxicity	Negative	HLA-A2	9	0.0852
ALVVGVVCA	cytotoxicity	Negative	HLA-A2	9	1.4947
ILAGYGAGVA	cytotoxicity	Negative	HLA-A2	10	2.3865
NMWSGTFPI	cytotoxicity	Negative	HLA-A2	9	0.1564
RVGLHEYPV	cytotoxicity	Negative	HLA-A2	9	3.2844
SMLTDPSHI	cytotoxicity	Negative	HLA-A2	9	0.547
MLTDPSHIT	cytotoxicity	Negative	HLA-A2	9	2.6983
LARGSPPSV	cytotoxicity	Negative	HLA-A2	9	9.7686
LLFLLLADA	cytotoxicity	Positive	HLA-A2	9	3.1789
VLVGGVLAA	cytotoxicity	Positive	HLA-A2	9	0.1503
YLVAYQATV	cytotoxicity	Positive	HLA-A2	9	0.0389
YMNYYTTYI	IFNg release	Negative	HLA-A*02:01	9	0.0713
YLLCCNYKL	IFNg release	Negative	HLA-A*02:01	9	0.5215
YLSSWTPVV	IFNg release	Negative	HLA-A*02:01	9	0.0296
LMSTLLIYL	IFNg release	Negative	HLA-A*02:01	9	0.4782
LMIEYNLLT	IFNg release	Negative	HLA-A*02:01	9	0.799
YLLKINAYM	IFNg release	Negative	HLA-A*02:01	9	0.0415
LTLDEQIFV	IFNg release	Negative	HLA-A*02:01	9	0.4545
FVSKVLHTV	IFNg release	Negative	HLA-A*02:01	9	0.0672
YLYHLSINV	IFNg release	Negative	HLA-A*02:01	9	0.0145
ILVILFFGV	IFNg release	Negative	HLA-A*02:01	9	1.6409
YIIEILKPL	IFNg release	Negative	HLA-A*02:01	9	0.1792
VLYDEFVTI	IFNg release	Negative	HLA-A*02:01	9	0.0115
YQSFLFWFL	IFNg release	Negative	HLA-A*02:01	9	1.3628
MLLNVQTLI	IFNg release	Negative	HLA-A*02:01	9	0.2273
IISAFTLLA	IFNg release	Negative	HLA-A*02:01	9	1.8864
TLLAINALI	IFNg release	Negative	HLA-A*02:01	9	0.3548
FVDTMSIYI	IFNg release	Negative	HLA-A*02:01	9	0.2156
QLFKYVPSA	IFNg release	Negative	HLA-A*02:01	9	0.1301
YLAKLTALV	IFNg release	Negative	HLA-A*02:01	9	0.0323
NLDDVYSYI	IFNg release	Negative	HLA-A*02:01	9	0.0589
TVQEFIFSA	IFNg release	Negative	HLA-A*02:01	9	0.5827
YVFDEPLLFV	IFNg release	Negative	HLA-A*02:01	10	0.0529
FILVILFFGV	IFNg release	Negative	HLA-A*02:01	10	4.5811
YIIEILKPLV	IFNg release	Negative	HLA-A*02:01	10	0.3496
FLFWFLKSGA	IFNg release	Negative	HLA-A*02:01	10	2.1384
LLPGDWVEV	IFNg release	Negative	HLA-A*02:01	9	0.1684
ILMYPTTLL	IFNg release	Negative	HLA-A*02:01	9	0.1336
YVFKRYLSI	IFNg release	Negative	HLA-A*02:01	9	0.8076
SQYYFSMLV	IFNg release	Negative	HLA-A*02:01	9	0.5611
FLVFVKPTT	IFNg release	Negative	HLA-A*02:01	9	1.1949
FMMVLPGAA	IFNg release	Negative	HLA-A*02:01	9	1.2284
YLCEAMLNT	IFNg release	Negative	HLA-A*02:01	9	0.8317
YLYQPCDLL	IFNg release	Negative	HLA-A*02:01	9	0.2206
YLIKLIEPV	IFNg release	Positive	HLA-A*02:01	9	0.0425
NIIDWQFAI	IFNg release	Negative	HLA-A*02:01	9	0.1932
FIIEVSNCV	IFNg release	Negative	HLA-A*02:01	9	0.2136
ALMRRIAVV	IFNg release	Negative	HLA-A*02:01	9	0.16
YLKIGTLLV	IFNg release	Negative	HLA-A*02:01	9	0.2931
ILYDNVVTL	IFNg release	Negative	HLA-A*02:01	9	0.0067
LILSLTCSV	IFNg release	Negative	HLA-A*02:01	9	2.0471
KLGNLLLLI	IFNg release	Negative	HLA-A*02:01	9	0.3022
SLVQYIKFI	IFNg release	Negative	HLA-A*02:01	9	0.5201
ILQYDLWNV	IFNg release	Negative	HLA-A*02:01	9	0.0628
LLVAPMPTA	IFNg release	Negative	HLA-A*02:01	9	0.28
LMDMITLSL	IFNg release	Negative	HLA-A*02:01	9	0.3048
IMFTCMDPL	IFNg release	Negative	HLA-A*02:01	9	2.0461
VLTTDGFYI	IFNg release	Negative	HLA-A*02:01	9	0.234
LVFGRRLFLV	IFNg release	Negative	HLA-A*02:01	10	3.4551
KLLSHFYPAV	IFNg release	Negative	HLA-A*02:01	10	0.5785
KMAGGIGLSI	IFNg release	Negative	HLA-A*02:01	10	0.4393
YLNTNKLFFA	IFNg release	Negative	HLA-A*02:01	10	1.099
KLFFAKCLVV	IFNg release	Negative	HLA-A*02:01	10	2.847
FLPIIFDAFL	IFNg release	Negative	HLA-A*02:01	10	1.4981
KLCCDIYHA	IFNg release	Negative	HLA-A*02:01	9	1.9973
KLLTDIASV	IFNg release	Negative	HLA-A*02:01	9	0.0135
NLDSISISV	IFNg release	Negative	HLA-A*02:01	9	0.0489
YLKEYIPKA	IFNg release	Negative	HLA-A*02:01	9	0.0177
VLDSEIVLV	IFNg release	Negative	HLA-A*02:01	9	0.0167
FLKDVMVEI	IFNg release	Negative	HLA-A*02:01	9	0.0274
KLFTHDIML	IFNg release	Negative	HLA-A*02:01	9	0.0327
NLDLFMSHV	IFNg release	Negative	HLA-A*02:01	9	0.3487
RVYEALYYV	IFNg release	Negative	HLA-A*02:01	9	0.0139
NQYLLTMFFA	IFNg release	Negative	HLA-A*02:01	10	9.9727
TQYLDFLLLL	IFNg release	Negative	HLA-A*02:01	10	1.6859
TQYLDFLLL	IFNg release	Negative	HLA-A*02:01	9	1.9128
YLDFLLLLL	IFNg release	Negative	HLA-A*02:01	9	0.1805
YLDFLLLLLI	IFNg release	Negative	HLA-A*02:01	10	2.5588
YLFDFVISL	IFNg release	Negative	HLA-A*02:01	9	0.0025
YLFDFVISLM	IFNg release	Negative	HLA-A*02:01	10	0.1069
NLFTFLHEI	IFNg release	Negative	HLA-A*02:01	9	0.0562
HMIDKLFYV	IFNg release	Negative	HLA-A*02:01	9	0.0031
KLFYVYYNL	IFNg release	Negative	HLA-A*02:01	9	0.3772
YVYYNLFLL	IFNg release	Negative	HLA-A*02:01	9	0.3011
ALDEKLFLI	IFNg release	Negative	HLA-A*02:01	9	0.0133
KMAEHDVYGV	IFNg release	Negative	HLA-A*02:01	10	0.0831
ILVCYILYI	IFNg release	Negative	HLA-A*02:01	9	0.8011
RLACGVIGI	IFNg release	Negative	HLA-A*02:01	9	0.1829
FIDSNEYEV	IFNg release	Negative	HLA-A*02:01	9	0.0227
DLIDYIYGI	IFNg release	Negative	HLA-A*02:01	9	0.1696
SIYECITFL	IFNg release	Negative	HLA-A*02:01	9	0.2317
AMLNGLIYV	IFNg release	Negative	HLA-A*02:01	9	0.0092
YTNDFLKYL	IFNg release	Negative	HLA-A*02:01	9	0.4642
YLMPYSVYI	IFNg release	Negative	HLA-A*02:01	9	0.0024
YVMTMILFL	IFNg release	Negative	HLA-A*02:01	9	0.3477
TMILFLKLLI	IFNg release	Negative	HLA-A*02:01	10	7.4234
VIYEAVIHL	IFNg release	Negative	HLA-A*02:01	9	0.0533
VLYDEFKCFI	IFNg release	Negative	HLA-A*02:01	10	0.9558
YLFDYPHFEA	IFNg release	Negative	HLA-A*02:01	10	0.0122
QIFEVYWYL	IFNg release	Negative	HLA-A*02:01	9	0.2656
FTDTCGASI	IFNg release	Negative	HLA-A*02:01	9	3.2631
IIYTCINFI	IFNg release	Negative	HLA-A*02:01	9	1.9045
YMMGIEYGL	IFNg release	Negative	HLA-A*02:01	9	0.0198
FIAKHFLEL	IFNg release	Negative	HLA-A*02:01	9	0.1501
YLRLYIILA	IFNg release	Negative	HLA-A*02:01	9	1.4652
SMMNITRLEV	IFNg release	Negative	HLA-A*02:01	10	0.507
NLFDIPLLT	IFNg release	Negative	HLA-A*02:01	9	0.1117
KLYIALCKV	IFNg release	Negative	HLA-A*02:01	9	0.6835
RMILYLESV	IFNg release	Negative	HLA-A*02:01	9	0.1562
VLTAIGITV	IFNg release	Negative	HLA-A*02:01	9	0.1317
LMLLMVISGA	IFNg release	Negative	HLA-A*02:01	10	6.8877
LLMVISGAAL	IFNg release	Negative	HLA-A*02:01	10	3.6783
GLFIYIPGT	IFNg release	Negative	HLA-A*02:01	9	0.3875
YVLFTVMTYV	IFNg release	Negative	HLA-A*02:01	10	0.5957
VLFTVMTYV	IFNg release	Negative	HLA-A*02:01	9	0.0795
ALLSRFFNM	IFNg release	Negative	HLA-A*02:01	9	0.3433
FLNINHYLL	IFNg release	Negative	HLA-A*02:01	9	0.0916
YLLSGSDLFI	IFNg release	Negative	HLA-A*02:01	10	0.2119
LLSGSDLFI	IFNg release	Negative	HLA-A*02:01	9	0.4849
YIMEALTFKA	IFNg release	Negative	HLA-A*02:01	10	0.5672
YTYAFTKKV	IFNg release	Negative	HLA-A*02:01	9	0.5327
YQYVRLHEM	IFNg release	Negative	HLA-A*02:01	9	0.6532
YLMDEEVPA	IFNg release	Negative	HLA-A*02:01	9	0.0136
SLVFVILMCI	IFNg release	Negative	HLA-A*02:01	10	6.2052
FLNFHTVGV	IFNg release	Negative	HLA-A*02:01	9	0.031
ITNGYLISI	IFNg release	Negative	HLA-A*02:01	9	0.8882
ILYYLSAKI	IFNg release	Negative	HLA-A*02:01	9	0.757
YLSAKITTL	IFNg release	Negative	HLA-A*02:01	9	0.0145
WLTSILLSL	IFNg release	Negative	HLA-A*02:01	9	0.5034
FIISVISLV	IFNg release	Negative	HLA-A*02:01	9	0.1402
KMMLFYMDL	IFNg release	Negative	HLA-A*02:01	9	1.3581
YMDLSYHGV	IFNg release	Negative	HLA-A*02:01	9	0.0536
FLDTVYTII	IFNg release	Negative	HLA-A*02:01	9	0.1609
NIVDAIITL	IFNg release	Negative	HLA-A*02:01	9	0.2515
STFGMLYFA	IFNg release	Negative	HLA-A*02:01	9	1.2577
MLYFAGGLSV	IFNg release	Negative	HLA-A*02:01	10	0.2442
YLDDHRYLFI	IFNg release	Negative	HLA-A*02:01	10	0.1572
HLIFSYAFL	IFNg release	Negative	HLA-A*02:01	9	1.2182
VMMAVRYYM	IFNg release	Negative	HLA-A*02:01	9	0.6387
ILMDNKGLGV	IFNg release	Negative	HLA-A*02:01	10	0.1039
HTICDDYFV	IFNg release	Negative	HLA-A*02:01	9	2.3311
KLIGITAIM	IFNg release	Negative	HLA-A*02:01	9	0.2675
RVFVILYLL	IFNg release	Negative	HLA-A*02:01	9	1.8243
FVILYLLAV	IFNg release	Negative	HLA-A*02:01	9	0.8391
YLLAVCGCI	IFNg release	Negative	HLA-A*02:01	9	3.5073
LIMIVLITM	IFNg release	Negative	HLA-A*02:01	9	4.6669
TMLSIILVII	IFNg release	Negative	HLA-A*02:01	10	4.3791
TMLSIILVI	IFNg release	Negative	HLA-A*02:01	9	0.6839
FQQPQFQYL	IFNg release	Negative	HLA-A*02:01	9	0.6362
FQYLLPGFV	IFNg release	Negative	HLA-A*02:01	9	1.3658
FQYLLPGFVL	IFNg release	Negative	HLA-A*02:01	10	3.945
YLLPGFVLT	IFNg release	Negative	HLA-A*02:01	9	0.0686
LLPGFVLTCI	IFNg release	Negative	HLA-A*02:01	10	2.3585
WLNSATALI	IFNg release	Negative	HLA-A*02:01	9	0.6667
ALILVSFVL	IFNg release	Negative	HLA-A*02:01	9	0.8477
YLFLICHNL	IFNg release	Negative	HLA-A*02:01	9	0.4774
FLICHNLRA	IFNg release	Negative	HLA-A*02:01	9	0.5112
VLLAQSVAV	IFNg release	Negative	HLA-A*02:01	9	0.0676
ALRGMGLNA	cytotoxicity	Positive	HLA-A*02:01	9	3.293
LSPYYKRYISW	IFNg release	Positive	HLA-A*02:01	11	73.75
ETFWAKHMW	IFNg release	Positive	HLA-A*02:01	9	29.25
SECTTPCSGSW	IFNg release	Positive	HLA-A*02:01	11	81
ELIEANLLW	IFNg release	Positive	HLA-A*02:01	9	6.5252
TARHTPVNSW	IFNg release	Positive	HLA-A*02:01	10	35.6364
EVIAPAVQTNW	IFNg release	Negative	HLA-A*02:01	11	39.0667
GLFTPGAKQNI	cytotoxicity	Negative	HLA-A2	11	1.9966
KMHDVIAPA	IFNg release	Negative	HLA-A*02:01	9	0.1966
KLHLISLLSL	IFNg release	Negative	HLA-A*02:01	10	3.4981
LLSLLVIWIL	IFNg release	Negative	HLA-A*02:01	10	7.7867
LLSLLVIWI	IFNg release	Negative	HLA-A*02:01	9	3.1459
SLLVIWILIV	IFNg release	Negative	HLA-A*02:01	10	5.2524
SLLVIWILI	IFNg release	Negative	HLA-A*02:01	9	2.519
LLVIWILIV	IFNg release	Negative	HLA-A*02:01	9	4.0003
LLVIWILIVA	IFNg release	Negative	HLA-A*02:01	10	8.5196
LVIWILIVAI	IFNg release	Negative	HLA-A*02:01	10	10.7397
LVIWILIVA	IFNg release	Negative	HLA-A*02:01	9	5.8947
KLFTDNNFL	IFNg release	Negative	HLA-A*02:01	9	0.0776
RIFVRVYNV	IFNg release	Negative	HLA-A*02:01	9	0.4172
YQLAVFMLM	IFNg release	Negative	HLA-A*02:01	9	1.1581
FMLMETMFFI	IFNg release	Negative	HLA-A*02:01	10	0.4269
MLMETMFFI	IFNg release	Negative	HLA-A*02:01	9	0.048
YTFLYNFWT	IFNg release	Negative	HLA-A*02:01	9	5.994
FLYNFWTNV	IFNg release	Negative	HLA-A*02:01	9	0.0517
YMATTILEM	IFNg release	Negative	HLA-A*02:01	9	0.1025
YMATTILEMV	IFNg release	Negative	HLA-A*02:01	10	0.587
FLSIVVDHV	IFNg release	Negative	HLA-A*02:01	9	0.0571
VLLQRLHLL	IFNg release	Negative	HLA-A*02:01	9	0.1776
LLNLLLWPL	IFNg release	Negative	HLA-A*02:01	9	1.8809
NLLLWPLYV	IFNg release	Negative	HLA-A*02:01	9	0.1416
LLLWPLYVL	IFNg release	Negative	HLA-A*02:01	9	0.9078
LLWPLYVLL	IFNg release	Negative	HLA-A*02:01	9	0.1949
YVLLHLLVV	IFNg release	Negative	HLA-A*02:01	9	0.8896
HLLNLLLWPL	IFNg release	Negative	HLA-A*02:01	10	2.4385
NLLLWPLYVL	IFNg release	Negative	HLA-A*02:01	10	2.8287
LLLWPLYVLL	IFNg release	Negative	HLA-A*02:01	10	2.1305
LLHLLVVQYV	IFNg release	Negative	HLA-A*02:01	10	4.0964
YAYGWIPET	IFNg release	Negative	HLA-A*02:01	9	0.5025
SLYKGPIPV	IFNg release	Negative	HLA-A*02:01	9	0.0135
FLLLTSIPI	IFNg release	Negative	HLA-A*02:01	9	0.7615
YIFTGPVPI	IFNg release	Negative	HLA-A*02:01	9	0.0544
NISTILYFT	IFNg release	Negative	HLA-A*02:01	9	6.3701
VLMFLLFYV	IFNg release	Negative	HLA-A*02:01	9	0.3999
YVPGYSITT	IFNg release	Negative	HLA-A*02:01	9	2.4266
YLMDKLNLT	IFNg release	Negative	HLA-A*02:01	9	0.0282
PVLMFLLFYV	IFNg release	Negative	HLA-A*02:01	10	3.7415
FQSLTIFST	IFNg release	Negative	HLA-A*02:01	9	4.7331
TIFSTIIFV	IFNg release	Negative	HLA-A*02:01	9	0.2049
TIIFVLISI	IFNg release	Negative	HLA-A*02:01	9	1.9422
SMDTLLFFL	IFNg release	Negative	HLA-A*02:01	9	0.2109
TLLFFLALSI	IFNg release	Negative	HLA-A*02:01	10	3.846
LLFFLALSI	IFNg release	Negative	HLA-A*02:01	9	1.513
CMVICLLSFI	IFNg release	Negative	HLA-A*02:01	10	14.7845
MVICLLSFI	IFNg release	Negative	HLA-A*02:01	9	3.7018
HLIMIYFFI	IFNg release	Negative	HLA-A*02:01	9	1.9881
LIMIYFFII	IFNg release	Negative	HLA-A*02:01	9	6.3943
SLPDIFYNFI	IFNg release	Negative	HLA-A*02:01	10	0.5774
FIHLQLYSL	IFNg release	Negative	HLA-A*02:01	9	0.9631
LQLYSLFSL	IFNg release	Negative	HLA-A*02:01	9	3.0372
SLFSLLLVI	IFNg release	Negative	HLA-A*02:01	9	0.4803
LIVRYLIQV	IFNg release	Negative	HLA-A*02:01	9	1.184
ITYNYQLFL	IFNg release	Negative	HLA-A*02:01	9	0.823
FLYIIDWMV	IFNg release	Negative	HLA-A*02:01	9	0.1549
YIIDWMVDI	IFNg release	Negative	HLA-A*02:01	9	0.0725
SMSSYDFST	IFNg release	Negative	HLA-A*02:01	9	1.5416
YLYASFCTV	IFNg release	Negative	HLA-A*02:01	9	0.1544
FLIPKGFYA	IFNg release	Negative	HLA-A*02:01	9	0.0103
FLAYYPPMM	IFNg release	Negative	HLA-A*02:01	9	0.0487
PMMCYFLTA	IFNg release	Negative	HLA-A*02:01	9	5.3532
FLTATLGPA	IFNg release	Negative	HLA-A*02:01	9	1.4978
RLLDLFGPEV	IFNg release	Negative	HLA-A*02:01	10	0.0529
LLDLFGPEV	IFNg release	Negative	HLA-A*02:01	9	0.0669
SLDSLVHLL	IFNg release	Negative	HLA-A*02:01	9	0.0332
FMQRIISLSV	IFNg release	Negative	HLA-A*02:01	10	1.9336
TMFKIVYSL	IFNg release	Negative	HLA-A*02:01	9	0.1477
KLLRRPFSL	IFNg release	Negative	HLA-A*02:01	9	0.1803
TLLCVLPAV	IFNg release	Negative	HLA-A*02:01	9	0.2404
TLLCVLPAVV	IFNg release	Negative	HLA-A*02:01	10	1.9626
VLPAVVYST	IFNg release	Negative	HLA-A*02:01	9	0.752
IIVALTIMGV	IFNg release	Negative	HLA-A*02:01	10	2.6355
LTIMGVIFLI	IFNg release	Negative	HLA-A*02:01	10	3.927
TIMGVIFLI	IFNg release	Negative	HLA-A*02:01	9	0.2617
IMGVIFLISV	IFNg release	Negative	HLA-A*02:01	10	3.5326
FLISVIVLV	IFNg release	Negative	HLA-A*02:01	9	0.0559
YMFAIVEIV	IFNg release	Negative	HLA-A*02:01	9	0.1225
KTMAVTYEL	IFNg release	Negative	HLA-A*02:01	9	0.3363
RLKDYQHFV	IFNg release	Negative	HLA-A*02:01	9	0.1097
YQHFVARVFL	IFNg release	Negative	HLA-A*02:01	10	6.1535
FVARVFLGL	IFNg release	Negative	HLA-A*02:01	9	1.1121
LLLFHETGV	IFNg release	Negative	HLA-A*02:01	9	0.369
YTNWAIILL	IFNg release	Negative	HLA-A*02:01	9	0.9298
YTNWAIILLV	IFNg release	Negative	HLA-A*02:01	10	2.7206
LLLYFKVFGI	IFNg release	Negative	HLA-A*02:01	10	4.2548
LLYFKVFGI	IFNg release	Negative	HLA-A*02:01	9	0.4708
KAYHIIFFV	IFNg release	Negative	HLA-A*02:01	9	0.5838
RILPYTFKI	IFNg release	Negative	HLA-A*02:01	9	0.1223
ILMALFGIKL	IFNg release	Negative	HLA-A*02:01	10	0.7329
ALFGIKLPA	IFNg release	Negative	HLA-A*02:01	9	0.3929
ALFGIKLPAL	IFNg release	Negative	HLA-A*02:01	10	0.1768
YVHGDTYSL	IFNg release	Negative	HLA-A*02:01	9	0.2013
KLQAAPYIV	IFNg release	Negative	HLA-A*02:01	9	0.232
IVNGAMMFYV	IFNg release	Negative	HLA-A*02:01	10	2.175
MLNGIMYRL	IFNg release	Negative	HLA-A*02:01	9	0.058
YAQDYDQYI	IFNg release	Negative	HLA-A*02:01	9	1.6421
AIIPLSASV	IFNg release	Negative	HLA-A*02:01	9	0.1369
KINIFMAFL	IFNg release	Negative	HLA-A*02:01	9	2.0258
MLDDFSAGA	IFNg release	Negative	HLA-A*02:01	9	0.1402
RTLLGLILFV	IFNg release	Negative	HLA-A*02:01	10	0.9446
TLLGLILFV	IFNg release	Negative	HLA-A*02:01	9	0.0742
TLLGLILFVL	IFNg release	Negative	HLA-A*02:01	10	1.1952
LLGLILFVL	IFNg release	Negative	HLA-A*02:01	9	3.4089
LLGLILFVLA	IFNg release	Negative	HLA-A*02:01	10	9.6337
GLILFVLAL	IFNg release	Negative	HLA-A*02:01	9	0.5858
VLALYSPPL	IFNg release	Negative	HLA-A*02:01	9	0.3944
ILMIFISSFL	IFNg release	Negative	HLA-A*02:01	10	2.4168
LMIFISSFL	IFNg release	Negative	HLA-A*02:01	9	1.2707
LMIFISSFLL	IFNg release	Negative	HLA-A*02:01	10	3.7845
MIFISSFLL	IFNg release	Negative	HLA-A*02:01	9	1.186
FISSFLLPL	IFNg release	Negative	HLA-A*02:01	9	0.7814
FLLPLTSLV	IFNg release	Negative	HLA-A*02:01	9	0.0332
FLLPLTSLVI	IFNg release	Negative	HLA-A*02:01	10	1.0105
SIVCIVAAV	IFNg release	Negative	HLA-A*02:01	9	1.3076
IIMAINVFT	IFNg release	Negative	HLA-A*02:01	9	2.2082
FTNSQIFNI	IFNg release	Negative	HLA-A*02:01	9	0.5549
IISYIILFI	IFNg release	Negative	HLA-A*02:01	9	1.4925
YIILFILFFA	IFNg release	Negative	HLA-A*02:01	10	7.538
IILFILFFA	IFNg release	Negative	HLA-A*02:01	9	3.776
ILFILFFAYV	IFNg release	Negative	HLA-A*02:01	10	3.3826
FILFFAYVM	IFNg release	Negative	HLA-A*02:01	9	4.8961
YLSIYGFGV	IFNg release	Negative	HLA-A*02:01	9	0.0741
TLAPFNFLV	IFNg release	Negative	HLA-A*02:01	9	0.0145
LLLLVITCCV	IFNg release	Negative	HLA-A*02:01	10	7.5841
LLLVITCCV	IFNg release	Negative	HLA-A*02:01	9	3.2385
LLLVITCCVL	IFNg release	Negative	HLA-A*02:01	10	10.9668
IIFAVQTIV	IFNg release	Negative	HLA-A*02:01	9	0.8304
FAVQTIVFI	IFNg release	Negative	HLA-A*02:01	9	2.8202
VQTIVFIWFI	IFNg release	Negative	HLA-A*02:01	10	10.4393
FIWFIFHFV	IFNg release	Negative	HLA-A*02:01	9	0.8047
FIFHFVHSA	IFNg release	Negative	HLA-A*02:01	9	0.1758
SMKYLMLLFA	IFNg release	Negative	HLA-A*02:01	10	6.5105
YLMLLFAAM	IFNg release	Negative	HLA-A*02:01	9	1.1169
YLMLLFAAMI	IFNg release	Negative	HLA-A*02:01	10	3.4338
LMLLFAAMII	IFNg release	Negative	HLA-A*02:01	10	8.8217
IIITCCLLSV	IFNg release	Negative	HLA-A*02:01	10	5.6492
IITCCLLSV	IFNg release	Negative	HLA-A*02:01	9	4.279
MLLHVGIPL	IFNg release	Negative	HLA-A*02:01	9	0.4828
ILIPFLILFI	IFNg release	Negative	HLA-A*02:01	10	1.1508
LIPFLILFI	IFNg release	Negative	HLA-A*02:01	9	4.7738
FILALCIIFV	IFNg release	Negative	HLA-A*02:01	10	2.7858
ILALCIIFV	IFNg release	Negative	HLA-A*02:01	9	0.9595
FVSSIKFYI	IFNg release	Negative	HLA-A*02:01	9	0.4401
KQLTILSLFL	IFNg release	Negative	HLA-A*02:01	10	4.4251
ILSLFLISL	IFNg release	Negative	HLA-A*02:01	9	0.5125
ILSLFLISLV	IFNg release	Negative	HLA-A*02:01	10	2.2926
FLISLVMKL	IFNg release	Negative	HLA-A*02:01	9	0.042
VMKLFTISV	IFNg release	Negative	HLA-A*02:01	9	0.8613
FTNLITLAV	IFNg release	Negative	HLA-A*02:01	9	1.1244
VIFVCVILI	IFNg release	Negative	HLA-A*02:01	9	4.9856
FITIFNISI	IFNg release	Negative	HLA-A*02:01	9	1.2045
RQIFIHYSV	IFNg release	Negative	HLA-A*02:01	9	1.107
YMFYKIFFV	IFNg release	Negative	HLA-A*02:01	9	0.048
RLIVLFEVFV	IFNg release	Negative	HLA-A*02:01	10	2.2703
LIVLFEVFVV	IFNg release	Negative	HLA-A*02:01	10	6.9179
LIVLFEVFV	IFNg release	Negative	HLA-A*02:01	9	2.7649
VLFEVFVVFI	IFNg release	Negative	HLA-A*02:01	10	0.941
FVVFILIYV	IFNg release	Negative	HLA-A*02:01	9	1.0308
KLMIYGLPWM	IFNg release	Negative	HLA-A*02:01	10	1.9033
LMIYGLPWM	IFNg release	Negative	HLA-A*02:01	9	0.9571
SMLSIFNIV	IFNg release	Negative	HLA-A*02:01	9	0.5398
AMFTTMYNI	IFNg release	Negative	HLA-A*02:01	9	0.3626
RLNDFLGLL	IFNg release	Negative	HLA-A*02:01	9	0.1836
ALMAITKNV	IFNg release	Negative	HLA-A*02:01	9	0.0633
SMLGIWFFT	IFNg release	Negative	HLA-A*02:01	9	1.452
SMLGIWFFTL	IFNg release	Negative	HLA-A*02:01	10	1.3367
MLGIWFFTL	IFNg release	Negative	HLA-A*02:01	9	1.4944
FTLIDIWFL	IFNg release	Negative	HLA-A*02:01	9	0.5436
TLIDIWFLA	IFNg release	Negative	HLA-A*02:01	9	0.1586
KLVSISNFI	IFNg release	Negative	HLA-A*02:01	9	0.2562
VLLHAVYSI	IFNg release	Negative	HLA-A*02:01	9	0.1193
FVDVIIIKV	IFNg release	Negative	HLA-A*02:01	9	0.1184
ILTLDIFYL	IFNg release	Negative	HLA-A*02:01	9	0.0857
YLFKMIPLL	IFNg release	Negative	HLA-A*02:01	9	0.0144
LLFILFYFA	IFNg release	Negative	HLA-A*02:01	9	3.3405
YLLDDVLYT	IFNg release	Negative	HLA-A*02:01	9	0.0122
FIADIGIGV	IFNg release	Negative	HLA-A*02:01	9	0.0117
AMTAFFGEL	IFNg release	Negative	HLA-A*02:01	9	1.9518
STLDIMALI	IFNg release	Negative	HLA-A*02:01	9	0.5576
YLDLTLTPI	IFNg release	Negative	HLA-A*02:01	9	0.2958
QIITLTAFV	IFNg release	Negative	HLA-A*02:01	9	1.3331
FLYSEIIRT	IFNg release	Negative	HLA-A*02:01	9	0.0334
SILSSFFSL	IFNg release	Negative	HLA-A*02:01	9	0.5547
RLPILLLLI	IFNg release	Negative	HLA-A*02:01	9	1.3321
ILLLLISLV	IFNg release	Negative	HLA-A*02:01	9	0.818
LLLLISLVYA	IFNg release	Negative	HLA-A*02:01	10	5.2042
LLLISLVYA	IFNg release	Negative	HLA-A*02:01	9	1.2848
LLISLVYAT	IFNg release	Negative	HLA-A*02:01	9	1.2789
ILSAVAIFCI	IFNg release	Negative	HLA-A*02:01	10	2.543
AIFCITYYI	IFNg release	Negative	HLA-A*02:01	9	0.7511
KMMVHIYFV	IFNg release	Negative	HLA-A*02:01	9	0.0608
HIYFVSLLL	IFNg release	Negative	HLA-A*02:01	9	1.4503
LLLFHSYAI	IFNg release	Negative	HLA-A*02:01	9	0.6585
DLYCGILYA	IFNg release	Negative	HLA-A*02:01	9	1.3035
WLIGFDFDV	IFNg release	Negative	HLA-A*02:01	9	0.1657
LLLLLFHSYA	IFNg release	Negative	HLA-A*02:01	10	7.8106
LLLLFHSYAI	IFNg release	Negative	HLA-A*02:01	10	5.355
IILWFFNAM	IFNg release	Negative	HLA-A*02:01	9	5.0708
ILWFFNAMV	IFNg release	Negative	HLA-A*02:01	9	0.3255
ILWFFNAMVL	IFNg release	Negative	HLA-A*02:01	10	2.5243
YLCTFMIIT	IFNg release	Negative	HLA-A*02:01	9	3.4787
MLMFIFTGI	IFNg release	Negative	HLA-A*02:01	9	0.4757
FTGITLFLL	IFNg release	Negative	HLA-A*02:01	9	3.7132
GITLFLLFL	IFNg release	Negative	HLA-A*02:01	9	3.5194
TLFLLFLEI	IFNg release	Negative	HLA-A*02:01	9	1.4358
TMLMFIFTGI	IFNg release	Negative	HLA-A*02:01	10	3.1033
LMFIFTGITL	IFNg release	Negative	HLA-A*02:01	10	3.7209
FIFTGITLFL	IFNg release	Negative	HLA-A*02:01	10	0.5764
FLLFLEITYT	IFNg release	Negative	HLA-A*02:01	10	1.5451
AMIELCGAFL	IFNg release	Negative	HLA-A*02:01	10	0.8653
FLFYPSMFT	IFNg release	Negative	HLA-A*02:01	9	0.4745
FTLRHIIGL	IFNg release	Negative	HLA-A*02:01	9	0.6044
LLMMTLPSI	IFNg release	Negative	HLA-A*02:01	9	0.3141
KLSCAVHLI	IFNg release	Negative	HLA-A*02:01	9	0.6907
YQLAGYILT	IFNg release	Negative	HLA-A*02:01	9	2.0361
QLAGYILTV	IFNg release	Negative	HLA-A*02:01	9	0.0143
FLFYPSMFTL	IFNg release	Negative	HLA-A*02:01	10	0.3384
LMMTLPSIFL	IFNg release	Negative	HLA-A*02:01	10	1.3479
YQLAGYILTV	IFNg release	Negative	HLA-A*02:01	10	0.1164
FLPVYFGSV	IFNg release	Negative	HLA-A*02:01	9	0.3676
TLFDDELYSI	IFNg release	Negative	HLA-A*02:01	10	0.0542
FMYIESIKV	IFNg release	Negative	HLA-A*02:01	9	0.0408
FIDSYLQKL	IFNg release	Negative	HLA-A*02:01	9	0.1326
LMVESFIEV	IFNg release	Negative	HLA-A*02:01	9	0.0632
RLPYYDPWFL	IFNg release	Negative	HLA-A*02:01	10	0.6175
FLVGVAIILV	IFNg release	Negative	HLA-A*02:01	10	0.598
FLVGVAIIL	IFNg release	Negative	HLA-A*02:01	9	0.1915
AIILVIFTV	IFNg release	Negative	HLA-A*02:01	9	0.512
ILVIFTVAI	IFNg release	Negative	HLA-A*02:01	9	1.0454
FIYFIKGFL	IFNg release	Negative	HLA-A*02:01	9	2.9448
FIKGFLYHT	IFNg release	Negative	HLA-A*02:01	9	3.1584
FLDWMDTFGL	IFNg release	Negative	HLA-A*02:01	10	0.2833
YVVKFVFEA	IFNg release	Negative	HLA-A*02:01	9	0.3743
KLLSHFYPA	IFNg release	Negative	HLA-A*02:01	9	0.3978
LLSHFYPAV	IFNg release	Negative	HLA-A*02:01	9	0.2314
VQYIKFIFL	IFNg release	Negative	HLA-A*02:01	9	1.9633
FIFLQMALL	IFNg release	Negative	HLA-A*02:01	9	1.0855
FLQMALLYI	IFNg release	Negative	HLA-A*02:01	9	0.5938
LLYIKIYEL	IFNg release	Negative	HLA-A*02:01	9	0.1104
FLVDGLSSI	IFNg release	Negative	HLA-A*02:01	9	0.0085
FLLRSIIVA	IFNg release	Negative	HLA-A*02:01	9	0.2255
NTLTISFFL	IFNg release	Negative	HLA-A*02:01	9	2.4453
TLTISFFLI	IFNg release	Negative	HLA-A*02:01	9	2.2978
LIMYSVIGV	IFNg release	Negative	HLA-A*02:01	9	0.5315
ILSSAIFST	IFNg release	Negative	HLA-A*02:01	9	0.5379
FLIMYSVIGV	IFNg release	Negative	HLA-A*02:01	10	0.6134
SIMDFIGPYI	IFNg release	Negative	HLA-A*02:01	10	0.1662
IMDFIGPYI	IFNg release	Negative	HLA-A*02:01	9	0.0605
LLFNSSFCI	IFNg release	Negative	HLA-A*02:01	9	0.7064
FLILCYFIL	IFNg release	Negative	HLA-A*02:01	9	4.2588
LILCYFILI	IFNg release	Negative	HLA-A*02:01	9	5.8669
FILIFNIIV	IFNg release	Negative	HLA-A*02:01	9	1.5197
RLFSYNFTT	IFNg release	Negative	HLA-A*02:01	9	0.2368
RAYSDLFFT	IFNg release	Negative	HLA-A*02:01	9	3.8908
TLFLILCYFI	IFNg release	Negative	HLA-A*02:01	10	5.727
FLILCYFILI	IFNg release	Negative	HLA-A*02:01	10	4.8925
KLYLVDYGLV	IFNg release	Negative	HLA-A*02:01	10	1.3116
KLYLVDYGL	IFNg release	Negative	HLA-A*02:01	9	0.1417
LLMTSLQYA	IFNg release	Negative	HLA-A*02:01	9	0.3352
YLTAIQDFI	IFNg release	Negative	HLA-A*02:01	9	0.1716
AIQDFIIEV	IFNg release	Negative	HLA-A*02:01	9	0.0128
YLFRCVDAV	IFNg release	Negative	HLA-A*02:01	9	0.2184
IVAPYIALL	IFNg release	Negative	HLA-A*02:01	9	0.1355
YLVSSLSEI	IFNg release	Negative	HLA-A*02:01	9	0.0749
QMVNTVLITV	IFNg release	Negative	HLA-A*02:01	10	1.5798
MVNTVLITV	IFNg release	Negative	HLA-A*02:01	9	0.3002
SQFTCSLAV	IFNg release	Negative	HLA-A*02:01	9	1.4602
YLVDVETIGV	IFNg release	Negative	HLA-A*02:01	10	0.0269
FLSRLVLYA	IFNg release	Negative	HLA-A*02:01	9	0.3046
ALWDSNFFT	IFNg release	Negative	HLA-A*02:01	9	0.1809
FTYTGGYDV	IFNg release	Negative	HLA-A*02:01	9	0.513
YTGGYDVSL	IFNg release	Negative	HLA-A*02:01	9	1.4892
YIIRVTTEL	IFNg release	Negative	HLA-A*02:01	9	0.154
VMYAFTTPL	IFNg release	Negative	HLA-A*02:01	9	0.3583
VMYAFTTPLI	IFNg release	Negative	HLA-A*02:01	10	2.3763
LISFFGLFDI	IFNg release	Negative	HLA-A*02:01	10	8.1272
VIGLIVILFI	IFNg release	Negative	HLA-A*02:01	10	13.8272
LIVILFIMFM	IFNg release	Negative	HLA-A*02:01	10	21.5878
VILFIMFMLI	IFNg release	Negative	HLA-A*02:01	10	9.4531
ILFIMFMLI	IFNg release	Negative	HLA-A*02:01	9	2.2193
FIMFMLIFNV	IFNg release	Negative	HLA-A*02:01	10	2.284
IMFMLIFNV	IFNg release	Negative	HLA-A*02:01	9	0.4951
KLLWFLTGT	IFNg release	Negative	HLA-A*02:01	9	1.1751
LLWFLTGTFV	IFNg release	Negative	HLA-A*02:01	10	2.162
FLTGTFVTA	IFNg release	Negative	HLA-A*02:01	9	0.1429
FTSSFYNYV	IFNg release	Negative	HLA-A*02:01	9	0.6344
LLSEIRFYI	IFNg release	Negative	HLA-A*02:01	9	0.1014
YLAIPDLYGI	IFNg release	Negative	HLA-A*02:01	10	0.0773
ETDDYMFFV	IFNg release	Negative	HLA-A*02:01	9	1.1206
YMFFVIKNL	IFNg release	Negative	HLA-A*02:01	9	0.4467
YMCVDNHLGA	IFNg release	Negative	HLA-A*02:01	10	1.4914
VIHDYICWL	IFNg release	Negative	HLA-A*02:01	9	1.5307
FAAGIIILM	IFNg release	Negative	HLA-A*02:01	9	1.0432
VIDEILFKV	IFNg release	Negative	HLA-A*02:01	9	0.0324
RLVTVLPPT	IFNg release	Negative	HLA-A*02:01	9	1.2871
GLIVGIIFTA	IFNg release	Negative	HLA-A*02:01	10	0.5176
LIVGIIFTA	IFNg release	Negative	HLA-A*02:01	9	0.7763
RTFLIDLAFL	IFNg release	Negative	HLA-A*02:01	10	5.8286
FLIDLAFLI	IFNg release	Negative	HLA-A*02:01	9	0.0184
YIVDPTFQL	IFNg release	Negative	HLA-A*02:01	9	0.0169
RMATMLEYV	IFNg release	Negative	HLA-A*02:01	9	0.1309
YLIHDNIMYT	IFNg release	Negative	HLA-A*02:01	10	0.1032
IMYTYFSNT	IFNg release	Negative	HLA-A*02:01	9	1.8738
ALVFISHGA	IFNg release	Negative	HLA-A*02:01	9	0.9743
MMIDDFGTA	IFNg release	Negative	HLA-A*02:01	9	0.2424
YLYALYSPL	IFNg release	Negative	HLA-A*02:01	9	0.4948
YMGFRLYLA	IFNg release	Negative	HLA-A*02:01	9	0.7571
SLSLHPLYV	IFNg release	Negative	HLA-A*02:01	9	0.0766
YLYALYSPLL	IFNg release	Negative	HLA-A*02:01	10	0.3876
ILYMGFRLYL	IFNg release	Negative	HLA-A*02:01	10	0.8744
RLYLASIVYL	IFNg release	Negative	HLA-A*02:01	10	0.5374
ILHLLDLHSL	IFNg release	Negative	HLA-A*02:01	10	1.3545
YMCLIIICCV	IFNg release	Negative	HLA-A*02:01	10	8.2656
ALMTLDDLAI	IFNg release	Negative	HLA-A*02:01	10	0.6526
GLFDFVNFV	IFNg release	Negative	HLA-A*02:01	9	0.0044
FADCMYYFL	IFNg release	Negative	HLA-A*02:01	9	3.8996
CMYYFLHYYI	IFNg release	Negative	HLA-A*02:01	10	8.1666
SLVENNFFT	IFNg release	Negative	HLA-A*02:01	9	0.3496
RLYDYFTRV	IFNg release	Negative	HLA-A*02:01	9	0.0044
FMYFCEQKL	IFNg release	Negative	HLA-A*02:01	9	0.9333
KLRPNSFWFV	IFNg release	Negative	HLA-A*02:01	10	1.0903
MIMYLVLGI	IFNg release	Negative	HLA-A*02:01	9	1.2642
YLVLGIALL	IFNg release	Negative	HLA-A*02:01	9	0.0955
LVLGIALLYI	IFNg release	Negative	HLA-A*02:01	10	4.9855
VLGIALLYI	IFNg release	Negative	HLA-A*02:01	9	0.9098
SLIYYQNEV	IFNg release	Negative	HLA-A*02:01	9	0.0772
YLLGDSDSV	IFNg release	Negative	HLA-A*02:01	9	0.0137
YLGPRVCWL	IFNg release	Negative	HLA-A*02:01	9	0.3918
WLGAAITLV	IFNg release	Negative	HLA-A*02:01	9	0.2589
VISVIFYFI	IFNg release	Negative	HLA-A*02:01	9	3.3087
SVIFYFISI	IFNg release	Negative	HLA-A*02:01	9	1.3108
NIAEYIAGL	IFNg release	Negative	HLA-A*02:01	9	0.1769
YLPEVISTI	IFNg release	Negative	HLA-A*02:01	9	0.0118
FLSYISDTV	IFNg release	Negative	HLA-A*02:01	9	0.0508
ILINHGFYI	IFNg release	Negative	HLA-A*02:01	9	0.0173
FVDFVIHGL	IFNg release	Negative	HLA-A*02:01	9	0.1215
FIDILLFVI	IFNg release	Negative	HLA-A*02:01	9	1.7095
LLFVIVIYI	IFNg release	Negative	HLA-A*02:01	9	1.0218
FVIVIYIFT	IFNg release	Negative	HLA-A*02:01	9	11.0045
VIVIYIFTV	IFNg release	Negative	HLA-A*02:01	9	0.9148
RLFIDILLFV	IFNg release	Negative	HLA-A*02:01	10	0.1923
ILLFVIVIYI	IFNg release	Negative	HLA-A*02:01	10	3.4256
FVIVIYIFTV	IFNg release	Negative	HLA-A*02:01	10	3.631
MLLALVALV	IFNg release	Negative	HLA-A*02:01	9	0.321
ALVALVITI	IFNg release	Negative	HLA-A*02:01	9	0.1805
LVITINYFL	IFNg release	Negative	HLA-A*02:01	9	1.168
ITINYFLLL	IFNg release	Negative	HLA-A*02:01	9	1.8637
FLLLYTIIV	IFNg release	Negative	HLA-A*02:01	9	0.4635
YQMLLALVAL	IFNg release	Negative	HLA-A*02:01	10	2.9861
MLLALVALVI	IFNg release	Negative	HLA-A*02:01	10	3.4645
FLLLYTIIVL	IFNg release	Negative	HLA-A*02:01	10	2.7732
KLYAAIFGV	IFNg release	Negative	HLA-A*02:01	9	0.0149
WLIIIFFIV	IFNg release	Negative	HLA-A*02:01	9	3.7039
LIIIFFIVL	IFNg release	Negative	HLA-A*02:01	9	7.346
IIIFFIVLI	IFNg release	Negative	HLA-A*02:01	9	2.4272
IIFFIVLIL	IFNg release	Negative	HLA-A*02:01	9	3.6855
FIVLILLLL	IFNg release	Negative	HLA-A*02:01	9	3.6654
LILLLLIYL	IFNg release	Negative	HLA-A*02:01	9	4.2443
LLLLIYLYL	IFNg release	Negative	HLA-A*02:01	9	2.225
LLIYLYLKV	IFNg release	Negative	HLA-A*02:01	9	1.6452
LIIIFFIVLI	IFNg release	Negative	HLA-A*02:01	10	13.3165
IIFFIVLILL	IFNg release	Negative	HLA-A*02:01	10	7.8279
FIVLILLLLI	IFNg release	Negative	HLA-A*02:01	10	11.8792
VLILLLLIYL	IFNg release	Negative	HLA-A*02:01	10	5.1298
ILLLLIYLYL	IFNg release	Negative	HLA-A*02:01	10	3.8513
LLLIYLYLKV	IFNg release	Negative	HLA-A*02:01	10	5.2062
SLSIFFIVV	IFNg release	Negative	HLA-A*02:01	9	0.9896
FIVVATAAV	IFNg release	Negative	HLA-A*02:01	9	0.5759
LLFIQGYSI	IFNg release	Negative	HLA-A*02:01	9	0.6423
SIFGFQAEV	IFNg release	Negative	HLA-A*02:01	9	0.0571
FTFSDVINI	IFNg release	Negative	HLA-A*02:01	9	0.1805
ATAAVCLLFI	IFNg release	Negative	HLA-A*02:01	10	9.057
KTINYSFFL	IFNg release	Negative	HLA-A*02:01	9	0.5884
QLVWENFLA	IFNg release	Negative	HLA-A*02:01	9	1.3294
KLITFLFVI	IFNg release	Negative	HLA-A*02:01	9	0.3903
FLFVIGALA	IFNg release	Negative	HLA-A*02:01	9	0.6848
AIHLYFLFV	IFNg release	Negative	HLA-A*02:01	9	2.2486
FLFVNSQCL	IFNg release	Negative	HLA-A*02:01	9	0.4119
SLLYLILFL	IFNg release	Negative	HLA-A*02:01	9	0.5255
LLYLILFLL	IFNg release	Negative	HLA-A*02:01	9	2.1097
YLILFLLFV	IFNg release	Negative	HLA-A*02:01	9	0.5856
ILFLLFVCI	IFNg release	Negative	HLA-A*02:01	9	4.1555
SLLYLILFLL	IFNg release	Negative	HLA-A*02:01	10	3.0021
LILFLLFVCI	IFNg release	Negative	HLA-A*02:01	10	13.3502
ILPVIFLSI	IFNg release	Negative	HLA-A*02:01	9	0.7687
SIFFYSSFV	IFNg release	Negative	HLA-A*02:01	9	0.6998
KLLLWFNYL	IFNg release	Negative	HLA-A*02:01	9	0.5131
YLFGGFSTL	IFNg release	Negative	HLA-A*02:01	9	0.0108
KLFSYGTLI	IFNg release	Negative	HLA-A*02:01	9	0.0913
FLHNYILYA	IFNg release	Negative	HLA-A*02:01	9	0.0382
NMISDTIFV	IFNg release	Negative	HLA-A*02:01	9	0.0567
LLVQRVTSV	IFNg release	Negative	HLA-A*02:01	9	0.1902
FIHGGILYA	IFNg release	Negative	HLA-A*02:01	9	0.0896
FIHGGILYAA	IFNg release	Negative	HLA-A*02:01	10	0.949
ILYAAFLWL	IFNg release	Negative	HLA-A*02:01	9	0.5154
FLIQSNSLL	IFNg release	Negative	HLA-A*02:01	9	0.1078
SMITMSAFL	IFNg release	Negative	HLA-A*02:01	9	0.5342
ITMSAFLIV	IFNg release	Negative	HLA-A*02:01	9	1.8885
VLITWLIDYV	IFNg release	Negative	HLA-A*02:01	10	0.9408
LITWLIDYV	IFNg release	Negative	HLA-A*02:01	9	2.0624
LMIAHRVLL	IFNg release	Negative	HLA-A*02:01	9	0.9401
VLLIDILILL	IFNg release	Negative	HLA-A*02:01	10	0.3086
LLIDILILL	IFNg release	Negative	HLA-A*02:01	9	0.0404
SLITSGLFI	IFNg release	Negative	HLA-A*02:01	9	0.3748
LAILYILLL	IFNg release	Negative	HLA-A*02:01	9	9.5868
LLLSNLAIV	IFNg release	Negative	HLA-A*02:01	9	0.3061
YLMKDKLNI	IFNg release	Negative	HLA-A*02:01	9	0.0496
MMMMKWIISI	IFNg release	Negative	HLA-A*02:01	10	2.0572
MMMKWIISI	IFNg release	Negative	HLA-A*02:01	9	0.1115
MMMKWIISIL	IFNg release	Negative	HLA-A*02:01	10	1.6523
MLIASTLIV	IFNg release	Negative	HLA-A*02:01	9	0.3601
STLIVTIYV	IFNg release	Negative	HLA-A*02:01	9	1.5862
FMYRGLLGL	IFNg release	Negative	HLA-A*02:01	9	0.0545
SMIGLCACV	IFNg release	Negative	HLA-A*02:01	9	1.48
SMIGLCACVV	IFNg release	Negative	HLA-A*02:01	10	4.3563
ILQNRLVYV	IFNg release	Negative	HLA-A*02:01	9	0.0488
YTALHYYYL	IFNg release	Negative	HLA-A*02:01	9	1.0251
YTINCLLYI	IFNg release	Negative	HLA-A*02:01	9	1.7278
SLVDQLPSL	IFNg release	Negative	HLA-A*02:01	9	0.0098
VLDTTLYAV	IFNg release	Negative	HLA-A*02:01	9	0.0481
KVYDKLFPV	IFNg release	Negative	HLA-A*02:01	9	0.0146
FLSRVFFCV	IFNg release	Negative	HLA-A*02:01	9	0.7629
VLLFCIASL	IFNg release	Negative	HLA-A*02:01	9	1.5116
FAAELTIGV	IFNg release	Negative	HLA-A*02:01	9	0.1695
VLTGYGLEI	IFNg release	Negative	HLA-A*02:01	9	0.2905
IMDTDQRFV	IFNg release	Negative	HLA-A*02:01	9	0.5054
RLVCTLLNA	IFNg release	Negative	HLA-A*02:01	9	2.3608
NMQTVKLFV	IFNg release	Negative	HLA-A*02:01	9	1.4066
LLLDYMTST	IFNg release	Negative	HLA-A*02:01	9	0.2106
ALFKYDINI	IFNg release	Negative	HLA-A*02:01	9	0.0389
KILAIIFLV	IFNg release	Negative	HLA-A*02:01	9	0.2216
KILAIIFLVL	IFNg release	Negative	HLA-A*02:01	10	3.0384
ILAIIFLVL	IFNg release	Negative	HLA-A*02:01	9	1.5869
HLMFYTLPI	IFNg release	Negative	HLA-A*02:01	9	0.6453
FLAVLSPTI	IFNg release	Negative	HLA-A*02:01	9	0.0601
LLNPCLINV	IFNg release	Negative	HLA-A*02:01	9	0.1652
MIVAWFLLL	IFNg release	Negative	HLA-A*02:01	9	2.8016
IVAWFLLLI	IFNg release	Negative	HLA-A*02:01	9	2.9206
FALLKFTYL	IFNg release	Negative	HLA-A*02:01	9	2.6392
GLGIFCFRI	IFNg release	Negative	HLA-A*02:01	9	3.5872
GIFCFRILL	IFNg release	Negative	HLA-A*02:01	9	1.9685
LLFPWPLPT	IFNg release	Negative	HLA-A*02:01	9	0.4685
MIVAWFLLLI	IFNg release	Negative	HLA-A*02:01	10	8.0706
IVAWFLLLIL	IFNg release	Negative	HLA-A*02:01	10	10.7763
LLFPWPLPTV	IFNg release	Negative	HLA-A*02:01	10	0.1139
NLYIIILNM	IFNg release	Negative	HLA-A*02:01	9	1.2757
TLANFLCLL	IFNg release	Negative	HLA-A*02:01	9	0.5287
YLDIFCWKV	IFNg release	Negative	HLA-A*02:01	9	0.4946
MQWLTQYYI	IFNg release	Negative	HLA-A*02:01	9	0.9826
YILYIVFCI	IFNg release	Negative	HLA-A*02:01	9	2.5537
ILYIVFCII	IFNg release	Negative	HLA-A*02:01	9	7.3465
TLANFLCLLM	IFNg release	Negative	HLA-A*02:01	10	3.1273
FLCLLMKLSI	IFNg release	Negative	HLA-A*02:01	10	5.4724
YILYIVFCII	IFNg release	Negative	HLA-A*02:01	10	9.4295
FMFIGSPMYL	IFNg release	Negative	HLA-A*02:01	10	0.1345
YLLDRGADI	IFNg release	Negative	HLA-A*02:01	9	0.117
GLIIISIFL	IFNg release	Negative	HLA-A*02:01	9	0.3169
IIISIFLQV	IFNg release	Negative	HLA-A*02:01	9	0.398
KTFAIIAIV	IFNg release	Negative	HLA-A*02:01	9	0.8226
FAIIAIVFV	IFNg release	Negative	HLA-A*02:01	9	1.7318
AIIAIVFVFI	IFNg release	Negative	HLA-A*02:01	10	4.1696
IIAIVFVFI	IFNg release	Negative	HLA-A*02:01	9	2.8493
AIVFVFILT	IFNg release	Negative	HLA-A*02:01	9	8.8745
IVFVFILTA	IFNg release	Negative	HLA-A*02:01	9	1.68
FVFILTAIL	IFNg release	Negative	HLA-A*02:01	9	2.9922
FILTAILFFM	IFNg release	Negative	HLA-A*02:01	10	3.3694
ILTAILFFM	IFNg release	Negative	HLA-A*02:01	9	0.7171
FLYNVYPGA	IFNg release	Negative	HLA-A*02:01	9	0.0644
FLVIWVARA	IFNg release	Negative	HLA-A*02:01	9	0.7806
MLMEVFPQL	IFNg release	Negative	HLA-A*02:01	9	0.0105
LIQEIVHEV	IFNg release	Negative	HLA-A*02:01	9	0.0586
RAVWTIIFI	IFNg release	Negative	HLA-A*02:01	9	5.7373
RAVWTIIFIV	IFNg release	Negative	HLA-A*02:01	10	4.4439
AVWTIIFIV	IFNg release	Negative	HLA-A*02:01	9	0.6273
KLYTIVSTL	IFNg release	Negative	HLA-A*02:01	9	0.1445
YIYYFFIRL	IFNg release	Negative	HLA-A*02:01	9	0.7623
HMYFTFFDV	IFNg release	Negative	HLA-A*02:01	9	1.6855
LLIHFLLSL	IFNg release	Negative	HLA-A*02:01	9	0.5425
FMLPIMYGPI	IFNg release	Negative	HLA-A*02:01	10	1.2679
LLLIHFLLSL	IFNg release	Negative	HLA-A*02:01	10	3.8513
LLIHFLLSLV	IFNg release	Negative	HLA-A*02:01	10	2.2941
AQLDAVLSA	IFNg release	Negative	HLA-A*02:01	9	0.5785
AMFTAALNI	IFNg release	Negative	HLA-A*02:01	9	0.2499
IVIGVIILA	IFNg release	Negative	HLA-A*02:01	9	0.6953
ILAALFMYYA	IFNg release	Negative	HLA-A*02:01	10	2.1816
LAALFMYYA	IFNg release	Negative	HLA-A*02:01	9	7.6862
VLYSYILFL	IFNg release	Negative	HLA-A*02:01	9	0.0569
SLLKSLLLL	IFNg release	Negative	HLA-A*02:01	9	0.1784
LLYAHINAL	IFNg release	Negative	HLA-A*02:01	9	0.0698
YIIKNTFNV	IFNg release	Negative	HLA-A*02:01	9	0.0315
FMIEGLMTSL	IFNg release	Negative	HLA-A*02:01	10	0.0728
FLGRYIVKL	IFNg release	Negative	HLA-A*02:01	9	0.0437
YIVKLLISA	IFNg release	Negative	HLA-A*02:01	9	0.7955
ALDGVNLII	IFNg release	Negative	HLA-A*02:01	9	0.1785
NLIIHTAAL	IFNg release	Negative	HLA-A*02:01	9	0.6576
LLNNYTLKI	IFNg release	Negative	HLA-A*02:01	9	0.2274
ATYGVWPPV	IFNg release	Negative	HLA-A*02:01	9	0.7313
FIDTVSVYT	IFNg release	Negative	HLA-A*02:01	9	1.2847
LMDSIFVST	IFNg release	Negative	HLA-A*02:01	9	1.0824
FLIVSLCPT	IFNg release	Negative	HLA-A*02:01	9	2.164
FLHYCNSYA	IFNg release	Negative	HLA-A*02:01	9	1.5534
ILMDSIFVST	IFNg release	Negative	HLA-A*02:01	10	0.3175
QLSEYQTSV	IFNg release	Negative	HLA-A*02:01	9	0.0772
AIIGLCAYA	IFNg release	Negative	HLA-A*02:01	9	1.8381
FVMLEMLNYV	IFNg release	Negative	HLA-A*02:01	10	0.4325
VMLEMLNYV	IFNg release	Negative	HLA-A*02:01	9	0.0426
YLVIYLNRT	IFNg release	Negative	HLA-A*02:01	9	1.4055
FLYSFFLCI	IFNg release	Negative	HLA-A*02:01	9	1.049
FLNAFGMYSL	IFNg release	Negative	HLA-A*02:01	10	0.3992
YLDGAADIV	IFNg release	Negative	HLA-A*02:01	9	0.082
RMHITAFFTI	IFNg release	Negative	HLA-A*02:01	10	3.83
FLTLLGIGCV	IFNg release	Negative	HLA-A*02:01	10	2.2828
TLYDFDYYI	IFNg release	Negative	HLA-A*02:01	9	0.0051
TLYDFDYYII	IFNg release	Negative	HLA-A*02:01	10	0.1378
FVFRSPFIV	IFNg release	Negative	HLA-A*02:01	9	0.3114
PMGKLTFFV	IFNg release	Negative	HLA-A*02:01	9	3.5161
MIYGLIACL	IFNg release	Negative	HLA-A*02:01	9	1.2972
GLIACLIFV	IFNg release	Negative	HLA-A*02:01	9	0.4632
GLIACLIFVT	IFNg release	Negative	HLA-A*02:01	10	4.7875
FVYPSNFDV	IFNg release	Negative	HLA-A*02:01	9	0.0615
YILCNMALL	IFNg release	Negative	HLA-A*02:01	9	1.0633
LLLPYTINL	IFNg release	Negative	HLA-A*02:01	9	0.0166
VLYPVIFIT	IFNg release	Negative	HLA-A*02:01	9	0.4246
RMIAISAKV	IFNg release	Negative	HLA-A*02:01	9	0.2001
ILLLIGICVA	IFNg release	Negative	HLA-A*02:01	10	5.5365
ILLLIGICV	IFNg release	Negative	HLA-A*02:01	9	1.3174
LLLIGICVAV	IFNg release	Negative	HLA-A*02:01	10	1.6775
LLIGICVAV	IFNg release	Negative	HLA-A*02:01	9	0.5048
YMTFGDIPLV	IFNg release	Negative	HLA-A*02:01	10	0.0525
YMTFGDIPL	IFNg release	Negative	HLA-A*02:01	9	0.2354
MTFGDIPLV	IFNg release	Negative	HLA-A*02:01	9	0.0904
YLFNAIETM	IFNg release	Negative	HLA-A*02:01	9	0.0173
GLHCDFACL	IFNg release	Negative	HLA-A*02:01	9	2.2271
MMKTYIEFV	IFNg release	Negative	HLA-A*02:01	9	0.4145
YLFRIVSTV	IFNg release	Negative	HLA-A*02:01	9	0.0507
LIMFEQYFI	IFNg release	Negative	HLA-A*02:01	9	1.3771
FINFFNLLA	IFNg release	Negative	HLA-A*02:01	9	1.683
FLRYLLFGI	IFNg release	Negative	HLA-A*02:01	9	1.983
YLLFGIKCI	IFNg release	Negative	HLA-A*02:01	9	0.5464
GLLLGCFWV	IFNg release	Negative	HLA-A*02:01	9	1.1354
ALGDILSSI	IFNg release	Negative	HLA-A*02:01	9	0.0453
FIIDNFGSV	IFNg release	Negative	HLA-A*02:01	9	0.0503
FTFTNVCSL	IFNg release	Negative	HLA-A*02:01	9	1.9079
YLGMFNPYSL	IFNg release	Negative	HLA-A*02:01	10	0.3728
MLYQLLEAV	IFNg release	Negative	HLA-A*02:01	9	0.1337
HQMSSCFLL	IFNg release	Negative	HLA-A*02:01	9	2.4393
ALWIPDLFM	IFNg release	Negative	HLA-A*02:01	9	0.3465
GLADAFILL	IFNg release	Negative	HLA-A*02:01	9	0.0143
YLLSLFSTL	IFNg release	Negative	HLA-A*02:01	9	0.1453
YLLSLFSTLV	IFNg release	Negative	HLA-A*02:01	10	0.636
LLSLFSTLV	IFNg release	Negative	HLA-A*02:01	9	0.5575
ALLMYNLLT	IFNg release	Negative	HLA-A*02:01	9	1.801
LLMYNLLTI	IFNg release	Negative	HLA-A*02:01	9	0.4464
ALLMYNLLTI	IFNg release	Negative	HLA-A*02:01	10	1.9434
YAFSGVAYA	IFNg release	Negative	HLA-A*02:01	9	0.3986
IVIEAIHTV	IFNg release	Negative	HLA-A*02:01	9	0.015
FLSLMSLSI	IFNg release	Negative	HLA-A*02:01	9	0.5127
SLMSLSIEI	IFNg release	Negative	HLA-A*02:01	9	0.0461
SLWGIRWYI	IFNg release	Negative	HLA-A*02:01	9	0.0844
FLGLFILSHL	IFNg release	Negative	HLA-A*02:01	10	2.2549
VLIAGIILL	IFNg release	Negative	HLA-A*02:01	9	0.0379
VLIAGIILLI	IFNg release	Negative	HLA-A*02:01	10	0.7193
LIAGIILLI	IFNg release	Negative	HLA-A*02:01	9	0.6548
LIAGIILLIL	IFNg release	Negative	HLA-A*02:01	10	3.5946
LLILSCIFA	IFNg release	Negative	HLA-A*02:01	9	3.5436
LILSCIFAFI	IFNg release	Negative	HLA-A*02:01	10	5.5498
ILSCIFAFI	IFNg release	Negative	HLA-A*02:01	9	1.0331
KVLSIMAFI	IFNg release	Negative	HLA-A*02:01	9	0.6566
SIMAFILGI	IFNg release	Negative	HLA-A*02:01	9	0.1428
SIMAFILGII	IFNg release	Negative	HLA-A*02:01	10	1.9336
FILGIIITV	IFNg release	Negative	HLA-A*02:01	9	0.0347
SMLEFMYLA	IFNg release	Negative	HLA-A*02:01	9	0.111
IMEYHLLFA	IFNg release	Negative	HLA-A*02:01	9	2.4615
FMREYWFHV	IFNg release	Negative	HLA-A*02:01	9	0.3712
KLVIIFMNL	IFNg release	Negative	HLA-A*02:01	9	0.8617
FMNLYSFTI	IFNg release	Negative	HLA-A*02:01	9	0.2361
VIMEYHLLFA	IFNg release	Negative	HLA-A*02:01	10	2.5866
SLPMLYFLYV	IFNg release	Negative	HLA-A*02:01	10	2.1187
SLPDVVISA	IFNg release	Negative	HLA-A*02:01	9	0.0409
NLSDGFLLI	IFNg release	Negative	HLA-A*02:01	9	0.118
FLLIRYITT	IFNg release	Negative	HLA-A*02:01	9	1.3367
HIFYQLANV	IFNg release	Negative	HLA-A*02:01	9	0.6752
QLATLDYLV	IFNg release	Negative	HLA-A*02:01	9	0.2035
KTIIALLFA	IFNg release	Negative	HLA-A*02:01	9	5.7484
TIIALLFAL	IFNg release	Negative	HLA-A*02:01	9	0.9046
IIALLFALV	IFNg release	Negative	HLA-A*02:01	9	1.4132
KIFNYNMGV	IFNg release	Negative	HLA-A*02:01	9	0.0437
NMYNVSMAV	IFNg release	Negative	HLA-A*02:01	9	0.1183
LMFLFSSNI	IFNg release	Negative	HLA-A*02:01	9	1.6056
YTQDELINV	IFNg release	Negative	HLA-A*02:01	9	0.142
KLLKMVTSV	IFNg release	Negative	HLA-A*02:01	9	0.0475
ILSDDMLNI	IFNg release	Negative	HLA-A*02:01	9	0.0325
FTLNHVLAL	IFNg release	Negative	HLA-A*02:01	9	0.349
FLDKSIHLT	IFNg release	Negative	HLA-A*02:01	9	0.1089
FILHRLHEI	IFNg release	Negative	HLA-A*02:01	9	0.1923
ALATFTVNI	IFNg release	Negative	HLA-A*02:01	9	0.0425
HLIKIPLLI	IFNg release	Negative	HLA-A*02:01	9	0.1679
LLSQYLSRV	IFNg release	Negative	HLA-A*02:01	9	0.2742
GTYAVNIHV	IFNg release	Negative	HLA-A*02:01	9	0.341
GLVRLNAFL	IFNg release	Negative	HLA-A*02:01	9	0.3802
FLHESDPMVI	IFNg release	Negative	HLA-A*02:01	10	0.2872
NTNIIIFFL	IFNg release	Negative	HLA-A*02:01	9	4.0016
RMPVYILLT	IFNg release	Negative	HLA-A*02:01	9	2.8887
ALHYYYLCL	IFNg release	Negative	HLA-A*02:01	9	3.0079
HVIDYLIRI	IFNg release	Negative	HLA-A*02:01	9	0.1372
LLYILRYIV	IFNg release	Negative	HLA-A*02:01	9	3.3719
IIYEILYML	IFNg release	Negative	HLA-A*02:01	9	0.1042
GMANTTFHV	IFNg release	Negative	HLA-A*02:01	9	0.0567
FAYICPANV	IFNg release	Negative	HLA-A*02:01	9	2.2878
CQYLWEYYGV	IFNg release	Negative	HLA-A*02:01	10	9.8826
LLLETKTILV	IFNg release	Negative	HLA-A*02:01	10	0.5938
YIWIKNLET	IFNg release	Negative	HLA-A*02:01	9	1.4405
ILVGYMSNL	IFNg release	Negative	HLA-A*02:01	9	0.1608
FIYSIMETI	IFNg release	Negative	HLA-A*02:01	9	0.1966
KLFNVTLNA	IFNg release	Negative	HLA-A*02:01	9	0.1289
RLVDFFPDI	IFNg release	Negative	HLA-A*02:01	9	0.058
FIYLLFASM	IFNg release	Negative	HLA-A*02:01	9	4.0513
NLATSIYTI	IFNg release	Negative	HLA-A*02:01	9	0.1236
YTIERIFNA	IFNg release	Negative	HLA-A*02:01	9	0.1343
HLIMFEQYFI	IFNg release	Negative	HLA-A*02:01	10	2.8467
YQDFIYLLFA	IFNg release	Negative	HLA-A*02:01	10	5.2925
SLDVINYLI	IFNg release	Negative	HLA-A*02:01	9	0.1221
YILELCNSL	IFNg release	Negative	HLA-A*02:01	9	0.6269
YVSYHTVYI	IFNg release	Negative	HLA-A*02:01	9	0.3848
NVFKYLTSV	IFNg release	Negative	HLA-A*02:01	9	0.2365
GLLDRLYDL	IFNg release	Negative	HLA-A*02:01	9	0.03
RLYDLTRYA	IFNg release	Negative	HLA-A*02:01	9	0.1341
PLLFILFYFA	IFNg release	Negative	HLA-A*02:01	10	12.7735
SQVDARLFSV	IFNg release	Negative	HLA-A*02:01	10	0.8098
LLFDRDTFYI	IFNg release	Negative	HLA-A*02:01	10	0.0671
VLLDYGLHGL	IFNg release	Negative	HLA-A*02:01	10	0.0872
FLVSQLFTF	cytotoxicity	Negative	HLA-A2	9	0.8381
RLWHYPCTV	cytotoxicity	Positive	HLA-A2	9	0.1389
ALSTGLIHI	IFNg release	Negative	HLA-A2	9	0.0596
RLWHYPCTL	cytotoxicity	Positive	HLA-A2	9	0.2472
RLWHYPCTI	cytotoxicity	Positive	HLA-A2	9	0.3253
RLWHYPCTA	cytotoxicity	Positive	HLA-A2	9	0.5227
RLWHYPCTF	cytotoxicity	Positive	HLA-A2	9	2.009
DLMGYLPLV	TNF release	Positive	HLA-A2	9	0.1535
LVVSQLLRI	TNF release	Positive	HLA-A2	9	3.0085
LVALLVCLTV	cytotoxicity	Positive	HLA-A*02:01	10	8.558
LVALLACLTV	cytotoxicity	Positive	HLA-A*02:01	10	9.7806
YVLPRRGPRL	cytotoxicity	Negative	HLA-A*02:01	10	3.5094
SLMAFTASV	cytotoxicity	Negative	HLA-A*02:01	9	0.0331
TISGVLWQV	cytotoxicity	Negative	HLA-A*02:01	9	0.1544
GLRDCTMLV	cytotoxicity	Negative	HLA-A*02:01	9	0.5103
CINGVCWTA	cytotoxicity	Positive	HLA-A*02:01	9	9.8608
KLVSLGVNAV	cytotoxicity	Positive	HLA-A*02:01	10	0.4434
YLLPSRGPKL	cytotoxicity	Positive	HLA-A*02:01	10	0.1794
SISGVLWQV	cytotoxicity	Negative	HLA-A*02:01	9	0.0733
VFFNILGGWV	cytotoxicity	Positive	HLA-A*02:01	10	16.2226
CINGACWTV	IFNg release	Negative	HLA-A2	9	6.2487
VLTDFKTWL	IFNg release	Positive	HLA-A2	9	0.2866
VLSDFKSWL	IFNg release	Positive	HLA-A2	9	0.4056
VLSDFRTWL	IFNg release	Positive	HLA-A2	9	0.2535
ILGGWVAAQL	cytotoxicity	Negative	HLA-A*02:01	10	1.5221
RLHGLSAFSL	cytotoxicity	Negative	HLA-A*02:01	10	1.8772
LLHTDFEQV	IFNg release	Positive	HLA-A2	9	0.2023
GLCPHCINV	IFNg release	Positive	HLA-A2	9	0.4849
VLDSFKTWL	IFNg release	Positive	HLA-A2	9	0.3643
SLASLFTQGA	cytotoxicity	Positive	HLA-A2	10	1.9708
SLVSWLSQGP	cytotoxicity	Positive	HLA-A2	10	19.2857
GLVGLLTPGA	cytotoxicity	Positive	HLA-A2	10	1.2756
GFVSLLAPGA	cytotoxicity	Negative	HLA-A2	10	15.1022
STIVSGGTVA	cytotoxicity	Negative	HLA-A2	10	13.5306
IVSGGTVART	cytotoxicity	Negative	HLA-A2	10	15.0324
SGGTVARTTH	cytotoxicity	Negative	HLA-A2	10	90
GTVARTTHSL	cytotoxicity	Negative	HLA-A2	10	11.0707
VARTTHSLAS	cytotoxicity	Negative	HLA-A2	10	73.75
RTTHSLASLFT	cytotoxicity	Negative	HLA-A2	11	71.875
THSLASLFTQ	cytotoxicity	Negative	HLA-A2	10	73.125
SFTSLFTSGA	cytotoxicity	Negative	HLA-A2	10	24.0779
GLASLFTQGA	cytotoxicity	Positive	HLA-A2	10	1.9429
SVTSFFTQGA	cytotoxicity	Positive	HLA-A2	10	12.577
SFAGFFDIGP	cytotoxicity	Negative	HLA-A2	10	29.675
SFAGFFTTGA	cytotoxicity	Negative	HLA-A2	10	7.3958
GVASFFTPGA	cytotoxicity	Positive	HLA-A2	10	4.4503
AAGLQDCTMLV	cytotoxicity	Negative	HLA-A*02:01	11	3.7234
LVMAQLLRT	IFNg release	Positive	HLA-A2	9	6.7205
RLPSGRNLV	IFNg release	Positive	HLA-A2	9	1.8759
LLLLDRLNQL	IFNg release	Negative	HLA-A*02:01	10	0.9319
YLGTGPEASL	IFNg release	Negative	HLA-A*02:01	10	0.6955
LLLDRLNQL	IFNg release	Negative	HLA-A*02:01	9	0.0423
VVFLHVTYV	IFNg release	Negative	HLA-A*02:01	9	0.2433
RLQSLQTYV	IFNg release	Negative	HLA-A*02:01	9	0.199
RLNQLESKV	IFNg release	Negative	HLA-A*02:01	9	0.8156
KLNDLCFSNV	IFNg release	Negative	HLA-A*02:01	10	0.4665
FVFNGTSWFI	IFNg release	Negative	HLA-A*02:01	10	0.6617
KLPDDFMGCV	IFNg release	Positive	HLA-A*02:01	10	0.2306
GMSRIGMEV	IFNg release	Positive	HLA-A*02:01	9	0.2558
ILPDPLKPT	IFNg release	Positive	HLA-A*02:01	9	2.2059
GLIMVLSFL	IFNg release	Positive	HLA-A2	9	0.7348
DLLEEGNTL	cytotoxicity	Positive	HLA-A2	9	2.4494
KLEELHENV	cytotoxicity	Positive	HLA-A2	9	0.1644
VLDKVEETV	cytotoxicity	Positive	HLA-A2	9	0.0849
GLLNKLENI	cytotoxicity	Positive	HLA-A2	9	0.0707
HLGNVKYLV	cytotoxicity	Positive	HLA-A*02:01	9	0.3696
GIAGGLALL	cytotoxicity	Negative	HLA-A*02:01	9	0.2484
MINAYLDKL	cytotoxicity	Positive	HLA-A2	9	1.7963
KILSVFFLA	IFNg release	Positive	HLA-A2	9	1.4837
GLLGNVSTV	IFNg release	Positive	HLA-A2	9	0.0303
RLEIPAIEL	IFNg release	Positive	HLA-A2	9	0.7479
ILYISFYFI	IFNg release	Positive	HLA-A2	9	0.8973
HLGNKYLV	cytotoxicity	Positive	HLA-A*02:01	8	9.4058
YLKKIKNSL	IFNg release	Positive	HLA-A*02:01	9	1.0053
YLKKIQNSL	IFNg release	Positive	HLA-A*02:01	9	0.3593
FLIFFDLFLV	cytotoxicity	Positive	HLA-A*02:01	10	0.8142
VLAGLLGNV	cytotoxicity	Positive	HLA-A*02:01	9	0.1634
VLLGGVGLVL	cytotoxicity	Positive	HLA-A*02:01	10	0.4735
YLDKVRATV	IFNg release	Positive	HLA-A*02:01	9	0.0385
SLGLVILLVL	IFNg release	Positive	HLA-A*02:01	10	4.5387
TLNDLETDV	IFNg release	Positive	HLA-A*02:01	9	0.2723
GLVILLVLAL	IFNg release	Positive	HLA-A*02:01	10	4.3145
NMPNDPNRNV	IFNg release	Positive	HLA-A*02:01	10	5.6538
FLPNDFFPSV	cytotoxicity	Positive	HLA-A*02:01	10	0.0708
FLYCYFALV	cytotoxicity	Negative	HLA-A*02:01	9	0.4954
LLDPRVRGL	cytotoxicity	Positive	HLA-A2	9	0.3948
VLLDYQGML	cytotoxicity	Positive	HLA-A2	9	0.1835
LDYQGMLPV	cytotoxicity	Negative	HLA-A2	9	8.8133
ILSPFLPLL	cytotoxicity	Positive	HLA-A2	9	0.0267
CLTFGRETV	cytotoxicity	Positive	HLA-A2	9	3.5651
LVLLDYQGML	cytotoxicity	Positive	HLA-A2	10	3.2558
FLPSDFFPSI	cytotoxicity	Positive	HLA-A2	10	0.2114
VLEYLVSFGV	cytotoxicity	Positive	HLA-A2	10	2.8093
ILSTLPETTV	cytotoxicity	Positive	HLA-A2	10	0.6824
CLFKDWEEL	cytotoxicity	Positive	HLA-A*02:01	9	1.3096
HLSLRGLFV	cytotoxicity	Positive	HLA-A*02:01	9	1.5601
VLHKRTLGL	cytotoxicity	Positive	HLA-A*02:01	9	0.9641
ALMPLYACI	cytotoxicity	Positive	HLA-A2	9	0.5398
FLLAQFTSAI	cytotoxicity	Negative	HLA-A*02:01	10	1.2074
HLYSHPIIL	cytotoxicity	Negative	HLA-A*02:01	9	0.0833
ILRGTSFVYV	cytotoxicity	Positive	HLA-A2	10	1.5565
LLAQFTSAI	cytotoxicity	Negative	HLA-A*02:01	9	0.4743
LLGCAANWIL	cytotoxicity	Negative	HLA-A*02:01	10	5.2121
NLSWLSLDV	cytotoxicity	Negative	HLA-A*02:01	9	1.8804
WILRGTSFV	cytotoxicity	Negative	HLA-A*02:01	9	1.4046
YLHTLWKAGI	cytotoxicity	Negative	HLA-A*02:01	10	6.0628
GLPRYVARL	cytotoxicity	Positive	HLA-A2	9	0.4691
GLPRYVVCL	cytotoxicity	Positive	HLA-A2	9	0.9456
SGLPRYVARL	cytotoxicity	Positive	HLA-A2	10	5.1863
GLSRYVARLS	cytotoxicity	Positive	HLA-A2	10	13.0413
LSRYVARL	cytotoxicity	Negative	HLA-A2	8	21.145
GLSRYVAR	cytotoxicity	Negative	HLA-A2	8	34.1538
TLTSCNTSV	cytotoxicity	Negative	HLA-A*02:01	9	1.0014
SLNFLGGTTV	cytotoxicity	Negative	HLA-A*02:01	10	0.4897
LLVPFVQWFV	cytotoxicity	Negative	HLA-A*02:01	10	1.203
LLPIFFCLWV	cytotoxicity	Negative	HLA-A*02:01	10	7.6022
GLSPTVWLSA	cytotoxicity	Positive	HLA-A*02:01	10	0.8748
LLLCLIFLL	cytotoxicity	Positive	HLA-A2	9	1.3766
LVSFGVWI	cytotoxicity	Negative	HLA-A2	8	16.4387
VLLDYQGMLP	cytotoxicity	Negative	HLA-A2	10	5.0457
MMWYWGPSL	cytotoxicity	Negative	HLA-A2	9	0.3059
ILLLCLIFLL	cytotoxicity	Negative	HLA-A2	10	4.0894
ILCWGELMTL	cytotoxicity	Negative	HLA-A2	10	0.252
VLQAGFFLL	cytotoxicity	Negative	HLA-A2	9	0.1858
GLYSSTVPV	cytotoxicity	Negative	HLA-A2	9	0.0596
WMMWYWGPSL	cytotoxicity	Negative	HLA-A2	10	2.8954
SLYAVSPSV	cytotoxicity	Negative	HLA-A2	9	0.0184
QLFHLCLII	cytotoxicity	Negative	HLA-A2	9	3.4947
ILLLCLIFL	cytotoxicity	Negative	HLA-A2	9	2.6972
LLVLQAGFFL	cytotoxicity	Negative	HLA-A2	10	2.4216
PLLPIFFCL	cytotoxicity	Negative	HLA-A2	9	2.5027
FILLLCLIFL	cytotoxicity	Negative	HLA-A2	10	6.3233
LLWFHISCL	cytotoxicity	Negative	HLA-A2	9	1.7189
LVLQAGFFL	cytotoxicity	Negative	HLA-A2	9	1.9457
LLGCAANWI	cytotoxicity	Negative	HLA-A2	9	5.7317
QLLWFHISCL	cytotoxicity	Negative	HLA-A2	10	4.862
IVSPFIPLL	IFNg release	Positive	HLA-A*02:01	9	0.1395
KLHLYSHPI	IFNg release	Positive	HLA-A2	9	1.329
GVRVLEDGV	cytotoxicity	Positive	HLA-A*02:01	9	11.0653
IVYEAADAI	cytotoxicity	Negative	HLA-A*02:01	9	0.8687
AILHTPGCV	cytotoxicity	Positive	HLA-A*02:01	9	4.4228
YVGDLCGCV	cytotoxicity	Positive	HLA-A*02:01	9	5.5326
LVMAQLLRI	TNF release	Positive	HLA-A*02:01	9	1.3524
DLIAQPIRLL	cytotoxicity	Positive	HLA-A*02:01	10	4.927
FLKDVMESM	IFNg release	Positive	HLA-A2	9	0.1124
LLDAHIPQL	IFNg release	Positive	HLA-A*02:01	9	0.0104
KLGGYVSFV	IFNg release	Positive	HLA-A*02:01	9	0.0469
KLLGQINLV	IFNg release	Positive	HLA-A*02:01	9	0.0156
LMWDNVGLV	IFNg release	Positive	HLA-A*02:01	9	0.1392
FMPKVNFEV	IFNg release	Positive	HLA-A*02:01	9	0.0426
IMSSFEFQV	IFNg release	Positive	HLA-A*02:01	9	0.1029
WLGNHGFEV	IFNg release	Positive	HLA-A*02:01	9	0.0923
VLPGVVVPIV	IFNg release	Negative	HLA-A*02:01	10	0.9782
KLLPEGYWV	IFNg release	Positive	HLA-A*02:01	9	0.0229
QLVGRVFAGL	IFNg release	Negative	HLA-A*02:01	10	2.6465
FLSPNQVTNV	IFNg release	Negative	HLA-A*02:01	10	0.0706
GTDGFPFKL	IFNg release	Negative	HLA-A*02:01	9	0.8061
QLWPEEIGV	IFNg release	Negative	HLA-A*02:01	9	0.0312
FLSNVGHYV	IFNg release	Negative	HLA-A*02:01	9	0.0099
KLAKKVLSRV	IFNg release	Negative	HLA-A*02:01	10	1.0323
GIDGNVTFTV	IFNg release	Negative	HLA-A*02:01	10	0.5199
RLIGHISTL	IFNg release	Positive	HLA-A*02:01	9	0.0365
KIDSTSFSV	IFNg release	Negative	HLA-A*02:01	9	0.2446
GLNLVVSSSV	IFNg release	Negative	HLA-A*02:01	10	2.3947
NLDTSPFFV	IFNg release	Negative	HLA-A*02:01	9	0.0755
ILDPKTGLV	IFNg release	Negative	HLA-A*02:01	9	0.0934
FLMPFMHYIV	IFNg release	Positive	HLA-A*02:01	10	0.1542
KLWGLVDFV	IFNg release	Negative	HLA-A*02:01	9	0.0398
FLNKRIFSEV	IFNg release	Negative	HLA-A*02:01	10	0.6236
ILLPWFVDL	IFNg release	Negative	HLA-A*02:01	9	0.1634
WLGETFHGL	IFNg release	Negative	HLA-A*02:01	9	0.1321
VMLAAQMFIV	IFNg release	Positive	HLA-A*02:01	10	1.7606
MLAAQMFIV	IFNg release	Positive	HLA-A*02:01	9	0.1902
SLHTGFLASL	IFNg release	Positive	HLA-A*02:01	10	1.161
YIVRWEWVV	IFNg release	Positive	HLA-A*02:01	9	0.8071
VVFDITKWLL	IFNg release	Positive	HLA-A*02:01	10	1.3423
VVLDSLDPMV	IFNg release	Positive	HLA-A*02:01	10	0.5546
WLGNIIQYA	IFNg release	Positive	HLA-A*02:01	9	0.3237
RLLLLGLLLL	IFNg release	Positive	HLA-A*02:01	10	2.3404
KLSNLGLNAV	cytotoxicity	Positive	HLA-A2	10	0.5838
YLAAYALVGL	cytotoxicity	Positive	HLA-A*02:01	10	0.3712
LLGLWVFAAL	IFNg release	Positive	HLA-A*02:01	10	6.118
GLLPSLLLLL	IFNg release	Positive	HLA-A*02:01	10	0.4422
RLLPSLLLLL	IFNg release	Positive	HLA-A*02:01	10	0.7304
LLGLWGLATA	IFNg release	Negative	HLA-A*02:01	10	1.9645
LLGLWGTAAL	IFNg release	Positive	HLA-A*02:01	10	2.3959
FLSHDFTLV	IFNg release	Positive	HLA-A*02:01	9	0.0164
SLSHYFTLV	IFNg release	Positive	HLA-A*02:01	9	0.1088
FLSHNFTLV	IFNg release	Positive	HLA-A*02:01	9	0.0343
FVNYDFALV	IFNg release	Positive	HLA-A*02:01	9	0.2695
FANCNFTLV	IFNg release	Positive	HLA-A*02:01	9	2.3888
FANHDFTLV	IFNg release	Positive	HLA-A*02:01	9	0.743
FVSCDFTIV	IFNg release	Positive	HLA-A*02:01	9	1.2938
FVNHRFTLV	IFNg release	Positive	HLA-A*02:01	9	0.622
FANHKFTLV	IFNg release	Positive	HLA-A*02:01	9	1.1534
FANNKFTLV	IFNg release	Positive	HLA-A*02:01	9	0.9662
FANYKFTLV	IFNg release	Positive	HLA-A*02:01	9	1.7242
FVNYNFTLV	IFNg release	Positive	HLA-A*02:01	9	0.3864
FANHNFTLV	IFNg release	Positive	HLA-A*02:01	9	0.842
FVDYNFSLV	IFNg release	Positive	HLA-A*02:01	9	0.2236
FANYNFTLV	IFNg release	Positive	HLA-A*02:01	9	1.2826
FANYNFTLL	IFNg release	Negative	HLA-A*02:01	9	2.8957
IANYNFTLV	IFNg release	Positive	HLA-A*02:01	9	3.6447
FANNEFTLV	IFNg release	Positive	HLA-A*02:01	9	0.8408
FVNYDFTIV	IFNg release	Positive	HLA-A*02:01	9	0.5896
ELLRPTTLV	IFNg release	Positive	HLA-A*02:01	9	1.7886
RVSRPTTVV	IFNg release	Negative	HLA-A*02:01	9	3.8512
DVSRPTAVV	IFNg release	Positive	HLA-A*02:01	9	13.8639
FTNNKFTLS	IFNg release	Negative	HLA-A*02:01	9	15.6459
FTSAVLLLV	IFNg release	Positive	HLA-A*02:01	9	0.6557
WLSDCGEAL	IFNg release	Positive	HLA-A*02:01	9	0.5814
LLLGLWGTAA	IFNg release	Positive	HLA-A*02:01	10	3.5903
VMACLVPAA	IFNg release	Positive	HLA-A*02:01	9	1.193
LLTTSGVSA	IFNg release	Positive	HLA-A*02:01	9	2.5684
VMMSCSSEA	IFNg release	Positive	HLA-A*02:01	9	2.5556
QMDYSNGLFV	IFNg release	Positive	HLA-A*02:01	10	1.8218
GLLLLGLWGT	IFNg release	Positive	HLA-A*02:01	10	3.662
RLLSPTTIV	IFNg release	Positive	HLA-A*02:01	9	0.2259
KTWADEYLCV	IFNg release	Positive	HLA-A*02:01	10	2.9188
KLYCSYEVA	IFNg release	Positive	HLA-A*02:01	9	2.7424
SVFRENLFL	IFNg release	Positive	HLA-A*02:01	9	0.9818
VVMACLVPAA	IFNg release	Positive	HLA-A*02:01	10	5.7196
ALSLAAVLV	IFNg release	Positive	HLA-A*02:01	9	0.3802
TLLYATVEV	IFNg release	Positive	HLA-A*02:01	9	0.0925
IILNGSLLTL	IFNg release	Positive	HLA-A*02:01	10	0.9153
SMNATLVQA	IFNg release	Positive	HLA-A*02:01	9	0.5534
FTLVAPVSI	IFNg release	Positive	HLA-A*02:01	9	1.3662
KVVSLVILA	IFNg release	Positive	HLA-A*02:01	9	1.6101
AASTLLYATV	IFNg release	Positive	HLA-A*02:01	10	9.5191
LMNNAFEWIV	IFNg release	Positive	HLA-A*02:01	10	3.6232
GLMNNAFEWI	IFNg release	Positive	HLA-A*02:01	10	0.6563
WIIKNSWTA	IFNg release	Positive	HLA-A*02:01	9	1.2235
ALSLAAVLVV	IFNg release	Positive	HLA-A*02:01	10	1.3261
LMNNAFEWI	IFNg release	Positive	HLA-A*02:01	9	1.8015
VTLPTGQCL	IFNg release	Positive	HLA-A*02:01	9	8.5332
LLLEHGQFDL	IFNg release	Negative	HLA-A*02:01	10	0.705
AMALIGDSTV	IFNg release	Negative	HLA-A*02:01	10	1.4955
RVFGLLLLGL	IFNg release	Negative	HLA-A*02:01	10	2.2596
YVNGVVVATV	IFNg release	Negative	HLA-A*02:01	10	0.762
RVFTSAVLL	IFNg release	Negative	HLA-A*02:01	9	1.034
LLLLGLWGTA	IFNg release	Negative	HLA-A*02:01	10	2.5922
FTSAVLLLVV	IFNg release	Negative	HLA-A*02:01	10	4.9601
LLLGLWGTA	IFNg release	Negative	HLA-A*02:01	9	3.3519
SLVYVNGVV	IFNg release	Negative	HLA-A*02:01	9	2.4118
MMSCSSEAT	IFNg release	Negative	HLA-A*02:01	9	14.4915
FANSKFTLV	IFNg release	Negative	HLA-A*02:01	9	1.071
SLVYVNGVVV	IFNg release	Negative	HLA-A*02:01	10	2.2031
FLGGGGAGI	IFNg release	Negative	HLA-A*02:01	9	0.2005
SIHVTVSNV	IFNg release	Negative	HLA-A*02:01	9	2.42
IILNGSLLT	IFNg release	Negative	HLA-A*02:01	9	4.6108
RLHLWLSDM	IFNg release	Negative	HLA-A*02:01	9	5.6729
YATVEVPSL	IFNg release	Negative	HLA-A*02:01	9	3.5175
NVLLYNRLL	IFNg release	Negative	HLA-A*02:01	9	6.954
LLGLWGTAA	IFNg release	Negative	HLA-A*02:01	9	3.002
LVQAFHSFRA	IFNg release	Negative	HLA-A*02:01	10	19.6484
SLSVVRPMT	IFNg release	Negative	HLA-A*02:01	9	4.979
LVYVNGVVV	IFNg release	Negative	HLA-A*02:01	9	2.5946
FTDNKSCVSL	IFNg release	Negative	HLA-A*02:01	10	4.7188
MALIGDSTV	IFNg release	Negative	HLA-A*02:01	9	5.3969
VLLLVVVMM	IFNg release	Negative	HLA-A*02:01	9	1.9445
LTFKGPGAWA	IFNg release	Negative	HLA-A*02:01	10	12.632
AIVFDHYDV	IFNg release	Negative	HLA-A*02:01	9	2.1456
STSRVPYDI	IFNg release	Negative	HLA-A*02:01	9	11.4445
ALKNNGKVV	IFNg release	Negative	HLA-A*02:01	9	6.7253
SLKRTGHGV	IFNg release	Negative	HLA-A*02:01	9	3.2708
GVQGGFVSA	IFNg release	Negative	HLA-A*02:01	9	1.4489
GLTFKGPGA	IFNg release	Negative	HLA-A*02:01	9	2.8074
RIILNGSLL	IFNg release	Negative	HLA-A*02:01	9	3.3875
FVYVNGKKI	IFNg release	Negative	HLA-A*02:01	9	3.8341
KALETDVPA	IFNg release	Negative	HLA-A*02:01	9	7.4602
QVHSSLSVV	IFNg release	Negative	HLA-A*02:01	9	7.5596
MTEQTDEAV	IFNg release	Negative	HLA-A*02:01	9	11.407
WADEYLCVNA	IFNg release	Negative	HLA-A*02:01	10	18.7265
FANSKFTLVA	IFNg release	Negative	HLA-A*02:01	10	14.5388
FLAGHPLTNL	IFNg release	Negative	HLA-A*02:01	10	0.0991
FLARLHAAA	IFNg release	Negative	HLA-A*02:01	9	0.5909
MTSCVSEQL	IFNg release	Negative	HLA-A*02:01	9	7.648
QLDHGVLLV	IFNg release	Negative	HLA-A*02:01	9	0.1061
LLTTSGVSAI	IFNg release	Negative	HLA-A*02:01	10	4.5342
CLVPAATASL	IFNg release	Negative	HLA-A*02:01	10	5.4455
AANPHATFGV	IFNg release	Negative	HLA-A*02:01	10	6.3013
LTNLSEQMLV	IFNg release	Negative	HLA-A*02:01	10	9.1449
RALSLAAVL	IFNg release	Negative	HLA-A*02:01	9	7.4749
AVLVVMACL	IFNg release	Negative	HLA-A*02:01	9	6.2161
VLVVMACLV	IFNg release	Negative	HLA-A*02:01	9	3.8319
CLLTTSGVSA	IFNg release	Negative	HLA-A*02:01	10	8.554
WIVQENNGA	IFNg release	Negative	HLA-A*02:01	9	9.1372
WAFSAIGNV	IFNg release	Negative	HLA-A*02:01	9	5.9429
LAAVLVVMA	IFNg release	Negative	HLA-A*02:01	9	12.3992
MACLVPAAT	IFNg release	Negative	HLA-A*02:01	9	25.6522
IVQENNGAV	IFNg release	Negative	HLA-A*02:01	9	3.694
VAVNGPVAV	IFNg release	Negative	HLA-A*02:01	9	2.3542
WMTYTGGVM	IFNg release	Negative	HLA-A*02:01	9	13.8287
MTYTGGVMT	IFNg release	Negative	HLA-A*02:01	9	6.6972
LLVGYNDSA	IFNg release	Negative	HLA-A*02:01	9	1.3509
STHCSGPSV	IFNg release	Negative	HLA-A*02:01	9	7.9039
WMTYTGGVMT	IFNg release	Negative	HLA-A*02:01	10	5.9736
LLVGYNDSAA	IFNg release	Negative	HLA-A*02:01	10	5.646
QMSCTDAACI	IFNg release	Negative	HLA-A*02:01	10	18.0224
AACIVGCENV	IFNg release	Negative	HLA-A*02:01	10	17.5519
AIVTCGAETL	IFNg release	Negative	HLA-A*02:01	10	6.6724
SVPLNQCNWL	IFNg release	Negative	HLA-A*02:01	10	20.5972
LLGLWGLTGL	cytotoxicity	Positive	HLA-A*02:01	10	2.0596
WVFPESISPV	cytotoxicity	Positive	HLA-A*02:01	10	1.3638
FLYNRPLSV	cytotoxicity	Negative	HLA-A*02:01	9	0.0044
FMGAGSKAV	cytotoxicity	Negative	HLA-A*02:01	9	0.4073
FVNHDFTVV	cytotoxicity	Positive	HLA-A*02:01	9	0.2744
GIRPYEILA	cytotoxicity	Negative	HLA-A*02:01	9	4.06
IVMGNGTLV	cytotoxicity	Negative	HLA-A*02:01	9	0.553
KLFPEVIDL	cytotoxicity	Positive	HLA-A*02:01	9	0.0235
LLLGLWGFAA	cytotoxicity	Negative	HLA-A*02:01	10	2.715
LLLLGLWGL	cytotoxicity	Positive	HLA-A*02:01	9	0.3318
LLYSDDALHL	cytotoxicity	Positive	HLA-A*02:01	10	0.1267
MLQDGNKGSV	cytotoxicity	Negative	HLA-A*02:01	10	1.6534
RLTEELNTI	cytotoxicity	Negative	HLA-A*02:01	9	0.1255
SVYVDAKLV	cytotoxicity	Negative	HLA-A*02:01	9	2.632
VLAKDGTEV	cytotoxicity	Positive	HLA-A*02:01	9	0.1696
VLLPSLFLL	cytotoxicity	Positive	HLA-A*02:01	9	0.0634
VLLPSLFLLL	cytotoxicity	Positive	HLA-A*02:01	10	0.8983
IAGGVMAVV	cytotoxicity	Positive	HLA-A*02:01	9	3.6334
LLVDLLWLL	cytotoxicity	Negative	HLA-A2	9	0.1272
LLLIALWNL	cytotoxicity	Negative	HLA-A2	9	1.0629
YLQQNWWTL	cytotoxicity	Positive	HLA-A2	9	0.0737
TLLVDLLWL	cytotoxicity	Negative	HLA-A2	9	0.4552
RLGATIWQL	cytotoxicity	Negative	HLA-A2	9	0.1232
YLLEMLWRL	cytotoxicity	Positive	HLA-A2	9	0.0128
LLDFVRFMGV	cytotoxicity	Positive	HLA-A*02:01	10	2.5895
SVRDRLARL	IFNg release	Positive	HLA-A2	9	5.0099
LLWAARPRL	cytotoxicity	Positive	HLA-A*02:01	9	0.252
YLAGAATMV	cytotoxicity	Positive	HLA-A2	9	0.019
YFLEILWRL	cytotoxicity	Negative	HLA-A2	9	0.7047
LLWTLVVLL	cytotoxicity	Positive	HLA-A*02:01	9	0.4688
ILPSKSLEV	cytotoxicity	Positive	HLA-A*02:01	9	0.1945
YLIPAVTSL	cytotoxicity	Negative	HLA-A*02:01	9	0.0065
ILLGSLSDL	cytotoxicity	Positive	HLA-A*02:01	9	0.3877
GLDCARLEI	cytotoxicity	Positive	HLA-A*02:01	9	1.2294
IMELATAGI	cytotoxicity	Positive	HLA-A*02:01	9	2.0158
IMIGVLVGV	IFNg release	Positive	HLA-A*02:01	9	0.0496
IMIGHLVGV	IFNg release	Positive	HLA-A*02:01	9	0.0141
IMMGVLVGV	IFNg release	Positive	HLA-A*02:01	9	0.0392
KVAEIVHFL	IFNg release	Positive	HLA-A*02:01	9	0.0364
KVAELVWFL	IFNg release	Positive	HLA-A*02:01	9	0.0582
KVAELVHFL	IFNg release	Positive	HLA-A*02:01	9	0.059
YVLEETSVM	IFNg release	Positive	HLA-A*02:01	9	0.9604
VLAELVRQI	IFNg release	Negative	HLA-A*02:01	9	0.1223
ILDEERDKV	IFNg release	Negative	HLA-A*02:01	9	0.1634
TMYGGISLL	IFNg release	Negative	HLA-A*02:01	9	0.0698
SLLSEFCRV	IFNg release	Negative	HLA-A*02:01	9	0.1762
LLSEFCRVL	IFNg release	Negative	HLA-A*02:01	9	2.1585
ILGADPLRV	IFNg release	Negative	HLA-A*02:01	9	0.0952
KLSGLGINAV	IFNg release	Positive	HLA-A2	10	0.3213
YILGADPLRV	cytotoxicity	Positive	HLA-A*02:01	10	0.2457
LLWSYAMGV	IFNg release	Positive	HLA-A2	9	0.0901
LLLKATLCI	IFNg release	Positive	HLA-A2	9	1.8263
ACDPHSGHFV	IFNg release	Positive	HLA-A*02:01	10	14.4348
FLYALALLL	IFNg release	Positive	HLA-A2	9	0.1486
GLGTLGAAL	IFNg release	Positive	HLA-A2	9	0.8893
YILEETSVM	TNFa release	Positive	HLA-A*02:01	9	0.5749
YILEETSVML	cytotoxicity	Positive	HLA-A*02:01	10	0.3354
YVLEETSVML	cytotoxicity	Positive	HLA-A*02:01	10	0.399
YILEETSVLM	cytotoxicity	Positive	HLA-A*02:01	10	0.9063
YILEETSVMM	cytotoxicity	Positive	HLA-A*02:01	10	0.9903
YILEETSVLL	cytotoxicity	Positive	HLA-A*02:01	10	0.3181
YVLEETSVLL	cytotoxicity	Positive	HLA-A*02:01	10	0.3791
LMIIPLINV	IFNg release	Positive	HLA-A*02:01	9	0.3247
SLVIVTTFV	IFNg release	Negative	HLA-A2	9	0.3333
TLFIGSHVV	IFNg release	Negative	HLA-A2	9	0.1704
VLQWASLAV	IFNg release	Negative	HLA-A2	9	0.6365
MLNIPSINV	IFNg release	Positive	HLA-A*02:01	9	0.1962
VLGPISGHV	cytotoxicity	Positive	HLA-A*02:01	9	0.304
GLADTVVAC	cytotoxicity	Positive	HLA-A*02:01	9	0.2804
FLVDAIVRVA	cytotoxicity	Positive	HLA-A*02:01	10	0.116
ARNLVPMVA	IFNg release	Negative	HLA-A2	9	19.1484
RNLVPMVAT	IFNg release	Negative	HLA-A2	9	24.961
LVPMVATVQ	IFNg release	Negative	HLA-A2	9	48.1667
VPMVATVQG	IFNg release	Negative	HLA-A2	9	52.2222
PMVATVQGQ	IFNg release	Negative	HLA-A2	9	46.25
MVATVQGQN	IFNg release	Negative	HLA-A2	9	71.25
YGILGFVFTL	cytotoxicity	Positive	HLA-A*02:01	10	1.2986
ERYLKDQQL	IFNg release	Positive	HLA-A2	9	19.6538
DRFYKTLRA	IFNg release	Positive	HLA-A2	9	30.0278
NLVPMVATVQ	cytotoxicity	Positive	HLA-A2	10	4.3909
TLEEFSAKL	IFNg release	Positive	HLA-A*02:01	9	0.3032
IMVLSFLFL	IFNg release	Positive	HLA-A*02:01	9	2.586
KLQEQQSDL	IFNg release	Positive	HLA-A*02:01	9	1.2222
TLRKPKHKKL	IFNg release	Positive	HLA-A*02:01	10	21.3359
NLNDNAIHL	IFNg release	Negative	HLA-A*02:01	9	0.1517
KLKKIKNSI	IFNg release	Positive	HLA-A*02:01	9	4.4434
KLKKIKNSL	IFNg release	Positive	HLA-A*02:01	9	3.3125
KLRKPKHKKL	IFNg release	Positive	HLA-A*02:01	10	17.8741
FMKAVCVEV	IFNg release	Negative	HLA-A*02:01	9	0.8389
GLALLACAGL	IFNg release	Negative	HLA-A*02:01	10	4.1367
DLDEPEQFRL	IFNg release	Positive	HLA-A*02:01	10	3.8492
ALIIIRSLL	IFNg release	Negative	HLA-A*02:01	9	1.4128
DTPLIPLTIF	cytotoxicity	Positive	HLA-A2	10	28.9565
ILYFIAFAL	cytotoxicity	Negative	HLA-A2	9	0.5042
LIPETVPYI	cytotoxicity	Negative	HLA-A2	9	0.2188
QLTPHTKAV	cytotoxicity	Negative	HLA-A2	9	1.8373
RLLDRLVRL	IFNg release	Positive	HLA-A2	9	0.0164
ALIGILSLFV	IFNg release	Positive	HLA-A2	10	0.4187
ALAEVLKKPV	IFNg release	Positive	HLA-A2	10	0.4333
KMSSAVGFV	IFNg release	Positive	HLA-A2	9	0.6084
KLWESPQEI	IFNg release	Positive	HLA-A2	9	0.0129
SLWGSGLLML	IFNg release	Positive	HLA-A2	10	0.1772
FMYMSLLGV	IFNg release	Positive	HLA-A2	9	0.2192
QLPEATFMV	IFNg release	Positive	HLA-A2	9	0.0911
RLSDNGYYTV	IFNg release	Positive	HLA-A2	10	0.1534
LLWRSRCKIV	IFNg release	Positive	HLA-A2	10	11.3846
KLMPNITLL	IFNg release	Positive	HLA-A2	9	0.0125
TLLNNCTRV	IFNg release	Positive	HLA-A2	9	0.4553
KLLRYYTEI	IFNg release	Positive	HLA-A2	9	0.2989
ILLERLDVGT	IFNg release	Positive	HLA-A2	10	2.2268
YVLLAVLFV	IFNg release	Negative	HLA-A2	9	0.8664
LLAVLFVMFL	IFNg release	Positive	HLA-A2	10	4.8632
VLFVMFLSLI	IFNg release	Positive	HLA-A2	10	6.5145
FISDKIKFL	IFNg release	Positive	HLA-A2	9	0.2003
QLSMYRVFEV	IFNg release	Positive	HLA-A2	10	2.8642
SMYRVFEVGV	IFNg release	Positive	HLA-A2	10	1.617
ILPGQDLQYV	IFNg release	Positive	HLA-A2	10	0.3473
KLWCRHFCV	IFNg release	Positive	HLA-A2	9	1.3925
KLWCRHFCVL	IFNg release	Positive	HLA-A2	10	6.1987
YLHDPEFNL	IFNg release	Positive	HLA-A2	9	0.0108
YLNMSRLFV	IFNg release	Negative	HLA-A2	9	0.4767
FLMDRHIIV	IFNg release	Positive	HLA-A2	9	0.0088
FIFDALAEV	IFNg release	Positive	HLA-A2	9	0.0057
KLMPFSGDFV	IFNg release	Negative	HLA-A2	10	0.2786
ILIYNGWYA	IFNg release	Negative	HLA-A2	9	0.2417
LLSAWILTA	IFNg release	Negative	HLA-A2	9	0.5898
SLREWLLRI	IFNg release	Negative	HLA-A2	9	0.747
ESLKTFEQVTE	cytotoxicity	Positive	HLA-A*02:01	11	77
CYVLEETSVML	cytotoxicity	Positive	HLA-A*02:01	11	7.6399
SVMKRRIEEIC	cytotoxicity	Positive	HLA-A*02:01	11	44.8
PSQEPMSIYVY	cytotoxicity	Positive	HLA-A*02:01	11	61.4286
RLTVSGLAWTR	cytotoxicity	Positive	HLA-A*02:01	11	35.2273
RNLVPMVATVQ	cytotoxicity	Positive	HLA-A*02:01	11	12.7046
FLYALALL	IFNg release	Positive	HLA-A*02:01	8	1.2822
LLWTLVVL	IFNg release	Positive	HLA-A*02:01	8	3.6396
ALLVLYSFAL	cytotoxicity	Positive	HLA-A2	10	2.9383
ALFFFDIDLL	IFNg release	Positive	HLA-A2	10	0.9473
RVPGVAPTL	cytotoxicity	Positive	HLA-A*02:01	9	1.206
CLGGLITMV	cytotoxicity	Positive	HLA-A*02:01	9	0.8242
SLGGLLTMV	cytotoxicity	Positive	HLA-A*02:01	9	0.0709
FMVFLQTHI	IFNg release	Positive	HLA-A*02:01	9	0.9
LLWTLVLL	IFNg release	Negative	HLA-A*02:01	8	2.881
NIAEGLRAL	cytotoxicity	Negative	HLA-A2	9	1.4519
ALAIPQCRL	cytotoxicity	Negative	HLA-A2	9	1.596
ALFFFDIDL	IFNg release	Negative	HLA-A2	9	0.2112
RLLQTGIHV	IFNg release	Positive	HLA-A2	9	0.1462
LMNGQQIFL	IFNg release	Positive	HLA-A2	9	0.2286
ILARNLVPM	IFNg release	Positive	HLA-A2	9	0.7746
VIGDQYVKV	IFNg release	Negative	HLA-A2	9	0.4499
VLAELVKQI	IFNg release	Positive	HLA-A2	9	0.1085
CLQNALDIL	IFNg release	Positive	HLA-A2	9	4.1456
LLNCAVTKL	IFNg release	Positive	HLA-A2	9	1.0035
QLRSVIRAL	IFNg release	Negative	HLA-A2	9	4.0235
RIWCLVVCV	IFNg release	Positive	HLA-A2	9	2.4268
QMLLALARL	IFNg release	Negative	HLA-A2	9	1.7656
GLDDLMSGL	IFNg release	Negative	HLA-A2	9	0.0529
IILVAIAVV	IFNg release	Negative	HLA-A2	9	1.4938
DLDEGIMVV	IFNg release	Negative	HLA-A2	9	0.4177
NLFPYLVSA	IFNg release	Negative	HLA-A2	9	0.0362
AVGGAVASV	IFNg release	Positive	HLA-A2	9	0.3852
YINRALAQI	IFNg release	Negative	HLA-A2	9	0.8133
LLVLFIVYV	IFNg release	Positive	HLA-A2	9	0.8766
SMMWMRFFV	IFNg release	Positive	HLA-A2	9	0.7053
TLLVLFIVYV	IFNg release	Positive	HLA-A2	10	2.9258
YLFSLVVLV	IFNg release	Positive	HLA-A2	9	0.0525
TLLVYLFSL	IFNg release	Positive	HLA-A2	9	0.4567
LLFRTLLVYL	IFNg release	Positive	HLA-A2	10	2.4879
TLFFFLLAL	IFNg release	Negative	HLA-A2	9	0.8409
TLARDIVLV	IFNg release	Negative	HLA-A2	9	0.0542
TMWCLTLFV	IFNg release	Negative	HLA-A2	9	0.8076
QLLIPKSFTL	IFNg release	Negative	HLA-A2	10	1.1105
TLVIPSWHV	IFNg release	Negative	HLA-A2	9	0.2612
LLIPKSFTL	IFNg release	Negative	HLA-A2	9	0.0317
DLVPLTVSV	IFNg release	Negative	HLA-A2	9	0.742
GQTEPIAFV	IFNg release	Positive	HLA-A2	9	0.1919
KMSVRETLV	IFNg release	Negative	HLA-A2	9	2.0005
FLGARSPSL	IFNg release	Negative	HLA-A2	9	0.07
ALVNAVNKL	IFNg release	Positive	HLA-A2	9	0.1918
ALVNFLRHL	IFNg release	Positive	HLA-A2	9	0.2172
NILQKIEKI	IFNg release	Negative	HLA-A2	9	2.5606
LIEDFDIYV	IFNg release	Positive	HLA-A2	9	0.2739
PLIPTTAVI	IFNg release	Negative	HLA-A2	9	3.0543
RIEENLEGV	IFNg release	Negative	HLA-A2	9	0.6745
TLFDEPPPLV	IFNg release	Negative	HLA-A2	10	0.0443
LLVEPCARV	IFNg release	Negative	HLA-A2	9	0.2463
LLIDPTSGL	IFNg release	Positive	HLA-A2	9	0.0559
LLLIVTPVV	IFNg release	Negative	HLA-A2	9	0.5009
FLLSHDAAL	IFNg release	Negative	HLA-A2	9	0.0355
PLREYLADL	IFNg release	Negative	HLA-A2	9	6.9977
GLLGASMDL	IFNg release	Negative	HLA-A2	9	0.1424
MLTERFNHIL	IFNg release	Positive	HLA-A2	10	1.4571
VIFDFLHCI	IFNg release	Positive	HLA-A2	9	0.2669
FLHCIVFNV	IFNg release	Positive	HLA-A2	9	0.3131
LLLIWFRPV	IFNg release	Negative	HLA-A2	9	3.0807
TLLANVTAV	IFNg release	Positive	HLA-A*02:01	9	0.0458
ALNTPKDHI	IFNg release	Positive	HLA-A*02:01	9	2.5976
LQLPQGTTL	IFNg release	Positive	HLA-A*02:01	9	2.297
LALLLLDRL	IFNg release	Positive	HLA-A*02:01	9	14.8847
ILLNKHIDA	IFNg release	Positive	HLA-A*02:01	9	1.2256
VLADANETL	IFNg release	Negative	HLA-A*02:01	9	0.0491
AIHNVVHAI	IFNg release	Negative	HLA-A*02:01	9	0.8943
QLIPCMDVV	IFNg release	Negative	HLA-A*02:01	9	1.0322
QLIPCMDVVL	IFNg release	Positive	HLA-A*02:01	10	1.3221
VLQQSTYQL	IFNg release	Negative	HLA-A*02:01	9	0.2031
LLSYYVVYV	IFNg release	Positive	HLA-A2	9	0.1529
VLYNGVNYL	IFNg release	Positive	HLA-A2	9	0.0124
LLYAFMYYL	IFNg release	Positive	HLA-A2	9	0.2407
QLVEFYNEV	IFNg release	Positive	HLA-A2	9	0.0629
LLSKNTFYL	IFNg release	Positive	HLA-A2	9	0.0745
LLYIKIYKL	IFNg release	Positive	HLA-A2	9	0.2359
KLFNKVPIV	IFNg release	Positive	HLA-A2	9	0.0155
VLLTNILSV	IFNg release	Positive	HLA-A2	9	0.039
SLFKNVRLL	IFNg release	Positive	HLA-A2	9	0.4701
VLQDQLTMV	IFNg release	Positive	HLA-A2	9	0.0195
VLYLYILFL	IFNg release	Positive	HLA-A2	9	0.5699
ILYGLGYSV	IFNg release	Positive	HLA-A2	9	0.0327
KLLDKTSLV	IFNg release	Positive	HLA-A2	9	0.0284
ILHDNVVTL	IFNg release	Positive	HLA-A2	9	0.0145
ALWDSKFFT	IFNg release	Positive	HLA-A2	9	0.275
KLTKNDVQL	IFNg release	Positive	HLA-A2	9	0.4499
LFGYPVYV	cytotoxicity	Positive	HLA-A2	8	0.5265
YLAYRNQSL	IFNg release	Positive	HLA-A*02:01	9	0.1547
LLMDCSGSI	cytotoxicity	Positive	HLA-A*02:01	9	0.7762
AMFQDPQER	cytotoxicity	Negative	HLA-A*02:01	9	7.5383
KLPQLCTEL	cytotoxicity	Negative	HLA-A*02:01	9	1.1996
LQTTIHDII	cytotoxicity	Positive	HLA-A*02:01	9	14.31
FAFRDLCIV	cytotoxicity	Positive	HLA-A*02:01	9	3.716
TLHEYMLDL	cytotoxicity	Positive	HLA-A*02:01	9	0.2486
TLGIVCPIC	cytotoxicity	Positive	HLA-A*02:01	9	10.2841
KMLKEMGEV	cytotoxicity	Positive	HLA-A*02:01	9	0.3684
QLLSSSKYT	cytotoxicity	Positive-Low	HLA-A*02:01	9	11.9204
ILNNPKASL	cytotoxicity	Positive-Low	HLA-A*02:01	9	0.6551
RLGAVILFV	IFNg release	Positive	HLA-A*02:01	9	0.1464
FLLTKILTI	IFNg release	Positive	HLA-A*02:01	9	0.0331
AINGVMWTV	IFNg release	Positive	HLA-A2	9	0.0632
SLPITVYYA	IFNg release	Positive-High	HLA-A*02:01	9	0.5333
LMHAPAFET	IFNg release	Positive	HLA-A*02:01	9	3.2763
FIPENQRTV	IFNg release	Positive	HLA-A*02:01	9	0.7984
LLPPELSET	IFNg release	Positive	HLA-A*02:01	9	1.7395
VLLNAPSEA	IFNg release	Positive	HLA-A*02:01	9	0.4391
ALLEDPVGT	IFNg release	Positive	HLA-A*02:01	9	0.2071
SVGGVFTSV	IFNg release	Positive-High	HLA-A*02:01	9	0.3457
RLDDDGNFQL	IFNg release	Negative	HLA-A*02:01	10	0.1258
YTMDGEYRL	IFNg release	Positive-Low	HLA-A*02:01	9	0.0717
SLFGQRIEV	IFNg release	Positive-High	HLA-A*02:01	9	0.0246
SLTSINVQA	IFNg release	Negative	HLA-A*02:01	9	0.4795
ATWAENIQV	IFNg release	Positive-Intermediate	HLA-A*02:01	9	0.3041
ALGGGATGV	proliferation	Positive	HLA-A*02:01	9	0.2281
TIPEALAAV	proliferation	Positive	HLA-A*02:01	9	0.348
AQLLTEFAI	proliferation	Positive	HLA-A*02:01	9	2.9834
NLLVTGFDT	proliferation	Positive	HLA-A*02:01	9	9.0435
VLATAVREL	IFNg release	Positive	HLA-A2	9	0.4415
KLAKLIIDL	IFNg release	Positive	HLA-A2	9	0.1136
SLILIGITTL	IFNg release	Positive	HLA-A2	10	0.7262
LGYGFVNYI	cytotoxicity	Positive	HLA-A*02:01	9	3.3979
LGYGFVNYV	cytotoxicity	Positive	HLA-A*02:01	9	1.6374
MLWGYLQYV	cytotoxicity	Positive	HLA-A*02:01	9	0.0158
RLLSPLSPL	cytotoxicity	Positive	HLA-A2	9	0.3782
LIISPLPRV	cytotoxicity	Positive	HLA-A2	9	0.157
LLFGYPRYV	dissociation constant KD	Positive	HLA-A*02:01	9	0.0302
LLFGYAVYV	dissociation constant KD	Negative	HLA-A*02:01	9	0.0199
LLFGYPVAV	dissociation constant KD	Negative	HLA-A*02:01	9	0.0105
GLLPFHSTL	IFNg release	Positive	HLA-A*02:01	9	0.1
RLERKWLDV	cytotoxicity	Positive	HLA-A*02:01	9	7.4786
DLSLRRFMV	cytotoxicity	Positive	HLA-A*02:01	9	8.984
HLMIDRPYV	cytotoxicity	Positive	HLA-A*02:01	9	0.1342
RMSKGVFKV	cytotoxicity	Positive	HLA-A*02:01	9	0.0829
CLLPKMDSVV	cytotoxicity	Positive	HLA-A*02:01	10	4.1828
LMLIWYRPV	cytotoxicity	Positive	HLA-A*02:01	9	4.9899
TFYLNHTFKK	cytotoxicity	Positive	HLA-A2	10	35.7273
IISAVVGIL	cytotoxicity	Positive	HLA-A2	9	3.8103
AITEVECFL	cytotoxicity	Positive	HLA-A*02:01	9	1.6537
EVKEKHEFL	IFNg release	Positive	HLA-A*02:01	9	18.9731
GLCPHCINVG	IFNg release	Positive	HLA-A*02:01	10	11.7406
LLHTDFEQVM	IFNg release	Positive-Low	HLA-A*02:01	10	3.8772
AIMDKVIIL	IFNg release	Positive	HLA-A*02:01	9	0.0745
AIMDKTIIL	IFNg release	Positive	HLA-A*02:01	9	0.1327
AIMDKTVIL	IFNg release	Negative	HLA-A*02:01	9	0.1509
AIMDKNITL	IFNg release	Positive	HLA-A*02:01	9	0.0541
GMLGFVFTL	IFNg release	Positive	HLA-A*02:01	9	0.0409
AVPADHGAHL	cytotoxicity	Negative	HLA-A*02:01	10	5.1029
HLSLRGLPV	cytotoxicity	Negative	HLA-A*02:01	9	3.1093
KVLHKRTLGL	cytotoxicity	Positive	HLA-A*02:01	10	7.458
GLSAMSTTDL	cytotoxicity	Positive	HLA-A*02:01	10	2.4979
EIRLKVFVL	cytotoxicity	Negative	HLA-A*02:01	9	16.8355
VLGGCRHKL	cytotoxicity	Positive	HLA-A*02:01	9	2.3476
VLCLRPVGA	cytotoxicity	Negative	HLA-A*02:01	9	3.2122
TLACFAVYT	IFNg release	Positive	HLA-A*02:01	9	2.844
KLCTFSFLI	IFNg release	Positive	HLA-A*02:01	9	1.0643
CLLPKMDSV	IFNg release	Positive	HLA-A*02:01	9	0.3357
TLAAGLLDL	IFNg release	Negative	HLA-A*02:01	9	0.2788
VVFEDVKGT	IFNg release	Positive	HLA-A*02:01	9	5.4246
SLQNSEFLL	IFNg release	Positive	HLA-A*02:01	9	0.2372
RLTLRFIPV	IFNg release	Negative	HLA-A*02:01	9	1.9306
GLVDCYINL	IFNg release	Negative	HLA-A*02:01	9	0.1057
YLNHTFKKV	IFNg release	Negative	HLA-A*02:01	9	0.2269
LLTPNEFEI	IFNg release	Negative	HLA-A*02:01	9	0.1655
NMTKDWFLV	IFNg release	Negative	HLA-A*02:01	9	1.3488
YVLFEVFDVV	IFNg release	Negative	HLA-A*02:01	10	0.6979
RLAAGIVTV	IFNg release	Negative	HLA-A*02:01	9	0.0118
NLVQDVQPV	IFNg release	Negative	HLA-A*02:01	9	0.259
VMVRDTFAL	IFNg release	Negative	HLA-A*02:01	9	0.2662
GLTDASFNV	IFNg release	Negative	HLA-A*02:01	9	0.0157
RLLPGVFTV	IFNg release	Negative	HLA-A*02:01	9	0.006
TLHNRGWRV	IFNg release	Negative	HLA-A*02:01	9	0.4851
VLAWTRAFV	IFNg release	Negative	HLA-A*02:01	9	0.9773
FLAPKLYAL	IFNg release	Negative	HLA-A*02:01	9	0.0057
SMPNLVPEV	IFNg release	Negative	HLA-A*02:01	9	0.0478
LLNESGQPL	IFNg release	Negative	HLA-A*02:01	9	0.5235
DEPTLLYVL	IFNg release	Negative	HLA-A*02:01	9	24.8831
FLGKIWPSYK	IL-2 release	Negative	HLA-A*02:01	10	15.6733
GFLIAYQPLL	IFNg release	Negative	HLA-A*02:01	10	0.8123
FLPVDFFPSI	cytotoxicity	Positive-Low	HLA-A*02:01	10	0.2984
SLFCQMVSSV	IFNg release	Negative	HLA-A*02:01	10	1.3927
KLNSSVYSL	IFNg release	Negative	HLA-A*02:01	9	0.0562
AIADLLKSV	IFNg release	Negative	HLA-A*02:01	9	0.0905
SLAEKLNSSV	IFNg release	Negative	HLA-A*02:01	10	0.2166
IMIKSLPAL	IFNg release	Negative	HLA-A*02:01	9	0.0949
SILEKSLKAL	IFNg release	Negative	HLA-A*02:01	10	3.0756
LLESQIATI	IFNg release	Negative	HLA-A*02:01	9	0.7216
FLAKEEVEV	IFNg release	Negative	HLA-A*02:01	9	0.011
ALVKIISAL	IFNg release	Negative	HLA-A*02:01	9	0.1759
DLITVTATL	IFNg release	Negative	HLA-A*02:01	9	2.1227
KIISALVIV	IFNg release	Negative	HLA-A*02:01	9	0.2434
NLELTLLKL	IFNg release	Negative	HLA-A*02:01	9	2.3323
CLKMLLEKL	IFNg release	Negative	HLA-A*02:01	9	8.8865
GLNLPMVTYV	IFNg release	Negative	HLA-A*02:01	10	0.2104
WLKVKILPEV	IFNg release	Negative	HLA-A*02:01	10	1.8341
KLPDALSNL	IFNg release	Negative	HLA-A*02:01	9	0.1209
LMNDQEVGVL	IFNg release	Negative	HLA-A*02:01	10	1.2649
SLSPVWFACL	IFNg release	Negative	HLA-A*02:01	10	2.2972
EVREKHEFL	IFNg release	Negative	HLA-A*02:01	9	20.4653
GIIYIIYKL	IFNg release	Positive	HLA-A*02:01	9	0.679
ILMNDQEVGV	IFNg release	Positive	HLA-A*02:01	10	0.0675
LLFDSNEPI	IFNg release	Negative	HLA-A2	9	0.1238
LMDENTYAM	IFNg release	Positive	HLA-A2	9	0.0348
YLYETYHLI	IFNg release	Negative	HLA-A2	9	0.0111
FLQQSIFRF	IFNg release	Negative	HLA-A2	9	0.8166
RFIAQLLLL	IFNg release	Positive	HLA-A*02:01	9	4.0081
AFLGERVTL	IFNg release	Positive	HLA-A*02:01	9	3.8423
FLGERVTLT	IFNg release	Positive	HLA-A*02:01	9	0.1797
TLTSYWRRV	IFNg release	Positive	HLA-A*02:01	9	3.41
KLGPGEEQV	IFNg release	Positive	HLA-A*02:01	9	0.1653
LLFRYPVYV	IFNg release	Negative	HLA-A*02:01	9	0.031
PLFGYPVYV	IFNg release	Positive	HLA-A*02:01	9	0.0474
LLYGYPVYV	IFNg release	Positive	HLA-A*02:01	9	0.0056
LLFGHPVYV	IFNg release	Positive-Low	HLA-A*02:01	9	0.0046
FLPNDFFPSA	cytotoxicity	Positive	HLA-A*02:01	10	0.2166
FLPSDFFPSA	cytotoxicity	Positive	HLA-A*02:01	10	0.2416
FLPADFFPSI	cytotoxicity	Positive	HLA-A*02:01	10	0.1664
FLPVDFFPSV	cytotoxicity	Positive	HLA-A*02:01	10	0.1392
LLACAVIHA	cytotoxicity	Negative	HLA-A*02:01	9	1.2648
FGQRIEVKEN	IFNg release	Negative	HLA-A2	10	86.6667
LLCLIFLLVL	cytotoxicity	Positive	HLA-A2	10	10.6481
QLDPARDVL	cytotoxicity	Positive	HLA-A*02:01	9	1.4721
SLPRSRTPI	IFNg release	Positive	HLA-A*02:01	9	7.1734
SAPLPSNRV	IFNg release	Positive	HLA-A*02:01	9	7.9773
CLGGLLYMV	cytotoxicity	Positive	HLA-A2	9	1.3588
VIFCHPGQL	cytotoxicity	Positive	HLA-A2	9	3.4157
LIILPEDCL	cytotoxicity	Positive	HLA-A2	9	6.6564
ILFFQFCPL	cytotoxicity	Positive	HLA-A2	9	2.0448
QLPPTAPPL	cytotoxicity	Positive	HLA-A2	9	1.334
PILQERPPL	cytotoxicity	Positive	HLA-A2	9	16.8323
VILAGPCIL	cytotoxicity	Positive	HLA-A2	9	2.9087
CTNGVCWTV	IFNg release	Positive	HLA-A2	9	11.5912
CISGVCWTV	IFNg release	Positive	HLA-A2	9	5.8739
CVNGACWTV	IFNg release	Positive	HLA-A2	9	7.4401
CINGVCWSV	IFNg release	Positive	HLA-A2	9	7.0784
CINGVCWSI	IFNg release	Positive	HLA-A2	9	13.9541
AVNGVMWTV	IFNg release	Positive	HLA-A2	9	0.08
CINGVMWTL	IFNg release	Positive	HLA-A2	9	4.0424
SINGVMWTV	IFNg release	Positive	HLA-A2	9	0.0736
SVNGVMWTV	IFNg release	Positive	HLA-A2	9	0.1014
AVNGVLWTV	IFNg release	Positive	HLA-A2	9	0.0589
TINGVLWTV	IFNg release	Positive	HLA-A2	9	0.106
TVNGVLWTV	IFNg release	Positive	HLA-A2	9	0.1581
CVSGACWTV	IFNg release	Negative	HLA-A2	9	6.8144
CISGVLWTV	IFNg release	Negative	HLA-A2	9	1.2568
TISGVLWTV	IFNg release	Negative	HLA-A2	9	0.1157
SISGVLWTV	IFNg release	Negative	HLA-A2	9	0.0589
SIAGVLWTV	IFNg release	Negative	HLA-A2	9	0.0263
TISGILWTV	IFNg release	Negative	HLA-A2	9	0.0948
TVGGVTWTV	IFNg release	Negative	HLA-A2	9	0.3313
SVGGVMWTV	IFNg release	Negative	HLA-A2	9	0.1343
TIGGVMWTV	IFNg release	Negative	HLA-A2	9	0.1945
AIGGVMWTV	IFNg release	Negative	HLA-A2	9	0.0862
TVGDVMWTV	IFNg release	Negative	HLA-A2	9	0.1031
TVGGVMWTV	IFNg release	Negative	HLA-A2	9	0.2671
TVGGVIWTV	IFNg release	Negative	HLA-A2	9	0.1645
SLILVSQYT	IFNg release	Positive	HLA-A*02:01	9	2.0469
SIYVYALPL	IFNg release	Positive	HLA-A*02:01	9	2.0667
YLESFCEDV	IFNg release	Positive	HLA-A*02:01	9	1.8033
KISHIMLDVA	IFNg release	Positive	HLA-A*02:01	10	11.9258
LLCPKSIPGL	IFNg release	Positive	HLA-A*02:01	10	2.1857
AMAGASTSA	IFNg release	Positive	HLA-A*02:01	9	0.9356
SDNEIHNPAV	IFNg release	Positive	HLA-A*02:01	10	18.435
FTWPPWQAGI	IFNg release	Positive	HLA-A*02:01	10	2.064
KYQEFFWDA	IFNg release	Positive	HLA-A*02:01	9	11.4141
GLSISGNLL	IFNg release	Positive	HLA-A*02:01	9	1.8788
SFTEVECFL	IFNg release	Positive	HLA-A2	9	6.8543
RQVGDFHYV	IFNg release	Positive	HLA-A2	9	0.1729
HAVGIFRAA	IFNg release	Positive	HLA-A2	9	9.4816
LFFNILGGWV	IFNg release	Positive	HLA-A2	10	19.4451
HVVGIFRAA	IFNg release	Positive	HLA-A2	9	4.1279
IIYTRNHEV	IFNg release	Positive	HLA-A2	9	0.2069
FLSHNFTLVF	IFNg release	Positive	HLA-A*02:01	10	2.1118
SLSHYFTLVF	IFNg release	Positive	HLA-A*02:01	10	4.7195
LWLTDNTHI	IFNg release	Positive	HLA-A2	9	15.1696
LLLGLWGFA	IFNg release	Positive	HLA-A2	9	3.936
YNFTLVATV	IFNg release	Positive	HLA-A2	9	5.5677
FTSAVLLLL	IFNg release	Positive	HLA-A2	9	1.048
MLVTLPVYS	IFNg release	Positive	HLA-A2	9	2.6805
NVMLVTLPV	IFNg release	Positive	HLA-A2	9	1.8237
FVSPSLVSA	IFNg release	Positive	HLA-A2	9	0.2838
ALSSSLGNV	IFNg release	Positive	HLA-A2	9	0.4386
HLFYSAVLL	IFNg release	Positive	HLA-A2	9	0.337
FLYNRPLNS	IFNg release	Positive	HLA-A2	9	0.2929
HNFTLVASV	IFNg release	Positive	HLA-A2	9	10.4963
LLLLVVMMCC	IFNg release	Positive	HLA-A2	10	26.2203
TSAVLLLLVV	IFNg release	Positive	HLA-A2	10	25.6232
SIPTAGLVAV	IFNg release	Positive	HLA-A2	10	1.4826
FQGAWAEWPV	IFNg release	Positive	HLA-A2	10	2.4867
RVLLLLLLGL	IFNg release	Positive	HLA-A2	10	4.9361
YLLEILWRL	cytotoxicity	Positive	HLA-A2	9	0.011
GLIYNRMGA	IFNg release	Positive	HLA-A2	9	2.467
ILGFVFTL	IFNg release	Positive	HLA-A2	8	0.8375
ILSPLTKGIL	IFNg release	Positive	HLA-A2	10	2.798
QIAILVTTV	IFNg release	Positive	HLA-A2	9	1.313
QLVWMACHSAA	IFNg release	Positive	HLA-A2	11	28.6522
ALQLLLEV	IFNg release	Positive	HLA-A2	8	2.0518
ITFMQALQLL	IFNg release	Positive	HLA-A2	10	10.3776
QLMWALGENMA	IFNg release	Positive	HLA-A2	11	8.6679
RTMAWTVVNSI	IFNg release	Positive	HLA-A2	11	11.4106
FNMLSTVLGV	IFNg release	Positive	HLA-A2	10	1.0038
FSMELPSFGV	IFNg release	Positive	HLA-A2	10	1.4675
FVANFSMEL	IFNg release	Positive	HLA-A2	9	0.0909
FVEALARSI	IFNg release	Positive	HLA-A2	9	6.6086
LLFLKVPA	IFNg release	Positive	HLA-A2	8	4.716
MMMGMFNML	IFNg release	Positive	HLA-A2	9	0.4167
KLQVFLIVL	IFNg release	Positive-High	HLA-A*02:01	9	1.0397
GMAELMAGL	IFNg release	Negative	HLA-A*02:01	9	0.0529
ALWMRLLPL	IFNg release	Positive-Low	HLA-A*02:01	9	1.1511
RLLCALTSL	IFNg release	Negative	HLA-A*02:01	9	0.5413
HLVEALYLV	IFNg release	Positive-Low	HLA-A*02:01	9	0.0349
SLSPLQAEL	IFNg release	Positive-Low	HLA-A*02:01	9	0.0956
LLPPLLEHL	IFNg release	Positive-Low	HLA-A*02:01	9	0.2295
SLAAGVKLL	IFNg release	Positive-Low	HLA-A*02:01	9	0.3199
FLIVLSVAL	IFNg release	Positive	HLA-A*02:01	9	0.3153
FLFAVGFYL	IFNg release	Positive	HLA-A*02:01	9	0.0519
FLWSVFMLI	IFNg release	Positive	HLA-A*02:01	9	0.4308
VLFGLLCLL	IFNg release	Positive	HLA-A2	9	0.7907
RLLPLLALL	IFNg release	Positive-High	HLA-A2	9	0.1052
VCGERGFFYT	IFNg release	Positive	HLA-A2	10	43.5
SLQPLALEG	IFNg release	Positive	HLA-A2	9	7.5167
SLQKRGIVEQ	IFNg release	Positive	HLA-A2	10	23.2418
GIVEQCCTSI	IFNg release	Negative	HLA-A2	10	9.2169
SLYQLENYC	IFNg release	Positive	HLA-A2	9	1.562
VMNILLQYVV	IFNg release	Positive	HLA-A2	10	4.9508
LNIDLLWSV	IFNg release	Positive	HLA-A2	9	3.0938
VLFGLGFAI	IFNg release	Positive	HLA-A2	9	0.1509
WGPDPAAA	IFNg release	Positive	HLA-A*02:01	8	49.4286
ALWGPDPAAA	IFNg release	Positive	HLA-A*02:01	10	0.3356
FLQDVMNIL	IFNg release	Positive	HLA-A*02:01	9	0.0447
LLQEYNWEL	IFNg release	Positive	HLA-A*02:01	9	0.0236
ILMHCQTTL	IFNg release	Positive	HLA-A*02:01	9	0.4464
ELAEYLYNI	IFNg release	Positive	HLA-A*02:01	9	0.1236
RMMEYGTTMV	IFNg release	Positive	HLA-A*02:01	10	0.1654
TIADFWQMV	IFNg release	Positive	HLA-A*02:01	9	0.4227
VIVMLTPLV	IFNg release	Positive	HLA-A*02:01	9	1.1553
SLYHVYEVNL	IFNg release	Positive	HLA-A*02:01	10	0.7564
ALTAVAEEV	IFNg release	Positive	HLA-A*02:01	9	0.1612
ALYDITQKL	IFNg release	Positive	HLA-A2	9	0.0114
TVCGGIMFL	IFNg release	Positive	HLA-A*02:01	9	1.1228
GLGTLGAAI	IFNg release	Positive	HLA-A2	9	1.1635
NLFLFLFAV	IFNg release	Negative	HLA-A2	9	0.5804
YLLLRVLNI	IFNg release	Negative	HLA-A2	9	0.2514
AAVDLSHFL	IFNg release	Negative	HLA-A2	9	2.1176
LMGDKSENV	IFNg release	Positive	HLA-A*02:01	9	0.3203
LLLLDVAPL	IFNg release	Positive	HLA-A*02:01	9	0.6896
LLDVAPLSL	IFNg release	Positive	HLA-A*02:01	9	0.1294
VMATLLPPV	IFNg release	Positive	HLA-A*02:01	9	0.2195
CLGGLLTMN	IFNg release	Positive	HLA-A*02:01	9	48
QLLQHYREV	IFNg release	Positive	HLA-A*02:01	9	1.3863
LLDFVRFMGY	IFNg release	Positive	HLA-A*02:01	10	19.6868
QLSPLLGAV	IFNg release	Positive	HLA-A2	9	0.6079
LLNYILKSV	IFNg release	Positive	HLA-A*02:01	9	0.5348
[truncated: 1,464 more rows]

## Sheet: HLA-A-0301
Epitopes	Assay Group	Qualitative Measure	Allele Name	Length	%rank
ALLAVGATK	IFNg release	Positive	HLA-A3	9	0.0221
RLPADVLKK	IFNg release	Positive	HLA-A3	9	0.0919
RVRAYTYSK	cytotoxicity	Positive	HLA-A*03:01	9	0.0168
ILRGSVAHK	proliferation	Positive	HLA-A3	9	0.0237
RVCEKMALY	IFNg release	Positive	HLA-A3	9	0.3154
HDGAGKRVY	IFNg release	Positive	HLA-A3	9	16.8696
RLRAEAQVK	IFNg release	Negative	HLA-A3	9	0.1149
RLEDVFAGK	IFNg release	Positive	HLA-A3	9	0.0574
KVLHVTDTNK	IFNg release	Positive	HLA-A3	10	0.1072
ATSLDVINY	IFNg release	Positive	HLA-A3	9	1.1291
KLKIISNDYK	IFNg release	Positive	HLA-A3	10	0.2302
KVMFVIRFK	IFNg release	Positive	HLA-A3	9	0.0523
AVYGNIKHK	IFNg release	Positive	HLA-A3	9	0.0086
YLLVKWYRK	IFNg release	Positive	HLA-A3	9	0.7555
IVFNLPVSK	IFNg release	Positive	HLA-A3	9	0.0059
NQVKFYFNK	IFNg release	Positive	HLA-A3	9	1.5876
KTKNFTIDFK	IFNg release	Positive	HLA-A3	10	0.1258
AVKDVTITKK	IFNg release	Positive	HLA-A3	10	0.0359
VTSSGAIYK	IFNg release	Positive	HLA-A3	9	0.0302
GTIAGGVCYY	IFNg release	Positive	HLA-A3	10	0.659
AVFKDSFLRK	IFNg release	Positive	HLA-A3	10	0.0153
SLTPPHSAK	cytotoxicity	Positive	HLA-A3	9	0.0216
RMYVGGVEHR	IFNg release	Negative	HLA-A3	10	0.114
LGFGAYMSK	IFNg release	Negative	HLA-A3	9	0.4348
RLGVRATRK	IFNg release	Positive	HLA-A*03:01	9	0.0331
QLFTFSPRR	IFNg release	Positive	HLA-A*03:01	9	0.2577
LIFCHSKKK	IFNg release	Positive	HLA-A*03:01	9	0.7442
VAGALVAFK	IFNg release	Positive	HLA-A*03:01	9	0.589
MLHEFHVRR	IFNg release	Negative	HLA-A*03:01	9	0.3303
STSDTGIRY	IFNg release	Negative	HLA-A*03:01	9	0.5879
STLSDSSGR	IFNg release	Negative	HLA-A*03:01	9	1.4762
SFTFKEGFK	IFNg release	Positive	HLA-A*03:01	9	3.6363
IQRFSSLRR	IFNg release	Negative	HLA-A*03:01	9	1.6902
SSLRREHIK	IFNg release	Negative	HLA-A*03:01	9	1.4633
KSNILMWNK	IFNg release	Negative	HLA-A*03:01	9	0.393
CLSLLFLRR	IFNg release	Negative	HLA-A*03:01	9	4.9665
SLAIKNYYR	IFNg release	Negative	HLA-A*03:01	9	0.6419
QLMYALEPR	IFNg release	Positive	HLA-A*03:01	9	3.8283
NTIVFGIYK	IFNg release	Negative	HLA-A*03:01	9	0.3961
RSFTFKEGFK	IFNg release	Positive	HLA-A*03:01	10	0.6212
ATIQRFSSLR	IFNg release	Negative	HLA-A*03:01	10	1.3126
AFEFINSLLK	IFNg release	Negative	HLA-A*03:01	10	1.6918
LTPIFSDLLK	IFNg release	Negative	HLA-A*03:01	10	2.7432
LLKYAGLTIK	IFNg release	Negative	HLA-A*03:01	10	0.2657
ILMWNKQFIK	IFNg release	Negative	HLA-A*03:01	10	0.6237
LLHCVTESYK	IFNg release	Negative	HLA-A*03:01	10	1.607
LTILDDNLYK	IFNg release	Positive	HLA-A*03:01	10	0.6984
TLFIDRGSIK	IFNg release	Negative	HLA-A*03:01	10	0.1332
LFASADNHPK	IFNg release	Negative	HLA-A*03:01	10	4.5053
SLAIKNYYRK	IFNg release	Negative	HLA-A*03:01	10	0.514
ALDEKWNEFK	IFNg release	Negative	HLA-A*03:01	10	1.1514
SVPLPCQLMY	IFNg release	Negative	HLA-A*03:01	10	3.2477
CQLMYALEPR	IFNg release	Negative	HLA-A*03:01	10	16.5163
QLMYALEPRK	IFNg release	Negative	HLA-A*03:01	10	0.8008
LLLSINSSFY	IFNg release	Negative	HLA-A*03:01	10	2.7578
KVTYSLYDQK	IFNg release	Negative	HLA-A*03:01	10	0.3835
VTYSLYDQK	IFNg release	Negative	HLA-A*03:01	9	0.1768
ATDIIISHVK	IFNg release	Negative	HLA-A*03:01	10	0.5691
NVPNSLIYQK	IFNg release	Negative	HLA-A*03:01	10	1.388
ISFWIDSIPK	IFNg release	Negative	HLA-A*03:01	10	1.498
SFWIDSIPK	IFNg release	Negative	HLA-A*03:01	9	1.6531
LTYLLGMIVK	IFNg release	Negative	HLA-A*03:01	10	0.929
AVIEYDDIK	IFNg release	Negative	HLA-A*03:01	9	1.6953
FVNAFTVDK	IFNg release	Negative	HLA-A*03:01	9	0.3323
ILMYPTTLLK	IFNg release	Negative	HLA-A*03:01	10	0.0361
IVAAYSLFR	IFNg release	Negative	HLA-A*03:01	9	0.1841
GTLARKIIK	IFNg release	Negative	HLA-A*03:01	9	0.1347
QVVIGNTLIK	IFNg release	Negative	HLA-A*03:01	10	0.8529
VVIGNTLIK	IFNg release	Negative	HLA-A*03:01	9	0.075
KQGFVYSQK	IFNg release	Negative	HLA-A*03:01	9	0.3342
ALSSFHTTEK	IFNg release	Negative	HLA-A*03:01	10	0.1039
IVNKLYIKR	IFNg release	Negative	HLA-A*03:01	9	0.7176
LVVEYMIER	IFNg release	Negative	HLA-A*03:01	9	1.7079
MVLPGAANK	IFNg release	Negative	HLA-A*03:01	9	0.0247
MTVELMNLK	IFNg release	Negative	HLA-A*03:01	9	0.3596
ALLNAALHK	IFNg release	Negative	HLA-A*03:01	9	0.0088
LLNAALHKK	IFNg release	Negative	HLA-A*03:01	9	0.0635
QLTRQLNMEK	IFNg release	Negative	HLA-A*03:01	10	1.1493
KSFDDVIPAK	IFNg release	Negative	HLA-A*03:01	10	0.079
SFDDVIPAK	IFNg release	Negative	HLA-A*03:01	9	0.7335
RVFDKADGK	IFNg release	Negative	HLA-A*03:01	9	0.0221
KLLGYVIIR	IFNg release	Negative	HLA-A*03:01	9	0.165
TSIPLAYFFK	IFNg release	Positive	HLA-A*03:01	10	1.2841
PLAYFFKPR	IFNg release	Positive	HLA-A*03:01	9	8.3535
FLNSLAIHEK	IFNg release	Positive	HLA-A*03:01	10	0.7045
RFVMFGFCY	IFNg release	Negative	HLA-A*03:01	9	6.2753
GFCYLSHWK	IFNg release	Negative	HLA-A*03:01	9	5.1334
RFFECTFGAK	IFNg release	Negative	HLA-A*03:01	10	1.7908
SLFMILCTR	IFNg release	Positive	HLA-A*03:01	9	1.9935
ILCTRTPPK	IFNg release	Negative	HLA-A*03:01	9	0.5318
SLKKVYTFFK	IFNg release	Negative	HLA-A*03:01	10	0.3216
YTFFKFLADK	IFNg release	Negative	HLA-A*03:01	10	1.1025
TFFKFLADK	IFNg release	Positive	HLA-A*03:01	9	1.5752
TFFKFLADKK	IFNg release	Negative	HLA-A*03:01	10	3.2171
STHDWSTRLR	IFNg release	Negative	HLA-A*03:01	10	1.8062
IQDMLNIMNK	IFNg release	Negative	HLA-A*03:01	10	1.2432
ELFQLLTHVK	IFNg release	Negative	HLA-A*03:01	10	2.4896
TLNNASVSVK	IFNg release	Negative	HLA-A*03:01	10	0.1815
SQDLSFIYR	IFNg release	Negative	HLA-A*03:01	9	1.68
SQDLSFIYRK	IFNg release	Positive	HLA-A*03:01	10	1.3123
ILMALFGIK	IFNg release	Negative	HLA-A*03:01	9	0.3776
IQQLYEFRK	IFNg release	Negative	HLA-A*03:01	9	2.4096
QLYEFRKVK	IFNg release	Negative	HLA-A*03:01	9	0.1247
IVNGAMMFY	IFNg release	Negative	HLA-A*03:01	9	0.0955
MFYVERRQNK	IFNg release	Negative	HLA-A*03:01	10	2.4698
RLKSAVCYK	IFNg release	Negative	HLA-A*03:01	9	0.0279
PLSASVFYR	IFNg release	Negative	HLA-A*03:01	9	1.7324
TTICLSIDQK	IFNg release	Negative	HLA-A*03:01	10	2.8459
KSYVFNFHK	IFNg release	Negative	HLA-A*03:01	9	0.0658
KSYVFNFHKY	IFNg release	Negative	HLA-A*03:01	10	1.6394
HLEWLLGFIK	IFNg release	Negative	HLA-A*03:01	10	3.0767
HQHLAIMFK	IFNg release	Negative	HLA-A*03:01	9	0.3859
MFKDDNIIMK	IFNg release	Negative	HLA-A*03:01	10	1.5108
SQELQKFSFK	IFNg release	Negative	HLA-A*03:01	10	1.8864
SSLNKLRGFK	IFNg release	Negative	HLA-A*03:01	10	0.7999
SLNKLRGFK	IFNg release	Negative	HLA-A*03:01	9	0.1037
SLNKLRGFKK	IFNg release	Negative	HLA-A*03:01	10	0.2272
LFSDRVQSFK	IFNg release	Negative	HLA-A*03:01	10	2.0841
FFADDDSFFK	IFNg release	Negative	HLA-A*03:01	10	2.7379
FLLLLLIQSK	IFNg release	Negative	HLA-A*03:01	10	4.4984
KFTDFQDFK	IFNg release	Negative	HLA-A*03:01	9	2.0365
KFTDFQDFKK	IFNg release	Positive	HLA-A*03:01	10	2.2571
FQDFKKLFNK	IFNg release	Negative	HLA-A*03:01	10	2.3883
DFVISLMRFK	IFNg release	Negative	HLA-A*03:01	10	5.034
FVISLMRFK	IFNg release	Negative	HLA-A*03:01	9	0.4939
ATYIDALAK	IFNg release	Negative	HLA-A*03:01	9	0.0166
STIQESFIR	IFNg release	Negative	HLA-A*03:01	9	1.9464
SFIRFTVTNK	IFNg release	Negative	HLA-A*03:01	10	0.54
LVTENRLHK	IFNg release	Negative	HLA-A*03:01	9	0.4771
SLLHAINHPK	IFNg release	Negative	HLA-A*03:01	10	0.3089
LLHAINHPK	IFNg release	Negative	HLA-A*03:01	9	0.2595
VVFGEAVKDK	IFNg release	Negative	HLA-A*03:01	10	0.1624
ILFYSKGPK	IFNg release	Negative	HLA-A*03:01	9	0.3179
SSIFVEYKK	IFNg release	Negative	HLA-A*03:01	9	0.6693
FSNDKGFPK	IFNg release	Negative	HLA-A*03:01	9	0.4179
KTFLDDSNK	IFNg release	Negative	HLA-A*03:01	9	0.23
KLNSGIKTK	IFNg release	Negative	HLA-A*03:01	9	0.0091
SVREVFYFGK	IFNg release	Negative	HLA-A*03:01	10	0.7245
TTMDGDKLSK	IFNg release	Negative	HLA-A*03:01	10	0.2087
STPMTEYIIK	IFNg release	Negative	HLA-A*03:01	10	0.8404
KLALRFFLQR	IFNg release	Negative	HLA-A*03:01	10	1.3378
AVKDVTITK	IFNg release	Negative	HLA-A*03:01	9	0.0128
SQVSIIQEK	IFNg release	Negative	HLA-A*03:01	9	0.5783
YQFGNYHVY	IFNg release	Negative	HLA-A*03:01	9	1.3861
HVYDFEPYY	IFNg release	Negative	HLA-A*03:01	9	0.1804
NTVLITVYEK	IFNg release	Negative	HLA-A*03:01	10	2.3746
TVLITVYEK	IFNg release	Negative	HLA-A*03:01	9	0.3793
LFTKFINELK	IFNg release	Negative	HLA-A*03:01	10	3.2727
KTSSFKISK	IFNg release	Negative	HLA-A*03:01	9	0.0137
KTSSFKISKR	IFNg release	Negative	HLA-A*03:01	10	0.6211
ATLLKVVERK	IFNg release	Negative	HLA-A*03:01	10	0.3054
ATLLKVVER	IFNg release	Negative	HLA-A*03:01	9	0.5311
KLVHTPSIDK	IFNg release	Negative	HLA-A*03:01	10	0.0944
LVHTPSIDK	IFNg release	Positive	HLA-A*03:01	9	0.1859
QTTPYNFIAK	IFNg release	Positive	HLA-A*03:01	10	1.123
TTPYNFIAK	IFNg release	Negative	HLA-A*03:01	9	0.9331
AQRILPNCIR	IFNg release	Positive	HLA-A*03:01	10	8.0671
GVDYHYVNR	IFNg release	Negative	HLA-A*03:01	9	0.7877
YVNREAIWK	IFNg release	Negative	HLA-A*03:01	9	0.4472
YLMPYSVYIR	IFNg release	Negative	HLA-A*03:01	10	1.1768
SVYIRPTSLK	IFNg release	Negative	HLA-A*03:01	10	0.0092
TLYSGNSILY	IFNg release	Negative	HLA-A*03:01	10	0.1456
YSGNSILYK	IFNg release	Negative	HLA-A*03:01	9	0.1387
TSSFYNYVMK	IFNg release	Negative	HLA-A*03:01	10	2.1442
SSFYNYVMK	IFNg release	Negative	HLA-A*03:01	9	0.1641
MFFVIKNLGR	IFNg release	Negative	HLA-A*03:01	10	6.5138
NLGRVFAPK	IFNg release	Negative	HLA-A*03:01	9	1.0217
SLIDYSRTNK	IFNg release	Negative	HLA-A*03:01	10	0.0667
SSIKVIKQK	IFNg release	Negative	HLA-A*03:01	9	0.2296
DFNIFSYMK	IFNg release	Negative	HLA-A*03:01	9	4.7304
YVMTMILFLK	IFNg release	Negative	HLA-A*03:01	10	1.0631
ALRNLQLHK	IFNg release	Negative	HLA-A*03:01	9	0.0172
TVFANNYAVK	IFNg release	Negative	HLA-A*03:01	10	0.4584
VFANNYAVK	IFNg release	Negative	HLA-A*03:01	9	1.7922
AVIHLYNKK	IFNg release	Negative	HLA-A*03:01	9	0.1126
ELFKHYYPY	IFNg release	Negative	HLA-A*03:01	9	3.0844
SLNMISKKYK	IFNg release	Negative	HLA-A*03:01	10	0.4788
SLNMISKKY	IFNg release	Negative	HLA-A*03:01	9	0.5163
TLLIRYILWR	IFNg release	Negative	HLA-A*03:01	10	4.4287
LLIRYILWR	IFNg release	Negative	HLA-A*03:01	9	1.9831
DQTYYNDNFK	IFNg release	Negative	HLA-A*03:01	10	4.2745
QTYYNDNFKK	IFNg release	Negative	HLA-A*03:01	10	0.4747
ILFRMIETY	IFNg release	Negative	HLA-A*03:01	9	0.8964
TFIMLEGETK	IFNg release	Negative	HLA-A*03:01	10	2.762
MLEGETKLYK	IFNg release	Negative	HLA-A*03:01	10	0.3977
KVTAASPMLY	IFNg release	Negative	HLA-A*03:01	10	0.1506
SLSVETITEK	IFNg release	Negative	HLA-A*03:01	10	0.2708
KLNGAMVEY	IFNg release	Positive	HLA-A*03:01	9	0.0411
STGESSILR	IFNg release	Negative	HLA-A*03:01	9	1.0581
VFYRSGTETK	IFNg release	Negative	HLA-A*03:01	10	1.1832
ALACILPKYY	IFNg release	Negative	HLA-A*03:01	10	2.0258
KSMADVSIK	IFNg release	Negative	HLA-A*03:01	9	0.0788
WFCNQDLVFK	IFNg release	Negative	HLA-A*03:01	10	8.2629
GVYGSCYFK	IFNg release	Negative	HLA-A*03:01	9	0.0932
SQIIDISLR	IFNg release	Positive	HLA-A*03:01	9	3.2811
VVKDDPDHYK	IFNg release	Negative	HLA-A*03:01	10	0.5098
NVIEDITFLR	IFNg release	Negative	HLA-A*03:01	10	3.2646
ITFLRPVLK	IFNg release	Negative	HLA-A*03:01	9	0.0137
VLKAMHDKK	IFNg release	Negative	HLA-A*03:01	9	0.3935
KVKTELVMDK	IFNg release	Negative	HLA-A*03:01	10	0.2164
RQILDNAAK	IFNg release	Negative	HLA-A*03:01	9	0.9332
MFMLIFNVK	IFNg release	Positive	HLA-A*03:01	9	2.9673
SLLSVYKHR	IFNg release	Negative	HLA-A*03:01	9	0.6614
VFILIYVFFR	IFNg release	Negative	HLA-A*03:01	10	7.0296
ELNMFFMPK	IFNg release	Negative	HLA-A*03:01	9	1.742
ELNMFFMPKR	IFNg release	Negative	HLA-A*03:01	10	7.6317
ITSGLFINK	IFNg release	Negative	HLA-A*03:01	9	0.059
IFFNPVSFR	IFNg release	Negative	HLA-A*03:01	9	0.5965
ALATQITKK	IFNg release	Negative	HLA-A*03:01	9	0.0154
RVFFCVYTK	IFNg release	Negative	HLA-A*03:01	9	0.2672
FFCVYTKGLK	IFNg release	Negative	HLA-A*03:01	10	10.4155
IVYAEKIPR	IFNg release	Positive	HLA-A*03:01	9	0.2796
IVYCLNALVK	IFNg release	Negative	HLA-A*03:01	10	0.6808
VSDVCNSLYK	IFNg release	Negative	HLA-A*03:01	10	2.2976
GVYNYFKPK	IFNg release	Negative	HLA-A*03:01	9	0.083
SVMHAIADNR	IFNg release	Negative	HLA-A*03:01	10	1.2873
KFGSSMLGK	IFNg release	Negative	HLA-A*03:01	9	0.79
ALSVAGNLIR	IFNg release	Negative	HLA-A*03:01	10	1.2367
SVAGNLIRNR	IFNg release	Negative	HLA-A*03:01	10	0.9575
AFLLRHYYNK	IFNg release	Negative	HLA-A*03:01	10	1.3629
FLLRHYYNK	IFNg release	Negative	HLA-A*03:01	9	0.5706
ILFMEMFFDY	IFNg release	Negative	HLA-A*03:01	10	3.5741
LFMEMFFDY	IFNg release	Negative	HLA-A*03:01	9	8.3447
YLLMHLVSLY	IFNg release	Negative	HLA-A*03:01	10	3.6409
LLMHLVSLYK	IFNg release	Negative	HLA-A*03:01	10	0.5578
LLMHLVSLY	IFNg release	Negative	HLA-A*03:01	9	0.9234
STKLSCHYDK	IFNg release	Negative	HLA-A*03:01	10	2.7032
RQYSITAEGK	IFNg release	Negative	HLA-A*03:01	10	0.2244
ITAEGKCYK	IFNg release	Positive	HLA-A*03:01	9	0.2683
TLLRKHTLK	IFNg release	Positive	HLA-A*03:01	9	0.0849
STIVVNNMEK	IFNg release	Negative	HLA-A*03:01	10	0.669
VTEQYGNLEK	IFNg release	Positive	HLA-A*03:01	10	1.1341
WFDISYTIYK	IFNg release	Positive	HLA-A*03:01	10	4.475
SLCKLNNVFY	IFNg release	Positive	HLA-A*03:01	10	2.4434
QLYSTLLSFR	IFNg release	Negative	HLA-A*03:01	10	1.0259
VFIDIRELVK	IFNg release	Negative	HLA-A*03:01	10	1.5413
GLCAYAATY	IFNg release	Negative	HLA-A*03:01	9	1.455
FVMLEMLNY	IFNg release	Positive	HLA-A*03:01	9	2.0538
IVPLWRNDKK	IFNg release	Negative	HLA-A*03:01	10	3.0221
LVEYGTVVNK	IFNg release	Positive	HLA-A*03:01	10	0.1631
YTMKYLLKK	IFNg release	Negative	HLA-A*03:01	9	0.0554
LLLSSVDYK	IFNg release	Negative	HLA-A*03:01	9	0.3282
DVFKLLLDK	IFNg release	Negative	HLA-A*03:01	9	1.8971
CSNIQYGYK	IFNg release	Negative	HLA-A*03:01	9	2.3016
TVLYYYIITR	IFNg release	Negative	HLA-A*03:01	10	1.4445
VLYYYIITR	IFNg release	Negative	HLA-A*03:01	9	0.2168
DVINYLISHK	IFNg release	Negative	HLA-A*03:01	10	2.3823
HTTLYYYLDK	IFNg release	Negative	HLA-A*03:01	10	4.4485
TTLYYYLDK	IFNg release	Negative	HLA-A*03:01	9	1.1503
KQFRKKNHK	IFNg release	Negative	HLA-A*03:01	9	0.5442
TLYRFKHINK	IFNg release	Negative	HLA-A*03:01	10	0.1727
MLTVMYMLNK	IFNg release	Negative	HLA-A*03:01	10	2.1769
LTVMYMLNK	IFNg release	Negative	HLA-A*03:01	9	0.9666
SFSLESDSIK	IFNg release	Negative	HLA-A*03:01	10	3.9122
NVFKAMETFK	IFNg release	Negative	HLA-A*03:01	10	0.5143
VFKAMETFK	IFNg release	Negative	HLA-A*03:01	9	1.4252
SLQTIASKK	IFNg release	Negative	HLA-A*03:01	9	0.0535
KVALYRRIQR	IFNg release	Negative	HLA-A*03:01	10	1.673
ALYRRIQRR	IFNg release	Negative	HLA-A*03:01	9	0.0926
WSTIYSFYK	IFNg release	Negative	HLA-A*03:01	9	3.17
MVLRWLENK	IFNg release	Negative	HLA-A*03:01	9	0.8212
RVNIDDFTK	IFNg release	Negative	HLA-A*03:01	9	0.2743
CLQDLYHMK	IFNg release	Negative	HLA-A*03:01	9	0.9926
TLVQHVVTIK	IFNg release	Negative	HLA-A*03:01	10	0.5444
LVNADAVSK	IFNg release	Negative	HLA-A*03:01	9	0.2149
SQVLKATNK	IFNg release	Negative	HLA-A*03:01	9	0.6886
HVMMAVRYY	IFNg release	Negative	HLA-A*03:01	9	0.7083
ITAIMFATYK	IFNg release	Negative	HLA-A*03:01	10	0.6229
MFATYKTLK	IFNg release	Negative	HLA-A*03:01	9	1.0624
KVIALATEDK	IFNg release	Negative	HLA-A*03:01	10	0.246
TSGYISSFIK	IFNg release	Negative	HLA-A*03:01	10	1.6919
LTCLNISSLR	IFNg release	Positive	HLA-A*03:01	10	3.7926
GTYKGVSHLK	IFNg release	Negative	HLA-A*03:01	10	0.0127
VTTTMNISVK	IFNg release	Negative	HLA-A*03:01	10	1.3984
ALEISSTFNR	IFNg release	Negative	HLA-A*03:01	10	0.968
STFNRFTIVK	IFNg release	Negative	HLA-A*03:01	10	0.0768
TFNRFTIVK	IFNg release	Negative	HLA-A*03:01	9	1.0088
LFSQNYSFHK	IFNg release	Negative	HLA-A*03:01	10	4.0877
FSQNYSFHK	IFNg release	Negative	HLA-A*03:01	9	1.13
VVIAAISMYK	IFNg release	Positive	HLA-A*03:01	10	0.1101
TFILTVVHK	IFNg release	Negative	HLA-A*03:01	9	1.1148
STHSTFFNR	IFNg release	Negative	HLA-A*03:01	9	0.4587
IVIDEILFK	IFNg release	Positive	HLA-A*03:01	9	0.0384
ITNIKIIRK	IFNg release	Negative	HLA-A*03:01	9	0.0454
MSKILTFVK	IFNg release	Negative	HLA-A*03:01	9	1.3
STSASKGSK	IFNg release	Negative	HLA-A*03:01	9	0.3958
VQAVTNAGK	IFNg release	Negative	HLA-A*03:01	9	0.9832
STNVRSGMK	IFNg release	Positive	HLA-A*03:01	9	0.3362
MTCSACQSK	IFNg release	Negative	HLA-A*03:01	9	2.1794
GLAEYAAVK	IFNg release	Negative	HLA-A*03:01	9	0.1261
VTFILTVVHK	IFNg release	Negative	HLA-A*03:01	10	0.8297
SLLNSLIVCR	IFNg release	Negative	HLA-A*03:01	10	1.6571
IQHNFTQIAK	IFNg release	Negative	HLA-A*03:01	10	1.1701
GVSKKNIWLK	IFNg release	Negative	HLA-A*03:01	10	0.2801
AQTGGDAAVK	IFNg release	Negative	HLA-A*03:01	10	1.676
KLVKISDITK	IFNg release	Negative	HLA-A*03:01	10	0.1177
SLLLGKQTGR	IFNg release	Negative	HLA-A*03:01	10	1.5986
MTLVPVLEK	IFNg release	Negative	HLA-A*03:01	9	0.0582
QSFLFWFLK	IFNg release	Negative	HLA-A*03:01	9	1.3155
SFIISTLNK	IFNg release	Negative	HLA-A*03:01	9	0.6717
LSDENYLLK	IFNg release	Negative	HLA-A*03:01	9	0.9794
SSVQLSNNK	IFNg release	Negative	HLA-A*03:01	9	0.7979
LFVKKMLPK	IFNg release	Negative	HLA-A*03:01	9	2.973
QQFANVISK	IFNg release	Negative	HLA-A*03:01	9	0.1775
TFRERYSYK	IFNg release	Negative	HLA-A*03:01	9	1.2732
YQSFLFWFLK	IFNg release	Negative	HLA-A*03:01	10	2.9431
NSFIISTLNK	IFNg release	Negative	HLA-A*03:01	10	1.4933
ILSDENYLLK	IFNg release	Negative	HLA-A*03:01	10	0.3163
VLFVKKMLPK	IFNg release	Negative	HLA-A*03:01	10	0.3651
AQQFANVISK	IFNg release	Negative	HLA-A*03:01	10	0.3033
SLIKFISDNK	IFNg release	Negative	HLA-A*03:01	10	0.265
VTFRERYSYK	IFNg release	Negative	HLA-A*03:01	10	0.2897
SVVTNHKFY	IFNg release	Negative	HLA-A*03:01	9	2.3398
DQSEFYLVVK	IFNg release	Negative	HLA-A*03:01	10	9.1839
ETMPCRIIPK	IFNg release	Negative	HLA-A*03:01	10	1.8773
AVISVVTNHK	IFNg release	Negative	HLA-A*03:01	10	0.0644
ASLGYSVEYK	IFNg release	Negative	HLA-A*03:01	10	0.2868
SLGYSVEYK	IFNg release	Negative	HLA-A*03:01	9	0.2136
MTIMDTDQR	IFNg release	Negative	HLA-A*03:01	9	4.7153
SVLLFTTQR	IFNg release	Negative	HLA-A*03:01	9	0.5281
LSFTTSTLK	IFNg release	Negative	HLA-A*03:01	9	0.2269
ITSCGRLYK	IFNg release	Negative	HLA-A*03:01	9	0.184
ILILFLEKK	IFNg release	Negative	HLA-A*03:01	9	0.7989
SLSFTTSTLK	IFNg release	Negative	HLA-A*03:01	10	0.1161
AVFYFVDDDK	IFNg release	Negative	HLA-A*03:01	10	2.3125
DLIDEYITWR	IFNg release	Negative	HLA-A*03:01	10	8.577
LFATIGICAK	IFNg release	Negative	HLA-A*03:01	10	2.7246
ALIVFEGLDK	IFNg release	Negative	HLA-A*03:01	10	0.9856
KSYESGLPK	IFNg release	Negative	HLA-A*03:01	9	0.0163
FQQKVLQEYK	IFNg release	Negative	HLA-A*03:01	10	3.9707
QQKVLQEYK	IFNg release	Negative	HLA-A*03:01	9	3.4202
KTDISMSMPK	IFNg release	Negative	HLA-A*03:01	10	0.4041
KFCYGRIAPR	IFNg release	Negative	HLA-A*03:01	10	3.8921
AQLIYQRIYY	IFNg release	Negative	HLA-A*03:01	10	1.5527
QLIYQRIYY	IFNg release	Negative	HLA-A*03:01	9	0.534
MTYVAAELR	IFNg release	Negative	HLA-A*03:01	9	1.3203
KLFSVFSTR	IFNg release	Negative	HLA-A*03:01	9	0.0469
SVFSTRYDAK	IFNg release	Negative	HLA-A*03:01	10	0.2992
KVKDLFNTK	IFNg release	Negative	HLA-A*03:01	9	0.0249
RTLERDSVYK	IFNg release	Negative	HLA-A*03:01	10	0.0713
KTTISNYVK	IFNg release	Negative	HLA-A*03:01	9	0.3353
STLESEIAK	IFNg release	Negative	HLA-A*03:01	9	0.2375
AFFTIHNIK	IFNg release	Negative	HLA-A*03:01	9	1.0431
SFSPSLTFTR	IFNg release	Negative	HLA-A*03:01	10	3.9497
SSADLTNLK	IFNg release	Negative	HLA-A*03:01	9	0.2468
NLKELLSLYK	IFNg release	Negative	HLA-A*03:01	10	1.0135
SLVEWGTSTY	IFNg release	Negative	HLA-A*03:01	10	1.0025
STYWKIGVQK	IFNg release	Negative	HLA-A*03:01	10	0.0329
SVFIYSKGK	IFNg release	Negative	HLA-A*03:01	9	0.1102
YQSPVNIFK	IFNg release	Negative	HLA-A*03:01	9	0.2629
RSFDDKFPK	IFNg release	Negative	HLA-A*03:01	9	0.0775
FSFMYIESIK	IFNg release	Negative	HLA-A*03:01	10	3.5138
SFMYIESIK	IFNg release	Negative	HLA-A*03:01	9	1.5169
IFIPSVITK	IFNg release	Negative	HLA-A*03:01	9	0.3302
KVREHTFVK	IFNg release	Negative	HLA-A*03:01	9	0.0158
YVNGKYFSK	IFNg release	Negative	HLA-A*03:01	9	0.0414
ITLVNNMRFK	IFNg release	Negative	HLA-A*03:01	10	0.7574
IFNIVTDVK	IFNg release	Negative	HLA-A*03:01	9	2.4173
SQDEFSNMSK	IFNg release	Negative	HLA-A*03:01	10	1.2437
SLAVFPVIK	IFNg release	Negative	HLA-A*03:01	9	0.0525
AVFPVIKHR	IFNg release	Negative	HLA-A*03:01	9	0.1096
HVVKHKGIYK	IFNg release	Negative	HLA-A*03:01	10	0.1908
VVKHKGIYK	IFNg release	Negative	HLA-A*03:01	9	0.0732
KVSPPSLGK	IFNg release	Negative	HLA-A*03:01	9	0.0033
ISFECYSFLK	IFNg release	Negative	HLA-A*03:01	10	1.2858
SFECYSFLK	IFNg release	Negative	HLA-A*03:01	9	4.1283
RLHSNTILK	IFNg release	Negative	HLA-A*03:01	9	0.0071
NTILKSLGFK	IFNg release	Negative	HLA-A*03:01	10	1.4241
STHKLSLTK	IFNg release	Negative	HLA-A*03:01	9	0.0749
AVARKHHTK	IFNg release	Negative	HLA-A*03:01	9	0.1017
ASVAQCHEYK	IFNg release	Negative	HLA-A*03:01	10	1.595
SVAQCHEYK	IFNg release	Negative	HLA-A*03:01	9	0.539
YFYDLSYMK	IFNg release	Negative	HLA-A*03:01	9	0.5224
KLLSNYYMK	IFNg release	Negative	HLA-A*03:01	9	0.0716
SLTCSVSTYR	IFNg release	Negative	HLA-A*03:01	10	1.2239
LTCSVSTYR	IFNg release	Negative	HLA-A*03:01	9	1.5878
FTNAGIVAYK	IFNg release	Negative	HLA-A*03:01	10	0.2159
SFVDNTVCIK	IFNg release	Negative	HLA-A*03:01	10	1.9612
QQYHRFGLYR	IFNg release	Negative	HLA-A*03:01	10	1.862
GLYRLNFRR	IFNg release	Negative	HLA-A*03:01	9	0.2409
WQYPFDITK	IFNg release	Negative	HLA-A*03:01	9	0.7337
KTRNASFTNK	IFNg release	Negative	HLA-A*03:01	10	0.0959
SFTNKYGTK	IFNg release	Negative	HLA-A*03:01	9	3.0419
TVPMMNVVTK	IFNg release	Negative	HLA-A*03:01	10	0.8897
KVYNLKLPK	IFNg release	Negative	HLA-A*03:01	9	0.0126
KLPKFSIENK	IFNg release	Negative	HLA-A*03:01	10	0.2119
MTRDPLYIYK	IFNg release	Negative	HLA-A*03:01	10	0.0471
STIMVATAR	IFNg release	Negative	HLA-A*03:01	9	0.9185
ATARSSPEK	IFNg release	Negative	HLA-A*03:01	9	0.1279
ITGFILFMGK	IFNg release	Negative	HLA-A*03:01	10	1.4351
LLFHETGVGK	IFNg release	Negative	HLA-A*03:01	10	0.2903
KTMTTVYILK	IFNg release	Negative	HLA-A*03:01	10	0.1104
TTVYILKHLK	IFNg release	Negative	HLA-A*03:01	10	0.9912
TVYILKHLK	IFNg release	Negative	HLA-A*03:01	9	0.0888
RSVYNFLSK	IFNg release	Negative	HLA-A*03:01	9	0.1114
KTIALKNHK	IFNg release	Negative	HLA-A*03:01	9	0.0917
FTMLVNLLR	IFNg release	Negative	HLA-A*03:01	9	1.6358
VLMRYVNMSK	IFNg release	Negative	HLA-A*03:01	10	0.215
FTFDSFPER	IFNg release	Negative	HLA-A*03:01	9	0.6573
SLRDREFSK	IFNg release	Negative	HLA-A*03:01	9	0.0701
SLFTELKEK	IFNg release	Negative	HLA-A*03:01	9	0.1109
YVNVHFIMAR	IFNg release	Negative	HLA-A*03:01	10	2.8094
FVQLFRVFK	IFNg release	Negative	HLA-A*03:01	9	0.8961
SSNKNITNK	IFNg release	Negative	HLA-A*03:01	9	0.1255
RLMSINRGFK	IFNg release	Negative	HLA-A*03:01	10	0.0984
ILYSMYNKIK	IFNg release	Negative	HLA-A*03:01	10	0.5113
GFNYPEYNR	IFNg release	Negative	HLA-A*03:01	9	3.7712
SFIVPEFAK	IFNg release	Negative	HLA-A*03:01	9	1.2333
IVPEFAKQY	IFNg release	Negative	HLA-A*03:01	9	2.9025
GQRCHFIKK	IFNg release	Negative	HLA-A*03:01	9	0.9473
KTNTKHCPK	IFNg release	Negative	HLA-A*03:01	9	0.5173
STYSDICSK	IFNg release	Negative	HLA-A*03:01	9	0.0774
KTNDINVRR	IFNg release	Negative	HLA-A*03:01	9	0.1804
KFAEESYTYY	IFNg release	Negative	HLA-A*03:01	10	3.2072
SSFIVPEFAK	IFNg release	Negative	HLA-A*03:01	10	0.6882
ASGQRCHFIK	IFNg release	Negative	HLA-A*03:01	10	3.7681
MSTYSDICSK	IFNg release	Negative	HLA-A*03:01	10	1.0765
ALYVFCNDHK	IFNg release	Negative	HLA-A*03:01	10	0.8334
TLVVISVIFY	IFNg release	Negative	HLA-A*03:01	10	4.6885
SVIFYFISIY	IFNg release	Negative	HLA-A*03:01	10	2.9066
IFYFISIYSR	IFNg release	Negative	HLA-A*03:01	10	4.0879
IFVRVYNVMK	IFNg release	Negative	HLA-A*03:01	10	1.7367
MLMETMFFIR	IFNg release	Negative	HLA-A*03:01	10	3.3871
ETMFFIRFGK	IFNg release	Negative	HLA-A*03:01	10	2.0559
MFFIRFGKMK	IFNg release	Negative	HLA-A*03:01	10	3.5803
FFIRFGKMK	IFNg release	Negative	HLA-A*03:01	9	3.1815
RFGKMKYLK	IFNg release	Negative	HLA-A*03:01	9	1.6329
TVGLLTLKNK	IFNg release	Negative	HLA-A*03:01	10	1.7368
KVSHEFVVHK	IFNg release	Negative	HLA-A*03:01	10	0.0936
VSHEFVVHK	IFNg release	Negative	HLA-A*03:01	9	0.1789
VVHKSNRLYK	IFNg release	Negative	HLA-A*03:01	10	0.1645
SSPEEFLFNK	IFNg release	Negative	HLA-A*03:01	10	2.3441
FLFNKLSERK	IFNg release	Negative	HLA-A*03:01	10	0.5548
FLYNFWTNVK	IFNg release	Negative	HLA-A*03:01	10	0.5988
ATTILEMVK	IFNg release	Negative	HLA-A*03:01	9	0.5898
SQSFFMSDR	IFNg release	Negative	HLA-A*03:01	9	3.8811
ALVASRFKK	IFNg release	Negative	HLA-A*03:01	9	0.0363
LVPNINILK	IFNg release	Negative	HLA-A*03:01	9	0.3571
STTSFYSLNY	IFNg release	Negative	HLA-A*03:01	10	2.9799
PTIRYHGRK	IFNg release	Negative	HLA-A*03:01	9	3.4036
RVVYCHMSK	IFNg release	Negative	HLA-A*03:01	9	0.2527
QLCYHEMFDK	IFNg release	Negative	HLA-A*03:01	10	2.0955
VTLNISSKFK	IFNg release	Negative	HLA-A*03:01	10	0.3101
TLNISSKFK	IFNg release	Negative	HLA-A*03:01	9	0.1566
STYGGLVIK	IFNg release	Negative	HLA-A*03:01	9	0.0058
STYGGLVIKY	IFNg release	Negative	HLA-A*03:01	10	0.1113
KTFAIVTSK	IFNg release	Negative	HLA-A*03:01	9	0.0032
SQYNQILGR	IFNg release	Negative	HLA-A*03:01	9	0.3178
LLYLKFKTK	IFNg release	Negative	HLA-A*03:01	9	0.2136
SLPPHPSIVK	IFNg release	Negative	HLA-A*03:01	10	0.2594
MVTSVIKNK	IFNg release	Negative	HLA-A*03:01	9	0.1934
FVSNKVFDK	IFNg release	Negative	HLA-A*03:01	9	0.3951
KVFDKSLLYK	IFNg release	Negative	HLA-A*03:01	10	0.0037
KVFDKSLLY	IFNg release	Negative	HLA-A*03:01	9	0.0044
VFDKSLLYK	IFNg release	Negative	HLA-A*03:01	9	0.6251
FVWGVNFRK	IFNg release	Negative	HLA-A*03:01	9	0.1656
TVFIRFPHY	IFNg release	Negative	HLA-A*03:01	9	0.8654
SLDEQYLTK	IFNg release	Negative	HLA-A*03:01	9	0.1126
SLMEMDYER	IFNg release	Negative	HLA-A*03:01	9	1.5128
AVYLCIYER	IFNg release	Negative	HLA-A*03:01	9	1.2974
TVDEDIICK	IFNg release	Negative	HLA-A*03:01	9	1.5366
DTYKLSFGK	IFNg release	Negative	HLA-A*03:01	9	0.8684
STVIKGPLLK	IFNg release	Negative	HLA-A*03:01	10	0.0411
TVIKGPLLK	IFNg release	Negative	HLA-A*03:01	9	0.0185
SVYGLMGFR	IFNg release	Negative	HLA-A*03:01	9	0.1863
ALYSYASAK	IFNg release	Negative	HLA-A*03:01	9	0.0062
KTSLPIDYR	IFNg release	Negative	HLA-A*03:01	9	0.3337
KTYETIIDR	IFNg release	Negative	HLA-A*03:01	9	0.0905
IFYEVYFKR	IFNg release	Negative	HLA-A*03:01	9	1.7809
KVLCISFFER	IFNg release	Negative	HLA-A*03:01	10	3.4392
TSIACFSDIK	IFNg release	Negative	HLA-A*03:01	10	4.2685
MFVIKRNGYK	IFNg release	Negative	HLA-A*03:01	10	0.8772
EVMEDLFNY	IFNg release	Negative	HLA-A*03:01	9	2.6681
DLFNYVNPK	IFNg release	Negative	HLA-A*03:01	9	1.3543
SSITMDIVNK	IFNg release	Negative	HLA-A*03:01	10	0.8582
ITMDIVNKYK	IFNg release	Negative	HLA-A*03:01	10	0.1025
FSYNYFGFK	IFNg release	Negative	HLA-A*03:01	9	0.2973
KTLEKSYLLK	IFNg release	Negative	HLA-A*03:01	10	0.0888
KSYLLKINNK	IFNg release	Negative	HLA-A*03:01	10	0.2317
ETGTPFILYK	IFNg release	Negative	HLA-A*03:01	10	1.1341
KVIVRNLNK	IFNg release	Negative	HLA-A*03:01	9	0.0181
QVVNPHLLR	IFNg release	Negative	HLA-A*03:01	9	0.7341
KTIWEIPQK	IFNg release	Negative	HLA-A*03:01	9	0.0431
HFYGWSLGLK	IFNg release	Negative	HLA-A*03:01	10	1.0747
KTGMYYLRTK	IFNg release	Negative	HLA-A*03:01	10	0.7582
ATAGLHLGFR	IFNg release	Negative	HLA-A*03:01	10	0.7887
STSLSFNDK	IFNg release	Negative	HLA-A*03:01	9	0.6271
NVRYVFLYK	IFNg release	Negative	HLA-A*03:01	9	0.3992
SSYHLHSYY	IFNg release	Negative	HLA-A*03:01	9	0.404
KVDANYFTK	IFNg release	Negative	HLA-A*03:01	9	0.0491
NTVIVSTFNK	IFNg release	Negative	HLA-A*03:01	10	2.1426
TVIVSTFNK	IFNg release	Negative	HLA-A*03:01	9	0.17
STELFYVSK	IFNg release	Negative	HLA-A*03:01	9	0.6205
SVVIYDFLVK	IFNg release	Negative	HLA-A*03:01	10	1.193
VVIYDFLVK	IFNg release	Negative	HLA-A*03:01	9	0.3039
KLVIFPSHLK	IFNg release	Negative	HLA-A*03:01	10	0.0741
LVIFPSHLK	IFNg release	Negative	HLA-A*03:01	9	0.0982
KSLYITNTLK	IFNg release	Negative	HLA-A*03:01	10	0.0946
SLYITNTLK	IFNg release	Negative	HLA-A*03:01	9	0.0119
TVSSLGGCNK	IFNg release	Negative	HLA-A*03:01	10	1.2938
KSPIYYFLR	IFNg release	Negative	HLA-A*03:01	9	2.69
LTLRMTQLK	IFNg release	Negative	HLA-A*03:01	9	0.6693
RTNLKLTGLK	IFNg release	Negative	HLA-A*03:01	10	0.1756
RVQDLDINYK	IFNg release	Negative	HLA-A*03:01	10	0.0721
SVQKSADFTK	IFNg release	Negative	HLA-A*03:01	10	0.3864
VQKSADFTK	IFNg release	Negative	HLA-A*03:01	9	1.5495
KVETVYWSR	IFNg release	Negative	HLA-A*03:01	9	1.1337
VSPYILNFGK	IFNg release	Negative	HLA-A*03:01	10	1.9307
IVHEVMIVK	IFNg release	Negative	HLA-A*03:01	9	0.092
KLLKDLFPK	IFNg release	Negative	HLA-A*03:01	9	0.1452
TTDGFYIDGK	IFNg release	Negative	HLA-A*03:01	10	1.6801
KLFNEDLSSK	IFNg release	Negative	HLA-A*03:01	10	0.0439
LSSKYVTFTK	IFNg release	Negative	HLA-A*03:01	10	1.8239
SSKYVTFTK	IFNg release	Negative	HLA-A*03:01	9	0.1999
RLASDFFIK	IFNg release	Negative	HLA-A*03:01	9	0.0379
KQFSRENLLK	IFNg release	Negative	HLA-A*03:01	10	0.2135
QFSRENLLK	IFNg release	Negative	HLA-A*03:01	9	2.8896
VLTGGSGSGK	IFNg release	Negative	HLA-A*03:01	10	0.4951
LLSLFSTLVK	IFNg release	Negative	HLA-A*03:01	10	1.2185
LSLFSTLVK	IFNg release	Negative	HLA-A*03:01	9	0.8895
SLFSTLVKK	IFNg release	Negative	HLA-A*03:01	9	0.0069
SLEYNLIRTK	IFNg release	Negative	HLA-A*03:01	10	0.1632
TLIEFLNFGR	IFNg release	Negative	HLA-A*03:01	10	2.7387
MLNMIQTAR	IFNg release	Negative	HLA-A*03:01	9	0.7879
SVFCEGELR	IFNg release	Negative	HLA-A*03:01	9	2.9307
ILVNQYSHMK	IFNg release	Negative	HLA-A*03:01	10	0.5165
LVNQYSHMK	IFNg release	Negative	HLA-A*03:01	9	0.2121
LVNQYSHMKK	IFNg release	Negative	HLA-A*03:01	10	0.7561
NLNAILESK	IFNg release	Negative	HLA-A*03:01	9	0.4584
AFGYLHEDK	IFNg release	Negative	HLA-A*03:01	9	7.7672
GFHPTYLPK	IFNg release	Negative	HLA-A*03:01	9	1.4532
NVVEFVPEK	IFNg release	Negative	HLA-A*03:01	9	0.747
QVLDSDFLK	IFNg release	Negative	HLA-A*03:01	9	0.5582
MVMCIQMKY	IFNg release	Negative	HLA-A*03:01	9	1.2894
LSILNIFYK	IFNg release	Negative	HLA-A*03:01	9	0.6473
FVPEKLYLFK	IFNg release	Negative	HLA-A*03:01	10	2.2077
KFASHINYHK	IFNg release	Negative	HLA-A*03:01	10	0.8712
LVMVMCIQMK	IFNg release	Negative	HLA-A*03:01	10	3.81
YTFTTRWYNK	IFNg release	Negative	HLA-A*03:01	10	0.7717
KLIQKPIPFK	IFNg release	Negative	HLA-A*03:01	10	0.0203
VLSILNIFYK	IFNg release	Negative	HLA-A*03:01	10	0.7971
TVFVPYLLVK	IFNg release	Negative	HLA-A*03:01	10	0.2889
VFVPYLLVK	IFNg release	Negative	HLA-A*03:01	9	1.2336
TVKRPLLSFK	IFNg release	Negative	HLA-A*03:01	10	0.1821
ATFTVNIFK	IFNg release	Negative	HLA-A*03:01	9	0.0121
MTKEGISITK	IFNg release	Negative	HLA-A*03:01	10	0.1521
NVIGGVFINK	IFNg release	Negative	HLA-A*03:01	10	0.4621
TTWPKFRVVK	IFNg release	Negative	HLA-A*03:01	10	0.3366
RVSLEFIRR	IFNg release	Negative	HLA-A*03:01	9	0.4318
KSQLTINEFK	IFNg release	Negative	HLA-A*03:01	10	0.9313
GFYMISLLRK	IFNg release	Negative	HLA-A*03:01	10	1.9019
MVCHRILTY	IFNg release	Negative	HLA-A*03:01	9	0.7822
SSLLSGKFK	IFNg release	Negative	HLA-A*03:01	9	0.7402
SSLLSGKFKK	IFNg release	Negative	HLA-A*03:01	10	0.1786
SLLSGKFKK	IFNg release	Negative	HLA-A*03:01	9	0.0227
SVGFYPDQVK	IFNg release	Negative	HLA-A*03:01	10	0.5924
SVQKFRMMSK	IFNg release	Negative	HLA-A*03:01	10	0.2326
HVTIALMSYK	IFNg release	Negative	HLA-A*03:01	10	0.6253
VTIALMSYK	IFNg release	Negative	HLA-A*03:01	9	0.0576
VSEKYTDMYK	IFNg release	Negative	HLA-A*03:01	10	1.8001
ILTAAYSAK	IFNg release	Negative	HLA-A*03:01	9	0.1448
KVFFGPIYY	IFNg release	Negative	HLA-A*03:01	9	0.0058
ATVRCRGKK	IFNg release	Negative	HLA-A*03:01	9	1.017
KQVASKSLK	IFNg release	Negative	HLA-A*03:01	9	0.3715
SFNLDNFYY	IFNg release	Negative	HLA-A*03:01	9	2.8
KSQVIEYLK	IFNg release	Negative	HLA-A*03:01	9	0.6636
IFNSTSVKK	IFNg release	Negative	HLA-A*03:01	9	0.7273
STFSGTFIK	IFNg release	Negative	HLA-A*03:01	9	0.0108
SSFPVPTIK	IFNg release	Negative	HLA-A*03:01	9	0.0256
FVNSQYTTR	IFNg release	Negative	HLA-A*03:01	9	1.0684
SFAYEKMIIK	IFNg release	Negative	HLA-A*03:01	10	0.5192
IFNSSLISIK	IFNg release	Negative	HLA-A*03:01	10	1.8193
RLPYIIEILK	IFNg release	Negative	HLA-A*03:01	10	0.3311
LVIAKDNFLK	IFNg release	Negative	HLA-A*03:01	10	1.0192
NSTFSGTFIK	IFNg release	Negative	HLA-A*03:01	10	0.4017
TFIKENIIWK	IFNg release	Negative	HLA-A*03:01	10	1.4593
YLIQVITYNY	IFNg release	Negative	HLA-A*03:01	10	2.6485
ITYNYQLFLY	IFNg release	Negative	HLA-A*03:01	10	0.8435
RSYMSFWCK	IFNg release	Negative	HLA-A*03:01	9	0.4773
LVSWFFSNGK	IFNg release	Negative	HLA-A*03:01	10	1.8834
SLSSIRFHIK	IFNg release	Negative	HLA-A*03:01	10	0.2883
GSNIVIFVK	IFNg release	Negative	HLA-A*03:01	9	0.3345
IVMTPSPFY	IFNg release	Negative	HLA-A*03:01	9	0.2357
IVIYPNFSK	IFNg release	Negative	HLA-A*03:01	9	0.036
ATNDGLIKK	IFNg release	Negative	HLA-A*03:01	9	0.0192
SLSKQDISLK	IFNg release	Negative	HLA-A*03:01	10	0.233
STLEFSKRTK	IFNg release	Negative	HLA-A*03:01	10	0.5708
SSFVCGIVR	IFNg release	Negative	HLA-A*03:01	9	2.6776
TFYLFTFTIY	IFNg release	Negative	HLA-A*03:01	10	6.7823
EVYDYLNTNK	IFNg release	Negative	HLA-A*03:01	10	0.9011
NTNKLFFAK	IFNg release	Negative	HLA-A*03:01	9	0.472
TLIDIWFLAK	IFNg release	Negative	HLA-A*03:01	10	0.3543
TLYVISPLMR	IFNg release	Negative	HLA-A*03:01	10	0.6928
FVYYLDLIK	IFNg release	Negative	HLA-A*03:01	9	0.5856
VLVTFCKLK	IFNg release	Negative	HLA-A*03:01	9	1.2448
SSKFACVLK	IFNg release	Negative	HLA-A*03:01	9	1.0633
KLNNKTIAR	IFNg release	Negative	HLA-A*03:01	9	0.0708
KFVYYLDLIK	IFNg release	Negative	HLA-A*03:01	10	0.6421
KTYKGVKVKK	IFNg release	Negative	HLA-A*03:01	10	0.0081
IVINPFVKFK	IFNg release	Negative	HLA-A*03:01	10	0.0979
TLPNKTSHAK	IFNg release	Negative	HLA-A*03:01	10	0.6055
KVLVTFCKLK	IFNg release	Negative	HLA-A*03:01	10	1.4521
LVYTFPDINK	IFNg release	Negative	HLA-A*03:01	10	0.1361
NSSKFACVLK	IFNg release	Negative	HLA-A*03:01	10	2.8481
VLKLHRSMYR	IFNg release	Negative	HLA-A*03:01	10	1.2359
TVYYLKLNNK	IFNg release	Negative	HLA-A*03:01	10	0.4254
VQIDVRDIK	IFNg release	Negative	HLA-A*03:01	9	1.914
MQKCYFSYK	IFNg release	Negative	HLA-A*03:01	9	1.6299
IVFVDVIIIK	IFNg release	Negative	HLA-A*03:01	10	0.3023
LTLDIFYLFK	IFNg release	Negative	HLA-A*03:01	10	1.0562
TLDIFYLFK	IFNg release	Negative	HLA-A*03:01	9	0.3888
STYLLDDVLY	IFNg release	Negative	HLA-A*03:01	10	2.5862
AVYTFSNNK	IFNg release	Negative	HLA-A*03:01	9	0.0056
YTFSNNKLNK	IFNg release	Negative	HLA-A*03:01	10	0.1854
YTADNVIPK	IFNg release	Negative	HLA-A*03:01	9	0.168
SSHRWSTFLK	IFNg release	Negative	HLA-A*03:01	10	1.1581
YVFFDSPYSK	IFNg release	Negative	HLA-A*03:01	10	0.1023
VFFDSPYSK	IFNg release	Negative	HLA-A*03:01	9	0.199
STSKLEGYTK	IFNg release	Negative	HLA-A*03:01	10	0.578
GVGMPQMKK	IFNg release	Negative	HLA-A*03:01	9	0.04
FFNAMVLDK	IFNg release	Negative	HLA-A*03:01	9	2.586
SLINDLEMK	IFNg release	Negative	HLA-A*03:01	9	0.5715
WFFNAMVLDK	IFNg release	Negative	HLA-A*03:01	10	4.7646
ILKPLIGQK	IFNg release	Negative	HLA-A*03:01	9	0.0429
HTALIFLMGK	IFNg release	Negative	HLA-A*03:01	10	0.9375
RTCRDHATR	IFNg release	Negative	HLA-A*03:01	9	1.7515
IVNSTILKK	IFNg release	Negative	HLA-A*03:01	9	0.0083
IVIYSYTGK	IFNg release	Negative	HLA-A*03:01	9	0.1487
YTCINFILR	IFNg release	Negative	HLA-A*03:01	9	3.4474
LSNLLCHTK	IFNg release	Negative	HLA-A*03:01	9	2.8646
YVVDFVIKWY	IFNg release	Negative	HLA-A*03:01	10	3.5539
ASGIPANNK	IFNg release	Negative	HLA-A*03:01	9	0.3038
WVNMPSLLK	IFNg release	Negative	HLA-A*03:01	9	0.1973
AVASINNVIY	IFNg release	Negative	HLA-A*03:01	10	1.3073
PSTYYPHYK	IFNg release	Negative	HLA-A*03:01	9	3.2257
KSCALVFGR	IFNg release	Negative	HLA-A*03:01	9	2.044
KLLLIGGFYR	IFNg release	Negative	HLA-A*03:01	10	0.8501
LLLIGGFYR	IFNg release	Negative	HLA-A*03:01	9	0.7394
RFVIFPIQYY	IFNg release	Negative	HLA-A*03:01	10	0.6828
FVIFPIQYY	IFNg release	Negative	HLA-A*03:01	9	1.0093
LTPDEKYFIK	IFNg release	Negative	HLA-A*03:01	10	3.2993
VQITEARCFY	IFNg release	Negative	HLA-A*03:01	10	8.6503
YSLLIDTYVK	IFNg release	Negative	HLA-A*03:01	10	2.6989
SLLIDTYVK	IFNg release	Negative	HLA-A*03:01	9	0.3941
GSFASIFWLK	IFNg release	Negative	HLA-A*03:01	10	0.401
SFASIFWLK	IFNg release	Negative	HLA-A*03:01	9	0.8708
SFASIFWLKK	IFNg release	Negative	HLA-A*03:01	10	1.815
KTYIEFVADR	IFNg release	Negative	HLA-A*03:01	10	1.0734
RLISELGFKK	IFNg release	Negative	HLA-A*03:01	10	0.0844
IVNKFMSFYK	IFNg release	Negative	HLA-A*03:01	10	0.366
IVNKFMSFY	IFNg release	Negative	HLA-A*03:01	9	0.4251
IVDAIITLK	IFNg release	Negative	HLA-A*03:01	9	0.049
PVIFLSIFFY	IFNg release	Negative	HLA-A*03:01	10	6.0521
KTYNVTRIVK	IFNg release	Negative	HLA-A*03:01	10	0.0308
AFTIPSISK	IFNg release	Negative	HLA-A*03:01	9	0.7809
GLACYRFVK	IFNg release	Negative	HLA-A*03:01	9	0.7626
KQMYRKFSR	IFNg release	Negative	HLA-A*03:01	9	1.3059
SSSLDQTHIK	IFNg release	Negative	HLA-A*03:01	10	1.3631
SSLDQTHIK	IFNg release	Negative	HLA-A*03:01	9	0.3896
NTFVNFNSVK	IFNg release	Negative	HLA-A*03:01	10	1.1408
ILNFLDWIK	IFNg release	Negative	HLA-A*03:01	9	0.9632
RVIWMDAYK	IFNg release	Negative	HLA-A*03:01	9	0.0966
IVNNQESNK	IFNg release	Negative	HLA-A*03:01	9	0.2561
KSVLDIISSK	IFNg release	Negative	HLA-A*03:01	10	0.019
SVLDIISSK	IFNg release	Negative	HLA-A*03:01	9	0.0096
YTFAISYCR	IFNg release	Negative	HLA-A*03:01	9	1.777
PVYISQFSYK	IFNg release	Negative	HLA-A*03:01	10	1.1271
NTFPNITLK	IFNg release	Negative	HLA-A*03:01	9	0.0525
SVNEYHMLK	IFNg release	Negative	HLA-A*03:01	9	0.0086
KLQARNIQK	IFNg release	Negative	HLA-A*03:01	9	0.0126
IQKITVFNK	IFNg release	Negative	HLA-A*03:01	9	0.6107
QTQTYNIGK	IFNg release	Negative	HLA-A*03:01	9	0.4874
SSLVKNVNK	IFNg release	Negative	HLA-A*03:01	9	0.3712
KLMEEYLRR	IFNg release	Negative	HLA-A*03:01	9	0.0941
PTFQLLNMIK	IFNg release	Negative	HLA-A*03:01	10	3.9877
VTTKDYFSFK	IFNg release	Negative	HLA-A*03:01	10	0.9283
TTKDYFSFKK	IFNg release	Negative	HLA-A*03:01	10	0.746
TTKDYFSFK	IFNg release	Negative	HLA-A*03:01	9	0.1475
SVNNVCHMY	IFNg release	Negative	HLA-A*03:01	9	1.0501
SSHLFKLVIK	IFNg release	Negative	HLA-A*03:01	10	1.9529
LVIKHCDLNK	IFNg release	Negative	HLA-A*03:01	10	1.2755
VLPHLCLDYK	IFNg release	Negative	HLA-A*03:01	10	2.515
NTYLFNILYK	IFNg release	Negative	HLA-A*03:01	10	0.4558
NTYLFNILY	IFNg release	Negative	HLA-A*03:01	9	1.1161
VTNLISETLK	IFNg release	Negative	HLA-A*03:01	10	0.7044
MTIREFPRK	IFNg release	Negative	HLA-A*03:01	9	0.2909
EVVMAYVGIK	IFNg release	Negative	HLA-A*03:01	10	2.5104
VVMAYVGIK	IFNg release	Negative	HLA-A*03:01	9	0.1342
YLLFASMGFK	IFNg release	Negative	HLA-A*03:01	10	0.7171
LLFASMGFK	IFNg release	Negative	HLA-A*03:01	9	0.1154
ISIRPRVTK	IFNg release	Negative	HLA-A*03:01	9	0.1277
KQYIVATLMK	IFNg release	Negative	HLA-A*03:01	10	0.4102
ATLMKTSCSK	IFNg release	Negative	HLA-A*03:01	10	0.3042
ASLKNTISK	IFNg release	Negative	HLA-A*03:01	9	0.0825
SVANRSKQK	IFNg release	Negative	HLA-A*03:01	9	0.2224
SSCKMALLFK	IFNg release	Negative	HLA-A*03:01	10	1.5782
ATSIYTIER	IFNg release	Negative	HLA-A*03:01	9	0.5213
DVKASMLEK	IFNg release	Negative	HLA-A*03:01	9	1.3091
KSYSLIRPK	IFNg release	Negative	HLA-A*03:01	9	0.0553
SLPNAGDVIK	IFNg release	Negative	HLA-A*03:01	10	0.7464
ALYIYLFDY	IFNg release	Negative	HLA-A*03:01	9	1.1841
KVIRVDYTK	IFNg release	Negative	HLA-A*03:01	9	0.1216
ASFEIRDQY	IFNg release	Negative	HLA-A*03:01	9	1.441
SSFDFETFNK	IFNg release	Negative	HLA-A*03:01	10	0.2675
SFDFETFNK	IFNg release	Negative	HLA-A*03:01	9	1.4681
LSFIGYMVK	IFNg release	Negative	HLA-A*03:01	9	0.3146
ATSLSVYTK	IFNg release	Negative	HLA-A*03:01	9	0.0629
NLLMFGTRK	IFNg release	Negative	HLA-A*03:01	9	0.2838
NSFIYNISKK	IFNg release	Negative	HLA-A*03:01	10	1.9821
NSFIYNISK	IFNg release	Negative	HLA-A*03:01	9	0.4799
RTLTFNFTPK	IFNg release	Negative	HLA-A*03:01	10	0.2946
TLTFNFTPK	IFNg release	Negative	HLA-A*03:01	9	0.8339
LVVVCNDLYK	IFNg release	Negative	HLA-A*03:01	10	3.1657
VVVCNDLYK	IFNg release	Negative	HLA-A*03:01	9	0.9857
ALYSPLLNK	IFNg release	Negative	HLA-A*03:01	9	0.0016
RLYLASIVY	IFNg release	Negative	HLA-A*03:01	9	0.0719
RLQPNQPPK	IFNg release	Negative	HLA-A*03:01	9	0.0533
LSPAYYMLK	IFNg release	Negative	HLA-A*03:01	9	1.0757
VVILYSMYK	IFNg release	Negative	HLA-A*03:01	9	0.1165
QTMDILKVK	IFNg release	Negative	HLA-A*03:01	9	0.2218
YLSPAYYMLK	IFNg release	Negative	HLA-A*03:01	10	0.2996
GSMLYFEQFK	IFNg release	Negative	HLA-A*03:01	10	1.9517
KVVRLTPQVK	IFNg release	Negative	HLA-A*03:01	10	0.3977
TVVILYSMYK	IFNg release	Negative	HLA-A*03:01	10	1.1582
VVILYSMYKR	IFNg release	Negative	HLA-A*03:01	10	2.6146
KQTMDILKVK	IFNg release	Negative	HLA-A*03:01	10	0.1404
QTMDILKVKK	IFNg release	Negative	HLA-A*03:01	10	0.2692
LFMAGEMFVR	IFNg release	Negative	HLA-A*03:01	10	5.6142
WVVGPLIGK	IFNg release	Negative	HLA-A*03:01	9	0.251
TTNDNNYVVK	IFNg release	Negative	HLA-A*03:01	10	0.9345
SLFTEQAFY	IFNg release	Negative	HLA-A*03:01	9	0.3352
EQAFYTRVLK	IFNg release	Negative	HLA-A*03:01	10	3.7607
ITCKAFGLYK	IFNg release	Negative	HLA-A*03:01	10	0.3385
AVIRANNNR	IFNg release	Negative	HLA-A*03:01	9	0.7635
YLVDYGLVSK	IFNg release	Negative	HLA-A*03:01	10	0.2988
ALVSATKQK	IFNg release	Negative	HLA-A*03:01	9	0.0745
TLLMTSLQY	IFNg release	Negative	HLA-A*03:01	9	0.5029
MTSLQYAPR	IFNg release	Negative	HLA-A*03:01	9	3.4528
ALIVSIFKR	IFNg release	Negative	HLA-A*03:01	9	0.4564
GQFMIDFEY	IFNg release	Negative	HLA-A*03:01	9	2.3398
EQLACVDIIK	IFNg release	Negative	HLA-A*03:01	10	8.8768
TTPRLKRFIK	IFNg release	Negative	HLA-A*03:01	10	4.2845
IVKDNKYPK	IFNg release	Negative	HLA-A*03:01	9	0.4378
YTFDAFKNK	IFNg release	Negative	HLA-A*03:01	9	0.115
IFNQDSFLK	IFNg release	Negative	HLA-A*03:01	9	1.5986
RVSKHITIVR	IFNg release	Negative	HLA-A*03:01	10	0.4854
YLCLAHVYK	IFNg release	Negative	HLA-A*03:01	9	0.6014
HVYKPGECRK	IFNg release	Negative	HLA-A*03:01	10	0.1169
IVFEFIKTY	IFNg release	Negative	HLA-A*03:01	9	0.4666
ITYLMNRFK	IFNg release	Negative	HLA-A*03:01	9	0.1462
ATQLIIDNK	IFNg release	Negative	HLA-A*03:01	9	0.3222
KTYRYAFSK	IFNg release	Negative	HLA-A*03:01	9	0.0061
KTYRYAFSKY	IFNg release	Negative	HLA-A*03:01	10	0.6703
AVLRCHNSK	IFNg release	Negative	HLA-A*03:01	9	0.3552
AVLRCHNSKK	IFNg release	Negative	HLA-A*03:01	10	0.4425
KLFPVFTDK	IFNg release	Negative	HLA-A*03:01	9	0.006
TLNHVLALK	IFNg release	Negative	HLA-A*03:01	9	0.0388
TLYVKALTK	IFNg release	Negative	HLA-A*03:01	9	0.0085
FSNTIQSYK	IFNg release	Negative	HLA-A*03:01	9	0.2259
KLFKKTDFK	IFNg release	Negative	HLA-A*03:01	9	0.013
KVVKKLSVIR	IFNg release	Negative	HLA-A*03:01	10	1.6911
RLLIWAYLSK	IFNg release	Negative	HLA-A*03:01	10	0.464
LLIWAYLSK	IFNg release	Negative	HLA-A*03:01	9	0.3895
LLIWAYLSKK	IFNg release	Negative	HLA-A*03:01	10	1.3712
LVYIFEPEK	IFNg release	Negative	HLA-A*03:01	9	0.3433
RTFNEDLFR	IFNg release	Negative	HLA-A*03:01	9	0.2561
STSAADIKR	IFNg release	Negative	HLA-A*03:01	9	1.9527
MVIENGILK	IFNg release	Negative	HLA-A*03:01	9	0.116
MVIENGILKK	IFNg release	Negative	HLA-A*03:01	10	0.0969
NLFSKNILK	IFNg release	Negative	HLA-A*03:01	9	0.0436
LVKMINHLK	IFNg release	Negative	HLA-A*03:01	9	0.3738
AFVRFSTDK	IFNg release	Negative	HLA-A*03:01	9	2.374
ISIIVLFQR	IFNg release	Negative	HLA-A*03:01	9	3.1804
IVLFQRFLR	IFNg release	Negative	HLA-A*03:01	9	1.4025
ALKRRYTRR	IFNg release	Negative	HLA-A*03:01	9	0.9107
GSCPIVIEK	IFNg release	Negative	HLA-A*03:01	9	0.2371
KFHLDYIIK	IFNg release	Negative	HLA-A*03:01	9	2.2944
HLDYIIKIWK	IFNg release	Negative	HLA-A*03:01	10	1.235
KQLKSFLSSK	IFNg release	Negative	HLA-A*03:01	10	0.1846
SFLSSKDAFK	IFNg release	Negative	HLA-A*03:01	10	1.0293
TLLNAGALK	IFNg release	Negative	HLA-A*03:01	9	0.0741
MQTVKLFVK	IFNg release	Negative	HLA-A*03:01	9	2.058
MQTVKLFVKK	IFNg release	Negative	HLA-A*03:01	10	2.4905
MFYGKTGWK	IFNg release	Negative	HLA-A*03:01	9	0.8899
LLSCIHITIK	IFNg release	Negative	HLA-A*03:01	10	1.492
SLLFIPDIK	IFNg release	Negative	HLA-A*03:01	9	0.3347
ALFKYDINIY	IFNg release	Negative	HLA-A*03:01	10	1.0926
RLMYVNCVK	IFNg release	Negative	HLA-A*03:01	9	0.3275
RLMYVNCVKK	IFNg release	Negative	HLA-A*03:01	10	0.2143
IQFQKTACR	IFNg release	Negative	HLA-A*03:01	9	2.5796
GVLYKSMMR	IFNg release	Negative	HLA-A*03:01	9	0.4766
KSMMRNRTK	IFNg release	Negative	HLA-A*03:01	9	0.2628
MLTITSFRR	IFNg release	Negative	HLA-A*03:01	9	1.8141
TSFRRFVNK	IFNg release	Negative	HLA-A*03:01	9	0.1463
FVNKLKMYK	IFNg release	Negative	HLA-A*03:01	9	0.0708
VLYKSMMRNR	IFNg release	Negative	HLA-A*03:01	10	0.4396
ILMNMKTCNK	IFNg release	Negative	HLA-A*03:01	10	0.343
SFRRFVNKLK	IFNg release	Negative	HLA-A*03:01	10	3.26
RFVNKLKMYK	IFNg release	Negative	HLA-A*03:01	10	0.1381
LQKCVMLAR	IFNg release	Negative	HLA-A*03:01	9	8.8028
SLSAVSVHIR	IFNg release	Negative	HLA-A*03:01	10	1.1504
IFNMFNISFR	IFNg release	Negative	HLA-A*03:01	10	6.6392
KLQKCVMLAR	IFNg release	Negative	HLA-A*03:01	10	1.6293
TFFSRGLSR	IFNg release	Negative	HLA-A*03:01	9	1.2471
ISTILYFTK	IFNg release	Negative	HLA-A*03:01	9	1.7893
PVLMFLLFY	IFNg release	Negative	HLA-A*03:01	9	6.868
TVPRFDDVYK	IFNg release	Negative	HLA-A*03:01	10	1.4178
NTYLFDNYAY	IFNg release	Negative	HLA-A*03:01	10	4.806
KFEFLMSLYK	IFNg release	Negative	HLA-A*03:01	10	2.3144
SLYKGPIPVY	IFNg release	Negative	HLA-A*03:01	10	0.0991
YVPGYSITTK	IFNg release	Negative	HLA-A*03:01	10	0.727
YLMDKLNLTK	IFNg release	Negative	HLA-A*03:01	10	0.116
TVYGDKIQGK	IFNg release	Negative	HLA-A*03:01	10	0.0788
AVAAASSTHR	IFNg release	Negative	HLA-A*03:01	10	0.7962
SSTTQYDHK	IFNg release	Negative	HLA-A*03:01	9	3.4771
SSFKFLIPK	IFNg release	Negative	HLA-A*03:01	9	0.1625
GFYASPSVK	IFNg release	Negative	HLA-A*03:01	9	0.4566
TLHLACGFGK	IFNg release	Negative	HLA-A*03:01	10	0.9719
YLMATHGRK	IFNg release	Negative	HLA-A*03:01	9	0.1552
KTVICVPNK	IFNg release	Negative	HLA-A*03:01	9	0.3149
AVTRFLAYY	IFNg release	Negative	HLA-A*03:01	9	0.8091
STDNIRHMVK	IFNg release	Negative	HLA-A*03:01	10	0.3547
YVFPNTSIK	IFNg release	Negative	HLA-A*03:01	9	0.0378
SLSVDKLGFK	IFNg release	Negative	HLA-A*03:01	10	0.3928
ILTLLFSSHR	IFNg release	Negative	HLA-A*03:01	10	4.2533
LTLLFSSHR	IFNg release	Negative	HLA-A*03:01	9	2.2408
FSSHRNTMFK	IFNg release	Negative	HLA-A*03:01	10	1.4622
SSHRNTMFK	IFNg release	Negative	HLA-A*03:01	9	0.2032
ILLLMYCRR	IFNg release	Negative	HLA-A*03:01	9	6.0071
SLNRQTVSR	IFNg release	Negative	HLA-A*03:01	9	0.2012
RQTVSRFKK	IFNg release	Negative	HLA-A*03:01	9	0.8695
AVYQCRKLR	IFNg release	Negative	HLA-A*03:01	9	0.897
RVLFSIFYK	IFNg release	Negative	HLA-A*03:01	9	0.049
KSTQSVLCVK	IFNg release	Negative	HLA-A*03:01	10	1.1569
STQSVLCVKK	IFNg release	Negative	HLA-A*03:01	10	0.3808
STQSVLCVK	IFNg release	Negative	HLA-A*03:01	9	0.5481
TQSVLCVKK	IFNg release	Negative	HLA-A*03:01	9	3.4066
SVLCVKKFYK	IFNg release	Negative	HLA-A*03:01	10	1.15
VLCVKKFYK	IFNg release	Negative	HLA-A*03:01	9	0.4067
GLLFYTRHR	IFNg release	Negative	HLA-A*03:01	9	0.81
IFNISIDQK	IFNg release	Negative	HLA-A*03:01	9	2.0645
SLGNLYFCTK	IFNg release	Negative	HLA-A*03:01	10	1.0996
NLYFCTKSFR	IFNg release	Negative	HLA-A*03:01	10	3.2323
SFRQIFIHY	IFNg release	Negative	HLA-A*03:01	9	2.4454
AQYKCVTIK	IFNg release	Negative	HLA-A*03:01	9	0.1993
AQYKCVTIKY	IFNg release	Negative	HLA-A*03:01	10	1.3597
ALDGTFQRK	IFNg release	Negative	HLA-A*03:01	9	0.0883
LTAVCMKCFK	IFNg release	Negative	HLA-A*03:01	10	5.4127
CFKEASFSK	IFNg release	Negative	HLA-A*03:01	9	2.8573
VLAYSSSIFR	IFNg release	Negative	HLA-A*03:01	10	0.3273
VFFTHGYFLK	IFNg release	Negative	HLA-A*03:01	10	1.3684
FFTHGYFLK	IFNg release	Negative	HLA-A*03:01	9	2.4316
IVSLSGNLK	IFNg release	Negative	HLA-A*03:01	9	0.2098
SVNVSCLIK	IFNg release	Negative	HLA-A*03:01	9	0.7003
STSTILTSK	IFNg release	Negative	HLA-A*03:01	9	0.0204
STILTSKHK	IFNg release	Negative	HLA-A*03:01	9	0.3257
TLIVTIYVFK	IFNg release	Negative	HLA-A*03:01	10	1.0712
IVTIYVFKK	IFNg release	Negative	HLA-A*03:01	9	0.5662
NQYNVKYLAK	IFNg release	Negative	HLA-A*03:01	10	1.2451
VFNESSINY	IFNg release	Negative	HLA-A*03:01	9	1.6155
TSYLQKGHNK	IFNg release	Negative	HLA-A*03:01	10	0.801
SVLQTGDGK	IFNg release	Negative	HLA-A*03:01	9	0.6864
ILYRPNIPLK	IFNg release	Negative	HLA-A*03:01	10	0.023
ATPFPQTSKK	IFNg release	Negative	HLA-A*03:01	10	0.0307
ATPFPQTSK	IFNg release	Negative	HLA-A*03:01	9	0.1638
YVVMSAWYK	IFNg release	Negative	HLA-A*03:01	9	0.6965
DVLYFDNYTK	IFNg release	Negative	HLA-A*03:01	10	1.164
VLYFDNYTK	IFNg release	Negative	HLA-A*03:01	9	0.0518
STSSGIVTTK	IFNg release	Negative	HLA-A*03:01	10	0.0692
STTSISNYK	IFNg release	Negative	HLA-A*03:01	9	0.1174
ITYYIYNKR	IFNg release	Negative	HLA-A*03:01	9	0.5477
KTKRATTPRK	IFNg release	Negative	HLA-A*03:01	10	0.2869
KTKRATTPR	IFNg release	Negative	HLA-A*03:01	9	0.578
KVATDNIVK	IFNg release	Negative	HLA-A*03:01	9	0.1255
ISRQFTSMTK	IFNg release	Negative	HLA-A*03:01	10	0.9772
TLSDLVTEGK	IFNg release	Negative	HLA-A*03:01	10	0.4367
KTIVDFLSR	IFNg release	Negative	HLA-A*03:01	9	0.4461
LLHRCIYHYK	IFNg release	Negative	HLA-A*03:01	10	1.5595
NTLVYLLNR	IFNg release	Negative	HLA-A*03:01	9	3.2967
IQSMIAITK	IFNg release	Negative	HLA-A*03:01	9	0.334
QSMIAITKHK	IFNg release	Negative	HLA-A*03:01	10	1.0558
KQHNADLLK	IFNg release	Negative	HLA-A*03:01	9	0.74
DVQSLQQYK	IFNg release	Negative	HLA-A*03:01	9	2.5567
LQQYKWYILK	IFNg release	Negative	HLA-A*03:01	10	2.2055
QQYKWYILK	IFNg release	Negative	HLA-A*03:01	9	0.2283
TVFQLVFCIK	IFNg release	Negative	HLA-A*03:01	10	1.9931
LVFNSISAR	IFNg release	Negative	HLA-A*03:01	9	0.24
ALKAYFTAK	IFNg release	Negative	HLA-A*03:01	9	0.0246
MVDELVTRK	IFNg release	Negative	HLA-A*03:01	9	0.1878
LVTRKCPQK	IFNg release	Negative	HLA-A*03:01	9	2.0991
SLVENNFFTK	IFNg release	Negative	HLA-A*03:01	10	0.4976
LVENNFFTK	IFNg release	Negative	HLA-A*03:01	9	0.4971
KVLAARLKR	IFNg release	Negative	HLA-A*03:01	9	0.2119
TQFNFNGHTY	IFNg release	Negative	HLA-A*03:01	10	2.6519
IQLDEKSSIK	IFNg release	Negative	HLA-A*03:01	10	1.0517
RLFRSPQVK	IFNg release	Negative	HLA-A*03:01	9	0.0086
NFTKILFGK	IFNg release	Negative	HLA-A*03:01	9	3.1142
ILFGKTPYK	IFNg release	Negative	HLA-A*03:01	9	0.0037
KQYHESRKRK	IFNg release	Negative	HLA-A*03:01	10	1.0573
VLFILKIFVK	IFNg release	Negative	HLA-A*03:01	10	1.0064
LFILKIFVK	IFNg release	Negative	HLA-A*03:01	9	3.3964
SVRLLNYFK	IFNg release	Negative	HLA-A*03:01	9	0.2779
LLNYFKNFNK	IFNg release	Negative	HLA-A*03:01	10	0.9295
SSFFQQKDK	IFNg release	Negative	HLA-A*03:01	9	1.1801
STGGYGIVFK	IFNg release	Negative	HLA-A*03:01	10	0.184
FVFEATKLY	IFNg release	Negative	HLA-A*03:01	9	1.0327
ETTAEFTVPK	IFNg release	Negative	HLA-A*03:01	10	2.937
TTAEFTVPK	IFNg release	Negative	HLA-A*03:01	9	0.1921
KLTFLHTLYK	IFNg release	Negative	HLA-A*03:01	10	0.0914
LTFLHTLYK	IFNg release	Negative	HLA-A*03:01	9	0.0494
LTFLHTLYKR	IFNg release	Negative	HLA-A*03:01	10	1.7653
KVFLKAFNER	IFNg release	Negative	HLA-A*03:01	10	0.8982
MFHFFEHEK	IFNg release	Negative	HLA-A*03:01	9	1.8807
FLQMALLYIK	IFNg release	Negative	HLA-A*03:01	10	2.5417
LQMALLYIK	IFNg release	Negative	HLA-A*03:01	9	1.9318
SQVAGIINK	IFNg release	Negative	HLA-A*03:01	9	0.1316
SQVAGIINKK	IFNg release	Negative	HLA-A*03:01	10	0.1004
HFFVHTLLK	IFNg release	Negative	HLA-A*03:01	9	0.4647
ALEEFIMCTK	IFNg release	Negative	HLA-A*03:01	10	0.4889
SVKYYGRSTK	IFNg release	Negative	HLA-A*03:01	10	0.0867
AVVADLSAR	IFNg release	Negative	HLA-A*03:01	9	0.8989
PLFDFVNEK	IFNg release	Negative	HLA-A*03:01	9	0.5057
SLFKNVRLLK	IFNg release	Negative	HLA-A*03:01	10	0.0556
LFKNVRLLK	IFNg release	Negative	HLA-A*03:01	9	1.2447
MVASDVCKK	IFNg release	Negative	HLA-A*03:01	9	0.594
NLDLFMSHVK	IFNg release	Negative	HLA-A*03:01	10	2.9032
KSVTKSSSWK	IFNg release	Negative	HLA-A*03:01	10	0.6751
SVTKSSSWK	IFNg release	Negative	HLA-A*03:01	9	0.3205
ALYYVHSLLY	IFNg release	Negative	HLA-A*03:01	10	0.2703
YTIRVFFDR	IFNg release	Negative	HLA-A*03:01	9	3.8005
VFFDRIRFFY	IFNg release	Negative	HLA-A*03:01	10	2.1068
PLMIFMSGK	IFNg release	Negative	HLA-A*03:01	9	1.1368
IVYYYHISK	IFNg release	Negative	HLA-A*03:01	9	0.0456
HLSNSFFIK	IFNg release	Negative	HLA-A*03:01	9	0.1061
STVANDVRK	IFNg release	Negative	HLA-A*03:01	9	0.6153
SVVSVYNNK	IFNg release	Negative	HLA-A*03:01	9	0.0881
NQISIITYR	IFNg release	Negative	HLA-A*03:01	9	1.7997
VQHDYSTIK	IFNg release	Negative	HLA-A*03:01	9	0.8064
VTAVDVHGK	IFNg release	Negative	HLA-A*03:01	9	0.4677
VLPIPNLVK	IFNg release	Negative	HLA-A*03:01	9	0.2377
STISAAPSR	IFNg release	Negative	HLA-A*03:01	9	0.6336
SSTVANDVRK	IFNg release	Negative	HLA-A*03:01	10	1.8497
KVQHDYSTIK	IFNg release	Negative	HLA-A*03:01	10	0.1046
AVLPIPNLVK	IFNg release	Negative	HLA-A*03:01	10	0.0252
NQNLIPSTVK	IFNg release	Negative	HLA-A*03:01	10	2.8365
STVKTNLYMK	IFNg release	Negative	HLA-A*03:01	10	0.2675
ALEYLSELK	IFNg release	Negative	HLA-A*03:01	9	0.9108
RLVEEFFNR	IFNg release	Negative	HLA-A*03:01	9	0.3033
SLELIIIHTK	IFNg release	Negative	HLA-A*03:01	10	0.8896
MLLFAAMIIR	IFNg release	Negative	HLA-A*03:01	10	2.7447
LLFAAMIIR	IFNg release	Negative	HLA-A*03:01	9	0.8243
ITCCLLSVYR	IFNg release	Negative	HLA-A*03:01	10	9.6098
LLSVYRFTR	IFNg release	Negative	HLA-A*03:01	9	2.1007
LLSVYRFTRR	IFNg release	Negative	HLA-A*03:01	10	5.7065
SVYRFTRRTK	IFNg release	Negative	HLA-A*03:01	10	0.2476
SVNACNLEY	IFNg release	Negative	HLA-A*03:01	9	0.7667
YFIAMRLDK	IFNg release	Negative	HLA-A*03:01	9	3.0591
KTYLAQAIRR	IFNg release	Negative	HLA-A*03:01	10	0.1816
KTYLAQAIR	IFNg release	Negative	HLA-A*03:01	9	0.2736
GTGDAWMVKK	IFNg release	Negative	HLA-A*03:01	10	0.4346
GTGDAWMVK	IFNg release	Negative	HLA-A*03:01	9	0.2663
AQQFCQYLIK	IFNg release	Negative	HLA-A*03:01	10	3.0931
QQFCQYLIK	IFNg release	Negative	HLA-A*03:01	9	2.124
QFCQYLIKHK	IFNg release	Negative	HLA-A*03:01	10	11.8389
SLISSPMSKK	IFNg release	Negative	HLA-A*03:01	10	0.0232
SLISSPMSK	IFNg release	Negative	HLA-A*03:01	9	0.0064
RQPRRSPYVK	IFNg release	Negative	HLA-A*03:01	10	1.9229
YVKFIYFIK	IFNg release	Negative	HLA-A*03:01	9	1.4049
GFLYHTSAAK	IFNg release	Negative	HLA-A*03:01	10	0.245
FLYHTSAAK	IFNg release	Negative	HLA-A*03:01	9	0.102
PVMSGNSYR	IFNg release	Negative	HLA-A*03:01	9	2.1036
NLAMRYVLDK	IFNg release	Negative	HLA-A*03:01	10	2.4368
NTNYTPYNR	IFNg release	Negative	HLA-A*03:01	9	2.3096
GLVTAPSVLY	IFNg release	Negative	HLA-A*03:01	10	1.0484
LVTAPSVLY	IFNg release	Negative	HLA-A*03:01	9	0.9378
STFSISSIFK	IFNg release	Negative	HLA-A*03:01	10	0.0793
TFSISSIFK	IFNg release	Negative	HLA-A*03:01	9	1.0515
LLVSIPFLAK	IFNg release	Negative	HLA-A*03:01	10	0.4482
LVSIPFLAK	IFNg release	Negative	HLA-A*03:01	9	0.1163
LQMVIAGAK	IFNg release	Negative	HLA-A*03:01	9	1.5403
MVIAGAKSK	IFNg release	Negative	HLA-A*03:01	9	0.1415
MLSIFNIVPR	IFNg release	Negative	HLA-A*03:01	10	4.4048
ILCIFETRK	IFNg release	Negative	HLA-A*03:01	9	0.748
ILCIFETRKK	IFNg release	Negative	HLA-A*03:01	10	1.4191
NVYSPSTSIR	IFNg release	Negative	HLA-A*03:01	10	0.7755
LVYFSTQQNK	IFNg release	Negative	HLA-A*03:01	10	0.3862
STQQNKLVIR	IFNg release	Negative	HLA-A*03:01	10	3.6466
KVVDTFISY	IFNg release	Negative	HLA-A*03:01	9	0.0734
VVDTFISYNR	IFNg release	Negative	HLA-A*03:01	10	2.1697
VSMTYLYNK	IFNg release	Negative	HLA-A*03:01	9	0.3738
YLYNKYSFK	IFNg release	Negative	HLA-A*03:01	9	0.016
GLFDFVNFVK	IFNg release	Negative	HLA-A*03:01	10	0.1387
LFDFVNFVK	IFNg release	Negative	HLA-A*03:01	9	1.9606
VVALSSLVSK	IFNg release	Negative	HLA-A*03:01	10	0.1643
SVTVSHAPY	IFNg release	Negative	HLA-A*03:01	9	3.0851
IQLKQPLRNK	IFNg release	Negative	HLA-A*03:01	10	0.3517
PFESPNFTK	IFNg release	Negative	HLA-A*03:01	9	5.8252
RLTGVIDYK	IFNg release	Negative	HLA-A*03:01	9	0.042
KSHAIYWDK	IFNg release	Negative	HLA-A*03:01	9	0.4936
KLLLQHITK	IFNg release	Negative	HLA-A*03:01	9	0.0484
SLLSPQVIK	IFNg release	Negative	HLA-A*03:01	9	0.0231
AFLDESFPR	IFNg release	Negative	HLA-A*03:01	9	4.0358
SSLTSSIDK	IFNg release	Negative	HLA-A*03:01	9	0.7663
GVAMLNGLIY	IFNg release	Negative	HLA-A*03:01	10	2.148
SLSEDGWMK	IFNg release	Negative	HLA-A*03:01	9	0.5045
KLSSLNIPR	IFNg release	Negative	HLA-A*03:01	9	0.3224
VLPRNYIMYK	IFNg release	Negative	HLA-A*03:01	10	0.1813
KTQYTNDFLK	IFNg release	Negative	HLA-A*03:01	10	0.2113
TQYTNDFLK	IFNg release	Negative	HLA-A*03:01	9	0.7525
VLFINSIHAK	IFNg release	Negative	HLA-A*03:01	10	0.1015
LFINSIHAK	IFNg release	Negative	HLA-A*03:01	9	0.9632
GTYDISAFPK	IFNg release	Negative	HLA-A*03:01	10	0.0322
GSKKIPIYK	IFNg release	Negative	HLA-A*03:01	9	0.0707
SVYTCAIRSK	IFNg release	Negative	HLA-A*03:01	10	0.0877
RVIKRKFNK	IFNg release	Negative	HLA-A*03:01	9	0.0266
KQSQSYLTK	IFNg release	Negative	HLA-A*03:01	9	0.1723
TFLSMLNLTK	IFNg release	Negative	HLA-A*03:01	10	1.1658
FLSMLNLTK	IFNg release	Negative	HLA-A*03:01	9	0.3953
SSIISQIIK	IFNg release	Negative	HLA-A*03:01	9	0.4189
SQIIKYNRR	IFNg release	Negative	HLA-A*03:01	9	4.0235
FVNQCLWCHK	IFNg release	Negative	HLA-A*03:01	10	5.7129
SFLYSEIIR	IFNg release	Negative	HLA-A*03:01	9	5.6019
RLFLNYSNY	IFNg release	Negative	HLA-A*03:01	9	0.1617
FLNYSNYLNK	IFNg release	Negative	HLA-A*03:01	10	0.5362
KQDQTPTNDK	IFNg release	Negative	HLA-A*03:01	10	1.5333
GLRMNFGFTK	IFNg release	Negative	HLA-A*03:01	10	0.146
SSVSPGQGK	IFNg release	Negative	HLA-A*03:01	9	0.2923
VLGSNISHKK	IFNg release	Negative	HLA-A*03:01	10	0.2495
STIVDTKCVK	IFNg release	Negative	HLA-A*03:01	10	1.6692
SLIDSTKLK	IFNg release	Negative	HLA-A*03:01	9	0.0429
QLSPINIETK	IFNg release	Negative	HLA-A*03:01	10	0.2008
SSLHIYWGK	IFNg release	Negative	HLA-A*03:01	9	0.4403
IFLQVLDHK	IFNg release	Negative	HLA-A*03:01	9	2.7614
ITENYRNPYK	IFNg release	Negative	HLA-A*03:01	10	0.8635
QVYYSGEIIR	IFNg release	Negative	HLA-A*03:01	10	1.9013
ETCFSYYQK	IFNg release	Negative	HLA-A*03:01	9	3.6852
LTAILFFMSR	IFNg release	Negative	HLA-A*03:01	10	5.8598
ILFFMSRRY	IFNg release	Negative	HLA-A*03:01	9	0.5962
LFFMSRRYSR	IFNg release	Negative	HLA-A*03:01	10	10.4663
YLCLPGYRK	IFNg release	Negative	HLA-A*03:01	9	0.3484
KQKMGPIYAK	IFNg release	Negative	HLA-A*03:01	10	0.1398
TLFNQCIKRR	IFNg release	Negative	HLA-A*03:01	10	1.9337
TLFNQCIKR	IFNg release	Negative	HLA-A*03:01	9	0.7705
STCSPGNTWK	IFNg release	Negative	HLA-A*03:01	10	0.4373
NTWKPELPK	IFNg release	Negative	HLA-A*03:01	9	0.3257
KQGFNNLVK	IFNg release	Negative	HLA-A*03:01	9	0.8211
MVDKPTELK	IFNg release	Negative	HLA-A*03:01	9	0.3046
TLLHVFQEYR	IFNg release	Negative	HLA-A*03:01	10	3.7192
LLHVFQEYR	IFNg release	Negative	HLA-A*03:01	9	2.2974
HVFQEYRLK	IFNg release	Negative	HLA-A*03:01	9	0.2006
TVINEDIVSK	IFNg release	Negative	HLA-A*03:01	10	0.433
EVYSWFDFK	IFNg release	Negative	HLA-A*03:01	9	1.0039
KVDVELFIK	IFNg release	Negative	HLA-A*03:01	9	0.3894
WQHPFIVQK	IFNg release	Negative	HLA-A*03:01	9	0.8027
IVQKAPIYK	IFNg release	Negative	HLA-A*03:01	9	0.0199
IVQKAPIYKR	IFNg release	Negative	HLA-A*03:01	10	0.9112
VQKAPIYKR	IFNg release	Negative	HLA-A*03:01	9	1.5312
VQKAPIYKRK	IFNg release	Negative	HLA-A*03:01	10	0.8842
SLFLISLVMK	IFNg release	Negative	HLA-A*03:01	10	0.5605
LFLISLVMK	IFNg release	Negative	HLA-A*03:01	9	2.9309
ITLAVSFNR	IFNg release	Negative	HLA-A*03:01	9	0.7429
ALGEPFSAK	IFNg release	Negative	HLA-A*03:01	9	0.0184
RFKLILDPK	IFNg release	Negative	HLA-A*03:01	9	2.8577
SLLLLLFHSY	IFNg release	Negative	HLA-A*03:01	10	5.2824
KTYELGTHDK	IFNg release	Negative	HLA-A*03:01	10	0.0208
DLYCGILYAK	IFNg release	Negative	HLA-A*03:01	10	1.7892
VTISYNLEK	IFNg release	Negative	HLA-A*03:01	9	0.0781
AQSVAVEEAK	IFNg release	Negative	HLA-A*03:01	10	3.3769
IQTPTKLMNK	IFNg release	Negative	HLA-A*03:01	10	0.9539
KLCKNHAEK	IFNg release	Negative	HLA-A*03:01	9	0.3418
TQQMIIKHIY	IFNg release	Negative	HLA-A*03:01	10	11.6445
STLNFNNLR	IFNg release	Negative	HLA-A*03:01	9	0.7961
RLFYTFFSY	IFNg release	Negative	HLA-A*03:01	9	0.2167
YTFFSYLMK	IFNg release	Negative	HLA-A*03:01	9	0.197
TFFSYLMKDK	IFNg release	Negative	HLA-A*03:01	10	1.979
FFSYLMKDK	IFNg release	Negative	HLA-A*03:01	9	8.695
NLLTACTIFY	IFNg release	Negative	HLA-A*03:01	10	4.2543
LLTACTIFY	IFNg release	Negative	HLA-A*03:01	9	2.7418
SVFKGFSDK	IFNg release	Negative	HLA-A*03:01	9	0.0195
SLTIKDSSNK	IFNg release	Negative	HLA-A*03:01	10	0.473
NFDYPFFRK	IFNg release	Negative	HLA-A*03:01	9	1.691
KLITPNYMK	IFNg release	Negative	HLA-A*03:01	9	0.0162
TQMRTPLHK	IFNg release	Negative	HLA-A*03:01	9	0.2742
TTLRDLVYLR	IFNg release	Negative	HLA-A*03:01	10	2.4462
DLVYLRLYK	IFNg release	Negative	HLA-A*03:01	9	1.5454
RLYKYSKCIR	IFNg release	Negative	HLA-A*03:01	10	1.2333
YTTSHITTNK	IFNg release	Negative	HLA-A*03:01	10	0.4841
TTSHITTNKK	IFNg release	Negative	HLA-A*03:01	10	0.6257
TTSHITTNK	IFNg release	Negative	HLA-A*03:01	9	0.1065
YQILQNLFDK	IFNg release	Negative	HLA-A*03:01	10	3.5957
GTINKILRK	IFNg release	Negative	HLA-A*03:01	9	0.0087
AVCETDKWK	IFNg release	Negative	HLA-A*03:01	9	2.7877
MTLSCNGETK	IFNg release	Negative	HLA-A*03:01	10	1.7209
HTYLQQYTK	IFNg release	Negative	HLA-A*03:01	9	0.0555
QQYTKHSPR	IFNg release	Negative	HLA-A*03:01	9	2.714
RVVYALLSR	IFNg release	Negative	HLA-A*03:01	9	0.2965
TQLARTKGR	IFNg release	Negative	HLA-A*03:01	9	5.0919
TTSTLSIHK	IFNg release	Negative	HLA-A*03:01	9	0.259
MFDNIVYNK	IFNg release	Negative	HLA-A*03:01	9	0.7564
LVYCDIQLTK	IFNg release	Negative	HLA-A*03:01	10	0.1056
VFNDSSQVK	IFNg release	Negative	HLA-A*03:01	9	1.3909
LVSYIKTTNK	IFNg release	Negative	HLA-A*03:01	10	0.3744
KVNYGEIKK	IFNg release	Negative	HLA-A*03:01	9	0.0381
NQPWIKTISK	IFNg release	Negative	HLA-A*03:01	10	3.1681
STMHIILSK	IFNg release	Negative	HLA-A*03:01	9	0.006
SLLDEDSKIK	IFNg release	Negative	HLA-A*03:01	10	1.4189
IVDNYYAIK	IFNg release	Negative	HLA-A*03:01	9	0.2967
ISNLPYTIK	IFNg release	Negative	HLA-A*03:01	9	0.2261
NLPYTIKYK	IFNg release	Negative	HLA-A*03:01	9	0.9901
VLLFPSIIY	IFNg release	Negative	HLA-A*03:01	9	0.4166
IVLLFPSIIY	IFNg release	Negative	HLA-A*03:01	10	2.4251
VQQRLANNK	IFNg release	Negative	HLA-A*03:01	9	1.695
ILNKFSFKR	IFNg release	Negative	HLA-A*03:01	9	0.2678
RTVPRIFFGK	IFNg release	Negative	HLA-A*03:01	10	0.0803
TVPRIFFGK	IFNg release	Negative	HLA-A*03:01	9	0.4418
ILSSIGVLR	IFNg release	Negative	HLA-A*03:01	9	0.2755
KFGKNHIHR	IFNg release	Negative	HLA-A*03:01	9	4.3835
ASTISWMMK	IFNg release	Negative	HLA-A*03:01	9	0.6598
NTPLHIVCSK	IFNg release	Negative	HLA-A*03:01	10	3.2048
TLSPAHLINK	IFNg release	Negative	HLA-A*03:01	10	0.0868
TVNICIFYDR	IFNg release	Negative	HLA-A*03:01	10	8.8783
KQYDSTDFK	IFNg release	Negative	HLA-A*03:01	9	0.1603
FVLMHPDFCK	IFNg release	Negative	HLA-A*03:01	10	2.145
VLMHPDFCK	IFNg release	Negative	HLA-A*03:01	9	0.189
TLVMGSCCGR	IFNg release	Negative	HLA-A*03:01	10	8.926
RFCDAKNKNK	IFNg release	Negative	HLA-A*03:01	10	3.4987
FLLLILLEK	IFNg release	Negative	HLA-A*03:01	9	1.2773
IFFDPLQAK	IFNg release	Negative	HLA-A*03:01	9	0.286
SLQNTDLFK	IFNg release	Negative	HLA-A*03:01	9	0.1731
WFLLLILLEK	IFNg release	Negative	HLA-A*03:01	10	5.7854
SSLQNTDLFK	IFNg release	Negative	HLA-A*03:01	10	0.6588
SVPAGAKCR	IFNg release	Negative	HLA-A*03:01	9	5.6223
TTRGALIFDK	IFNg release	Negative	HLA-A*03:01	10	0.4525
DTFKAFNSAK	IFNg release	Negative	HLA-A*03:01	10	2.6993
TFKAFNSAK	IFNg release	Negative	HLA-A*03:01	9	1.2309
RLLVGNWDK	IFNg release	Negative	HLA-A*03:01	9	0.251
KVFTIQNNTK	IFNg release	Negative	HLA-A*03:01	10	0.0598
GFVSFNSIDK	IFNg release	Negative	HLA-A*03:01	10	2.0776
KQLVSEAKK	IFNg release	Negative	HLA-A*03:01	9	1.169
FTNEEMCLK	IFNg release	Negative	HLA-A*03:01	9	1.3324
RFTNEEMCLK	IFNg release	Negative	HLA-A*03:01	10	1.1146
MTSLREFRK	IFNg release	Negative	HLA-A*03:01	9	0.5436
KLIRDFITDR	IFNg release	Negative	HLA-A*03:01	10	0.7051
MLQDLGYGY	IFNg release	Negative	HLA-A*03:01	9	0.8807
TFFKENTEIR	IFNg release	Negative	HLA-A*03:01	10	7.6672
FLTTLSSVTK	IFNg release	Negative	HLA-A*03:01	10	1.4929
SVTKESHQIK	IFNg release	Negative	HLA-A*03:01	10	1.2143
VTKESHQIK	IFNg release	Negative	HLA-A*03:01	9	0.7849
SVCTCNDLK	IFNg release	Negative	HLA-A*03:01	9	2.6216
VLSHKVDYLK	IFNg release	Negative	HLA-A*03:01	10	0.7934
PFGSLGIHK	IFNg release	Negative	HLA-A*03:01	9	5.6151
MTDIPLYER	IFNg release	Negative	HLA-A*03:01	9	1.6099
PLYERRSFLK	IFNg release	Negative	HLA-A*03:01	10	1.281
GVYEPGKRR	IFNg release	Negative	HLA-A*03:01	9	0.2334
LVVLGAYYGK	IFNg release	Negative	HLA-A*03:01	10	1.708
VVLGAYYGK	IFNg release	Negative	HLA-A*03:01	9	0.121
VLQDQLTMVK	IFNg release	Negative	HLA-A*03:01	10	0.2525
LQDQLTMVK	IFNg release	Negative	HLA-A*03:01	9	1.6989
SLNLIKIKR	IFNg release	Negative	HLA-A*03:01	9	0.434
QQLHVHNNR	IFNg release	Negative	HLA-A*03:01	9	4.8582
VQYVQQHNK	IFNg release	Negative	HLA-A*03:01	9	0.2736
VVQYVQQHNK	IFNg release	Negative	HLA-A*03:01	10	0.5859
IQIQEQHLNK	IFNg release	Negative	HLA-A*03:01	10	0.9154
KQMAFVDINK	IFNg release	Negative	HLA-A*03:01	10	0.2994
SLVNLEILK	IFNg release	Negative	HLA-A*03:01	9	0.1377
SLYKYLLLR	IFNg release	Negative	HLA-A*03:01	9	0.0793
STGDMHKAK	IFNg release	Negative	HLA-A*03:01	9	0.6598
AFLSKCDQR	IFNg release	Negative	HLA-A*03:01	9	15.022
ILAYLMSKNK	IFNg release	Negative	HLA-A*03:01	10	0.9271
SLPMLYFLY	IFNg release	Negative	HLA-A*03:01	9	2.3458
FLYVYHSMR	IFNg release	Negative	HLA-A*03:01	9	1.3924
AFVENPSFK	IFNg release	Negative	HLA-A*03:01	9	1.0888
SFKRQIIEK	IFNg release	Negative	HLA-A*03:01	9	1.0763
AQMFTDPPK	IFNg release	Negative	HLA-A*03:01	9	0.9746
ILNFCKLFK	IFNg release	Negative	HLA-A*03:01	9	0.3335
IFCESVFQK	IFNg release	Negative	HLA-A*03:01	9	1.9427
VFQKCTKVQK	IFNg release	Negative	HLA-A*03:01	10	3.9675
FQKCTKVQK	IFNg release	Negative	HLA-A*03:01	9	2.9288
KSNFHVSNK	IFNg release	Negative	HLA-A*03:01	9	0.0312
KLIHLRNVLR	IFNg release	Negative	HLA-A*03:01	10	1.0399
LVFEIINQVK	IFNg release	Negative	HLA-A*03:01	10	0.6549
FFCQENTPSK	IFNg release	Negative	HLA-A*03:01	10	4.904
PQTVKNYTK	IFNg release	Negative	HLA-A*03:01	9	9.3278
MSCYTAILK	IFNg release	Negative	HLA-A*03:01	9	1.2966
HFFMYFCEQK	IFNg release	Negative	HLA-A*03:01	10	8.5535
FFMYFCEQK	IFNg release	Negative	HLA-A*03:01	9	9.7978
LVLGIALLY	IFNg release	Negative	HLA-A*03:01	9	0.3993
SSINSNSSPK	IFNg release	Negative	HLA-A*03:01	10	0.7736
ALLPASLKK	IFNg release	Negative	HLA-A*03:01	9	0.0065
ASLKKNITK	IFNg release	Negative	HLA-A*03:01	9	0.1072
FFVAFLAIK	IFNg release	Negative	HLA-A*03:01	9	4.171
SFGVSILIR	IFNg release	Negative	HLA-A*03:01	9	5.5494
GFRALHALR	IFNg release	Negative	HLA-A*03:01	9	4.114
SQVFRSVDK	IFNg release	Negative	HLA-A*03:01	9	1.2191
PFFVAFLAIK	IFNg release	Negative	HLA-A*03:01	10	11.9518
TQYPRLMLLK	IFNg release	Negative	HLA-A*03:01	10	0.2013
ALRPSSQVFR	IFNg release	Negative	HLA-A*03:01	10	0.2828
SSQVFRSVDK	IFNg release	Negative	HLA-A*03:01	10	3.0604
EQQQSFMPK	IFNg release	Negative	HLA-A*03:01	9	3.108
GLILFVLALY	IFNg release	Negative	HLA-A*03:01	10	4.0663
SQIFNIISY	IFNg release	Negative	HLA-A*03:01	9	1.0087
ILFILFFAY	IFNg release	Negative	HLA-A*03:01	9	1.9514
SVISALLMY	IFNg release	Negative	HLA-A*03:01	9	0.2674
TTYLSCFFSK	IFNg release	Negative	HLA-A*03:01	10	0.9936
KFMEFDRLQK	IFNg release	Negative	HLA-A*03:01	10	0.7112
YQLDAEKEK	IFNg release	Negative	HLA-A*03:01	9	4.2266
PLPNYTFPR	IFNg release	Negative	HLA-A*03:01	9	6.6182
SQVAVTPPPK	IFNg release	Negative	HLA-A*03:01	10	0.9494
AVTPPPKPK	IFNg release	Negative	HLA-A*03:01	9	0.0858
MLIIVLWLY	IFNg release	Negative	HLA-A*03:01	9	4.2153
FQNRAKMVK	IFNg release	Negative	HLA-A*03:01	9	1.1784
AQTHYETLK	IFNg release	Negative	HLA-A*03:01	9	1.1771
KLGYIKFKR	IFNg release	Negative	HLA-A*03:01	9	0.5481
DLFKSGEYK	IFNg release	Negative	HLA-A*03:01	9	1.0224
KFQNRAKMVK	IFNg release	Negative	HLA-A*03:01	10	1.4793
TLKLGYIKFK	IFNg release	Negative	HLA-A*03:01	10	0.5488
SQELVEKVLK	IFNg release	Negative	HLA-A*03:01	10	3.2238
YVNYKRLNK	IFNg release	Negative	HLA-A*03:01	9	0.0891
TFMIITSTK	IFNg release	Negative	HLA-A*03:01	9	0.7711
LVCFPSTQR	IFNg release	Negative	HLA-A*03:01	9	1.4932
CTFMIITSTK	IFNg release	Negative	HLA-A*03:01	10	2.1261
KVFSFWLLCK	IFNg release	Negative	HLA-A*03:01	10	0.3326
TVLGLGLSLK	IFNg release	Negative	HLA-A*03:01	10	0.1638
AVLSAATETY	IFNg release	Negative	HLA-A*03:01	10	1.0757
IQTSVNTVVR	IFNg release	Negative	HLA-A*03:01	10	5.1639
VVRDFENYVK	IFNg release	Negative	HLA-A*03:01	10	0.4829
ALFMYYAKR	IFNg release	Negative	HLA-A*03:01	9	0.6616
MLFTSTNDK	IFNg release	Negative	HLA-A*03:01	9	0.1147
WTTYMDTFFR	IFNg release	Negative	HLA-A*03:01	10	4.6538
TTYMDTFFR	IFNg release	Negative	HLA-A*03:01	9	0.4154
ILLLLIYLY	IFNg release	Negative	HLA-A*03:01	9	3.0289
LLLIYLYLK	IFNg release	Negative	HLA-A*03:01	9	1.6827
LLLLIYLYLK	IFNg release	Negative	HLA-A*03:01	10	2.69
KVLGSVIGLK	IFNg release	Negative	HLA-A*03:01	10	0.0272
VLGSVIGLK	IFNg release	Negative	HLA-A*03:01	9	0.0741
GTYSLIIHR	IFNg release	Negative	HLA-A*03:01	9	0.0596
GTYSLIIHRY	IFNg release	Negative	HLA-A*03:01	10	0.4091
LVQRVTSVWR	IFNg release	Negative	HLA-A*03:01	10	6.4071
HLVVESTYRK	IFNg release	Negative	HLA-A*03:01	10	0.6527
LVVESTYRK	IFNg release	Negative	HLA-A*03:01	9	0.1984
SFFEGYLSAK	IFNg release	Negative	HLA-A*03:01	10	0.7291
SLTLLGIPY	IFNg release	Negative	HLA-A*03:01	9	2.1428
SQNFTDDNR	IFNg release	Negative	HLA-A*03:01	9	9.0184
LTFWQIDYLK	IFNg release	Negative	HLA-A*03:01	10	1.7184
TFWQIDYLK	IFNg release	Negative	HLA-A*03:01	9	1.6434
ISGAALIVK	IFNg release	Negative	HLA-A*03:01	9	0.5205
KFNRAVTIFK	IFNg release	Negative	HLA-A*03:01	10	0.9475
ATYVKSLLMK	IFNg release	Negative	HLA-A*03:01	10	0.0463
YLISIRILYY	IFNg release	Negative	HLA-A*03:01	10	1.157
RTFNRTHYWK	IFNg release	Negative	HLA-A*03:01	10	0.0253
TFNRTHYWK	IFNg release	Negative	HLA-A*03:01	9	2.5031
QQSLINLYNK	IFNg release	Negative	HLA-A*03:01	10	2.4362
RQQSADFKQK	IFNg release	Negative	HLA-A*03:01	10	1.8664
QQSADFKQK	IFNg release	Negative	HLA-A*03:01	9	3.151
SVNNLQMDK	IFNg release	Negative	HLA-A*03:01	9	0.1081
LQMDKTSSLR	IFNg release	Negative	HLA-A*03:01	10	3.4521
ILEEYFMYR	IFNg release	Negative	HLA-A*03:01	9	0.6937
EQFGTIEELK	IFNg release	Negative	HLA-A*03:01	10	5.0731
GTIEELKQK	IFNg release	Negative	HLA-A*03:01	9	0.4892
NFIDYIKVQK	IFNg release	Negative	HLA-A*03:01	10	2.0877
RSTIFDIVSK	IFNg release	Negative	HLA-A*03:01	10	0.1833
STIFDIVSK	IFNg release	Negative	HLA-A*03:01	9	0.1139
KQLCYCPASK	IFNg release	Negative	HLA-A*03:01	10	1.687
QLCYCPASKK	IFNg release	Negative	HLA-A*03:01	10	0.5983
HVCNATDFWR	IFNg release	Negative	HLA-A*03:01	10	8.0882
DFWRLYNSLK	IFNg release	Negative	HLA-A*03:01	10	10.1461
HTTAFFNTCK	IFNg release	Negative	HLA-A*03:01	10	1.7133
TTAFFNTCK	IFNg release	Negative	HLA-A*03:01	9	0.7153
TLITLILSNK	IFNg release	Negative	HLA-A*03:01	10	0.5166
LLYAAEMVEY	IFNg release	Negative	HLA-A*03:01	10	1.2897
ALINLVQYR	IFNg release	Negative	HLA-A*03:01	9	0.2927
TTYDFLARK	IFNg release	Negative	HLA-A*03:01	9	0.0162
STIANSNIIK	IFNg release	Negative	HLA-A*03:01	10	0.2908
MQKFTILEY	IFNg release	Negative	HLA-A*03:01	9	1.7655
ILEYLYIMR	IFNg release	Negative	HLA-A*03:01	9	2.6758
RVMANNVKK	IFNg release	Negative	HLA-A*03:01	9	0.0152
VVMHINSPFK	IFNg release	Negative	HLA-A*03:01	10	0.2522
FLLRSIIVAK	IFNg release	Negative	HLA-A*03:01	10	0.926
SSAMDNNEPK	IFNg release	Negative	HLA-A*03:01	10	2.8896
ILDRFLMMNK	IFNg release	Negative	HLA-A*03:01	10	0.9205
NQHHTIDLFK	IFNg release	Negative	HLA-A*03:01	10	2.9693
KVDPVEFVK	IFNg release	Negative	HLA-A*03:01	9	0.1494
FVSILNKYK	IFNg release	Negative	HLA-A*03:01	9	0.7235
DVIVYWYIWK	IFNg release	Negative	HLA-A*03:01	10	10.6976
KLYHPTGNIK	IFNg release	Negative	HLA-A*03:01	10	0.0096
MFAKTLDFK	IFNg release	Negative	HLA-A*03:01	9	1.8563
KTLDFKSKK	IFNg release	Negative	HLA-A*03:01	9	0.0208
AVLDISVSY	IFNg release	Negative	HLA-A*03:01	9	0.1459
TVFIFKVTR	IFNg release	Negative	HLA-A*03:01	9	0.6891
VTRFYFNMPK	IFNg release	Negative	HLA-A*03:01	10	1.0956
GTPTVAHIYK	IFNg release	Negative	HLA-A*03:01	10	0.5358
KTMARFDNK	IFNg release	Negative	HLA-A*03:01	9	0.0513
RFDNKSIYR	IFNg release	Negative	HLA-A*03:01	9	1.6017
DVIKLLFLK	IFNg release	Negative	HLA-A*03:01	9	1.7924
PQLEGPIGTK	IFNg release	Negative	HLA-A*03:01	10	2.6883
ALLELFNAFR	IFNg release	Negative	HLA-A*03:01	10	1.6894
TTSFVKIYFK	IFNg release	Negative	HLA-A*03:01	10	0.9423
TSFVKIYFK	IFNg release	Negative	HLA-A*03:01	9	0.2201
TSFVKIYFKK	IFNg release	Negative	HLA-A*03:01	10	1.5149
SFVKIYFKK	IFNg release	Negative	HLA-A*03:01	9	1.368
KFWITVMTK	IFNg release	Negative	HLA-A*03:01	9	0.4975
NLNIEFYTR	IFNg release	Negative	HLA-A*03:01	9	3.2893
KSYELMLPK	IFNg release	Negative	HLA-A*03:01	9	0.0568
MFNKGHFTR	IFNg release	Negative	HLA-A*03:01	9	2.5072
ATSRNKMFLY	IFNg release	Negative	HLA-A*03:01	10	1.3703
FLNDFALLK	IFNg release	Negative	HLA-A*03:01	9	0.0486
IFCFRILLK	IFNg release	Negative	HLA-A*03:01	9	2.1103
GQYAVILAR	IFNg release	Negative	HLA-A*03:01	9	0.3675
RFLNDFALLK	IFNg release	Negative	HLA-A*03:01	10	0.0255
IFCFRILLKK	IFNg release	Negative	HLA-A*03:01	10	3.434
GQYAVILARK	IFNg release	Negative	HLA-A*03:01	10	0.3212
SSNPFVNYNK	IFNg release	Negative	HLA-A*03:01	10	0.2232
TLYNLFIDSY	IFNg release	Negative	HLA-A*03:01	10	1.0635
NLFIDSYLQK	IFNg release	Negative	HLA-A*03:01	10	0.2987
LFIDSYLQK	IFNg release	Negative	HLA-A*03:01	9	0.8281
GQFKNCALR	IFNg release	Negative	HLA-A*03:01	9	3.1718
LQTIVKSLNK	IFNg release	Negative	HLA-A*03:01	10	1.9398
QTIVKSLNK	IFNg release	Negative	HLA-A*03:01	9	0.2579
TVAICSIRR	IFNg release	Negative	HLA-A*03:01	9	2.3208
ISNLLVNCFK	IFNg release	Negative	HLA-A*03:01	10	2.6509
ELYSAYKTK	IFNg release	Negative	HLA-A*03:01	9	0.3982
NVASITAFK	IFNg release	Negative	HLA-A*03:01	9	0.1242
WLTQYYILK	IFNg release	Negative	HLA-A*03:01	9	1.683
IVFCIISGK	IFNg release	Negative	HLA-A*03:01	9	0.3375
IVMPVFIIK	IFNg release	Negative	HLA-A*03:01	9	0.0505
TQYYILKNEY	IFNg release	Negative	HLA-A*03:01	10	6.0737
IVMPVFIIKR	IFNg release	Negative	HLA-A*03:01	10	0.7754
IFAFIDFSK	IFNg release	Negative	HLA-A*03:01	9	1.1036
KSTSPTRTWK	IFNg release	Negative	HLA-A*03:01	10	0.2239
STSPTRTWK	IFNg release	Negative	HLA-A*03:01	9	0.1039
MLIYSMWGK	IFNg release	Negative	HLA-A*03:01	9	0.7348
SSNSDSIDK	IFNg release	Negative	HLA-A*03:01	9	1.3685
YSFFLCIPK	IFNg release	Negative	HLA-A*03:01	9	2.477
SVISNPSKYK	IFNg release	Negative	HLA-A*03:01	10	0.0949
SFTIVFDFR	IFNg release	Negative	HLA-A*03:01	9	8.1494
FTIVFDFRK	IFNg release	Negative	HLA-A*03:01	9	1.3257
IQYDRRSFFK	IFNg release	Negative	HLA-A*03:01	10	0.2779
VFFEIIHFMR	IFNg release	Negative	HLA-A*03:01	10	3.5721
KLVIIFMNLY	IFNg release	Negative	HLA-A*03:01	10	2.547
SFTIVFDFRK	IFNg release	Negative	HLA-A*03:01	10	2.473
YLLFGIKCIK	IFNg release	Negative	HLA-A*03:01	10	1.7495
LLFGIKCIKK	IFNg release	Negative	HLA-A*03:01	10	0.2978
KQHFKPPKFR	IFNg release	Negative	HLA-A*03:01	10	1.4568
VTTQSIHENK	IFNg release	Negative	HLA-A*03:01	10	1.41
TTQSIHENK	IFNg release	Negative	HLA-A*03:01	9	0.82
GLIRATFDR	IFNg release	Negative	HLA-A*03:01	9	1.1885
LQDTFNVYTR	IFNg release	Negative	HLA-A*03:01	10	7.9371
NFKIFNINK	IFNg release	Negative	HLA-A*03:01	9	2.0976
TVFMLPIMY	IFNg release	Negative	HLA-A*03:01	9	0.5175
LLFVCISYY	IFNg release	Negative	HLA-A*03:01	9	2.3541
FLLFVCISYY	IFNg release	Negative	HLA-A*03:01	10	6.2395
HLYYNSNIGK	IFNg release	Negative	HLA-A*03:01	10	0.0553
TLLPILLLSK	IFNg release	Negative	HLA-A*03:01	10	0.2505
SQQNSDSIFR	IFNg release	Negative	HLA-A*03:01	10	3.65
QQNSDSIFR	IFNg release	Negative	HLA-A*03:01	9	3.5157
STKLLRFMYY	IFNg release	Negative	HLA-A*03:01	10	2.6813
RFMYYNELR	IFNg release	Negative	HLA-A*03:01	9	3.9222
TTRDKLFNK	IFNg release	Negative	HLA-A*03:01	9	0.114
SLNDCINDDK	IFNg release	Negative	HLA-A*03:01	10	1.8116
ALPDIIVFSK	IFNg release	Negative	HLA-A*03:01	10	0.1853
ELYDCIFLY	IFNg release	Negative	HLA-A*03:01	9	1.4056
ILARRPTPK	IFNg release	Negative	HLA-A*03:01	9	0.0557
LLNVTYNIK	IFNg release	Negative	HLA-A*03:01	9	0.5648
GFTATICLK	IFNg release	Negative	HLA-A*03:01	9	3.1327
GTIKESLLK	IFNg release	Negative	HLA-A*03:01	9	0.0892
SLLKETIQK	IFNg release	Negative	HLA-A*03:01	9	0.0381
FSIYSVSCFK	IFNg release	Negative	HLA-A*03:01	10	1.1809
ILARRPTPKK	IFNg release	Negative	HLA-A*03:01	10	0.105
KLKHRDGFTK	IFNg release	Negative	HLA-A*03:01	10	0.1496
SFQTVYDDK	IFNg release	Negative	HLA-A*03:01	9	6.2579
TTCESKIHK	IFNg release	Negative	HLA-A*03:01	9	0.7967
TLRDYFTTK	IFNg release	Negative	HLA-A*03:01	9	0.0218
GQPRKILKK	IFNg release	Negative	HLA-A*03:01	9	1.1714
GQPRKILKKK	IFNg release	Negative	HLA-A*03:01	10	3.1163
NLDNDYIYWK	IFNg release	Negative	HLA-A*03:01	10	1.9519
GAYMSKAHGV	IFNg release	Negative	HLA-A3	10	30.1481
VTCGNGIQVR	IFNg release	Negative	HLA-A3	10	3.7199
LLACAGLAYK	IFNg release	Positive	HLA-A3	10	0.4101
QTNFKSLLR	IFNg release	Positive	HLA-A3	9	1.1621
GVSENIFLK	IFNg release	Positive	HLA-A3	9	0.0771
FILVNLLIFH	IFNg release	Positive	HLA-A3	10	14.9091
LLACAGLAY	cytotoxicity	Positive	HLA-A*03:01	9	1.5958
NVSIPWTHK	cytotoxicity	Negative	HLA-A3	9	0.4453
HTLWKAGILYK	cytotoxicity	Positive	HLA-A3	11	0.5384
KVGNFTGLY	cytotoxicity	Positive	HLA-A3	9	0.2266
LVVDFSQFSR	cytotoxicity	Negative	HLA-A3	10	3.1531
QAFTFSPTYK	cytotoxicity	Positive	HLA-A3	10	0.5723
SAICSVVRR	cytotoxicity	Positive	HLA-A3	9	2.7638
TLWKAGILYK	cytotoxicity	Positive	HLA-A3	10	0.0446
IMREFNSYK	IFNg release	Positive	HLA-A3	9	0.034
QVIGDQYVK	IFNg release	Negative	HLA-A3	9	0.9394
RVTGGGAMA	IFNg release	Negative	HLA-A3	9	7.4593
GVMTRGRLK	IFNg release	Negative	HLA-A3	9	0.1131
KLGGALQAK	IFNg release	Negative	HLA-A3	9	0.039
TLLNCAVTK	IFNg release	Positive	HLA-A3	9	0.2328
TVRSHCVSK	IFNg release	Positive	HLA-A3	9	0.3002
SLRNSTVVR	IFNg release	Negative	HLA-A3	9	0.2903
ALALFAAAR	IFNg release	Negative	HLA-A3	9	0.7406
QLNRHSYLK	IFNg release	Negative	HLA-A3	9	0.1218
RLFPDATVP	IFNg release	Negative	HLA-A3	9	8.9223
RLNTYALVSK	IFNg release	Negative	HLA-A3	10	0.0426
LVRLVYILSK	IFNg release	Negative	HLA-A3	10	1.879
YLMDELRYVK	IFNg release	Negative	HLA-A3	10	0.5623
ELYLMGSLVH	IFNg release	Negative	HLA-A3	10	6.8176
ALTVSEHVSY	IFNg release	Negative	HLA-A3	10	2.064
KMTATFLSK	IFNg release	Negative	HLA-A3	9	0.0256
GIKHEGLVK	IFNg release	Negative	HLA-A3	9	0.3544
ELLAGGRVF	IFNg release	Negative	HLA-A3	9	15.7137
RLLDLAPNY	IFNg release	Negative	HLA-A3	9	0.1083
ELLGRLNVY	IFNg release	Negative	HLA-A3	9	3.3846
ILRGSIAHK	IFNg release	Positive	HLA-A3	9	0.0202
RLRPGGKKK	IL-2 release	Negative	HLA-A*03:01	9	0.0634
RIETRSARH	cytotoxicity	Positive	HLA-A3	9	3.0245
RVYNNTARY	IFNg release	Negative	HLA-A3	9	0.0158
RVLGRVLPY	IFNg release	Negative	HLA-A3	9	0.0519
RIYKTIKQY	IFNg release	Negative	HLA-A3	9	0.0452
MLSRVAAVK	IFNg release	Positive	HLA-A3	9	0.1217
FTLVATVSI	IFNg release	Positive	HLA-A3	9	16.4946
AVAEAQCKK	IFNg release	Positive	HLA-A3	9	0.1698
VALMLQGNK	IFNg release	Positive	HLA-A3	9	1.9058
LVTLPVYSK	IFNg release	Positive	HLA-A3	9	0.2717
DVAASSLLY	IFNg release	Positive	HLA-A3	9	1.9296
ITATIEGRK	IFNg release	Positive	HLA-A3	9	0.367
IYMLVGKYS	IFNg release	Positive	HLA-A3	9	23.5254
GVIAAFAEGH	IFNg release	Positive	HLA-A3	10	6.6657
KTRPILSPLTK	IFNg release	Positive	HLA-A3	11	0.1643
SFSFGGFTFK	IFNg release	Positive	HLA-A3	10	0.078
TLARSICEK	IFNg release	Positive	HLA-A3	9	0.3606
RMVLSAFDER	IFNg release	Positive	HLA-A3	10	3.0992
AVDLSHFLK	IFNg release	Positive	HLA-A3	9	0.1455
QVPLRPMTYK	IFNg release	Positive	HLA-A3	10	0.2292
RLRDLLLIVTR	IFNg release	Positive	HLA-A3	11	1.4371
GHQAAMQML	IFNg release	Positive	HLA-A3	9	37.5714
KTKPPLPSVKK	IFNg release	Positive	HLA-A3	11	0.1202
ERGFFYTPK	IFNg release	Positive	HLA-A3	9	10.338
QIYQEPFKNLK	IFNg release	Positive	HLA-A3	11	1.1952
FLICKGVNK	IFNg release	Positive	HLA-A3	9	0.5072
ILYKKLMEK	IFNg release	Positive	HLA-A3	9	0.0053
AVDTVLAKK	IFNg release	Negative	HLA-A3	9	0.0747
SVKVNLEKK	IFNg release	Positive	HLA-A3	9	0.6266
RTLACFAVY	IFNg release	Positive	HLA-A3	9	1.5018
ACFAVYTTK	IFNg release	Positive	HLA-A3	9	0.6152
GVNKEYLLY	IFNg release	Positive	HLA-A3	9	0.3676
IVFNVPKRR	IFNg release	Positive	HLA-A3	9	0.2787
SAINNFCQK	IFNg release	Positive	HLA-A3	9	1.0857
AWLHCLLPK	IFNg release	Positive	HLA-A3	9	7.757
KLIETYFSK	cytotoxicity	Positive-High	HLA-A3	9	0.0171
KLVETYISK	cytotoxicity	Positive	HLA-A3	9	0.0151
RVWDLPGVLK	cytotoxicity	Positive	HLA-A*03:01	10	0.0153
SLPGGTAS	TNFa release	Positive	HLA-A*03:01	8	34.0556
STFWPCLLR	IFNg release	Positive	HLA-A3	9	0.5421
SSAYVFSVK	IFNg release	Positive	HLA-A3	9	0.1993
AVVSLLRLLK	IFNg release	Positive	HLA-A3	10	0.4538
ALLDHVFIEK	IFNg release	Negative	HLA-A3	10	0.0981
SSPQNIFYK	IFNg release	Negative	HLA-A3	9	0.6409
STTGVGETGK	IFNg release	Negative	HLA-A3	10	0.577
GTEYSLALK	IFNg release	Negative	HLA-A3	9	0.4497
TSSAYVFSVK	IFNg release	Negative	HLA-A3	10	1.7425
YVFSVKELPK	IFNg release	Negative	HLA-A3	10	0.6313
KTEATYCYK	IFNg release	Negative	HLA-A3	9	0.4431
MTLMITRDSK	IFNg release	Negative	HLA-A3	10	1.5119
VVSLLRLLK	IFNg release	Negative	HLA-A3	9	0.1897
LTLTFISTK	IFNg release	Negative	HLA-A3	9	0.1532
SVQLGSFDK	IFNg release	Negative	HLA-A3	9	0.526
SAVWFGVAK	IFNg release	Negative	HLA-A3	9	0.7215
GVMTPNQMVK	IFNg release	Negative	HLA-A3	10	0.0709
ASCMGLIYNR	IFNg release	Positive	HLA-A*03:01	10	2.1592
RLFFKCIYRR	IFNg release	Positive	HLA-A*03:01	10	1.3243
KFLPDLYDYK	IFNg release	Positive	HLA-A*03:01	10	1.1924
KLVGINMSKK	IFNg release	Positive	HLA-A*03:01	10	0.0476
GTFEFTSFFY	IFNg release	Positive	HLA-A*03:01	10	1.0332
VLRGFLILGK	IFNg release	Positive	HLA-A*03:01	10	0.2694
HLHAPTGSGK	IFNg release	Positive	HLA-A3	10	0.139
VTLTHPITK	IFNg release	Positive	HLA-A3	9	0.0224
YLHAPTGSGK	IFNg release	Positive	HLA-A3	10	0.1706
ICLTHPVTK	IFNg release	Positive	HLA-A3	9	1.7958
LTYRHKVVK	IFNg release	Positive	HLA-A*03:01	9	0.116
GLYKSAPRR	IFNg release	Positive	HLA-A*03:01	9	0.082
SVRARLLSR	IFNg release	Positive	HLA-A3	9	0.2537
ALTLSPYYK	IFNg release	Positive	HLA-A3	9	0.0738
ALGINAVAY	IFNg release	Positive	HLA-A3	9	0.9993
RPILSPLTK	IFNg release	Negative	HLA-A3	9	2.6321
ALILRGSVA	IFNg release	Negative	HLA-A3	9	8.7097
LLACAGLLAYK	IFNg release	Positive	HLA-A3	11	2.625
VPLRPMTYK	cytotoxicity	Positive	HLA-A*03:01	9	2.5401
RLGVRATRR	IFNg release	Negative	HLA-A*03:01	9	0.3969
ALVVSQLLR	IFNg release	Negative	HLA-A*03:01	9	0.6648
WMNGTGFTK	IFNg release	Negative	HLA-A*03:01	9	0.2816
LLTLSPHYK	IFNg release	Negative	HLA-A*03:01	9	0.1819
MVLQAGITR	IFNg release	Negative	HLA-A*03:01	9	0.9001
VVFSDMETK	IFNg release	Negative	HLA-A*03:01	9	0.1944
HLIFCHSRKK	IFNg release	Negative	HLA-A*03:01	10	1.2831
GLNAVAYYR	IFNg release	Negative	HLA-A*03:01	9	0.2706
GMQLAEQFK	IFNg release	Negative	HLA-A*03:01	9	0.7478
QLAEQFKQK	IFNg release	Negative	HLA-A*03:01	9	0.3597
AVCTRGVAK	IFNg release	Negative	HLA-A*03:01	9	0.2005
SLTITQLLK	IFNg release	Negative	HLA-A*03:01	9	0.1268
SLASSSASQ	IFNg release	Negative	HLA-A*03:01	9	3.0115
SVPAEILRR	IFNg release	Negative	HLA-A*03:01	9	1.1587
NMVYATTSR	IFNg release	Negative	HLA-A*03:01	9	2.1635
KLTPPHSAK	IFNg release	Negative	HLA-A*03:01	9	0.007
EVFCVQPEK	IFNg release	Negative	HLA-A*03:01	9	2.0458
RVFTEAMTR	IFNg release	Negative	HLA-A*03:01	9	0.0412
LLAQEQLEK	IFNg release	Negative	HLA-A*03:01	9	0.3414
RVIDPRRCMK	IFNg release	Positive	HLA-A*03:01	10	0.0872
RVIDPRRCLK	IFNg release	Positive	HLA-A*03:01	10	0.063
KVTVSSVRK	IFNg release	Negative	HLA-A3	9	0.0711
AMDTISVFL	IFNg release	Positive	HLA-A*03:01	9	5.876
VLRGSVAHK	IFNg release	Positive	HLA-A*03:01	9	0.0225
RIKEHMLKK	IFNg release	Positive	HLA-A*03:01	9	0.0073
AMYDKGPFRSK	cytotoxicity	Positive	HLA-A*03:01	11	0.067
RVSLPTSPR	cytotoxicity	Positive	HLA-A*03:01	9	0.1369
KTVWFVPSIKA	IFNg release	Positive	HLA-A*03:01	11	6.7305
STSMFILGK	IFNg release	Positive	HLA-A3	9	0.067
CYAKMLSGK	IFNg release	Positive	HLA-A3	9	6.721
YGYDNVKEY	IFNg release	Positive	HLA-A3	9	2.8595
AVFDGAQVTSK	IFNg release	Positive	HLA-A3	11	0.049
SSSGLHPPK	IFNg release	Positive	HLA-A3	9	0.4336
YTMKEVLFY	IFNg release	Negative	HLA-A3	9	0.3896
KVSAVTLAY	IFNg release	Positive	HLA-A3	9	0.0407
ALWYVWQVK	IFNg release	Positive	HLA-A*03:01	9	0.4916
GTSGSPIINK	IFNg release	Positive	HLA-A*03:01	10	0.0486
GLYGNGVVTK	IFNg release	Positive	HLA-A*03:01	10	0.0165
IMKSVGTGK	IFNg release	Positive	HLA-A*03:01	9	0.0456
KLGEFGRAK	IFNg release	Positive	HLA-A*03:01	9	0.0332
ALLALNDMGK	IFNg release	Positive	HLA-A*03:01	10	0.3608
LVRSVMGGKY	IFNg release	Positive-Low	HLA-A*03:01	10	4.3352
LVTRDADVI	IFNg release	Positive-Low	HLA-A*03:01	9	53.75
LVRSAMGGKY	IFNg release	Negative	HLA-A*03:01	10	3.94
TVYYGVPVWK	IFNg release	Positive	HLA-A*03:01	10	0.1141
TIYYGVPVWK	IFNg release	Positive	HLA-A*03:01	10	0.1365
TIYYGVPVWR	IFNg release	Positive	HLA-A*03:01	10	0.8835
TVYYGVPAGR	IFNg release	Positive	HLA-A*03:01	10	0.4453
TVHYGVPVWR	IFNg release	Negative	HLA-A*03:01	10	0.9778
QIYAGIKVK	IFNg release	Positive	HLA-A*03:01	9	0.0502
QIYPGIKVK	IFNg release	Positive	HLA-A*03:01	9	0.0298
QIYPGIRVK	IFNg release	Negative	HLA-A*03:01	9	0.0188
ALDLSHFLR	IFNg release	Negative	HLA-A*03:01	9	0.8564
KIRLRPGGK	IFNg release	Negative	HLA-A*03:01	9	0.2819
RIRLRPGGK	IFNg release	Negative	HLA-A*03:01	9	0.267
RLRPGGKKR	IFNg release	Negative	HLA-A*03:01	9	0.3418
RLRPGGKKQ	IFNg release	Negative	HLA-A*03:01	9	1.914
AIFQCSMTK	IFNg release	Negative	HLA-A*03:01	9	0.0427
AIFQSSMTK	IFNg release	Negative	HLA-A*03:01	9	0.005
AIFQSSMTR	IFNg release	Negative	HLA-A*03:01	9	0.0371
VLESDIGVK	IFNg release	Negative	HLA-A*03:01	9	1.1342
LLPGCGVDF	IFNg release	Negative	HLA-A*03:01	9	30.2963
RVSSFIRGKK	IFNg release	Positive	HLA-A3	10	0.1358
RVSSFIRGTR	IFNg release	Positive-Low	HLA-A3	10	0.7331
EVDGVRLHRY	IFNg release	Positive	HLA-A3	10	5.548
WLIRETQPITK	IFNg release	Positive	HLA-A*03:01	11	4.2736
KLLRYASAK	IFNg release	Positive	HLA-A*03:01	9	0.0313
TVARHLLGAK	IFNg release	Positive	HLA-A*03:01	10	0.5537
ATGMVPAVKK	IFNg release	Positive	HLA-A*03:01	10	0.0897
KLVCSEPLVK	IFNg release	Positive	HLA-A*03:01	10	0.2439
VTLAHAGYY	IFNg release	Positive	HLA-A*03:01	9	0.5622
FLLAMTSLR	IFNg release	Positive	HLA-A*03:01	9	1.6642
FLGKYIKVKK	IFNg release	Positive	HLA-A*03:01	10	1.2436
QVATEGLAK	IFNg release	Positive	HLA-A*03:01	9	0.4353
TLVDVRAIK	IFNg release	Positive	HLA-A*03:01	9	0.1517
KIVTNILIY	IFNg release	Positive	HLA-A*03:01	9	0.2592
LIIPNVTLAH	IFNg release	Positive	HLA-A*03:01	10	4.3464
TVRSHCVSKI	IFNg release	Positive	HLA-A*03:01	10	6.1045
TVRSHCVSKL	IFNg release	Positive	HLA-A*03:01	10	6.1003
TVRSHCVSLI	IFNg release	Positive	HLA-A*03:01	10	30.2963
KLILWRGLK	IFNg release	Positive	HLA-A*03:01	9	0.2364
RIKQTARK	IFNg release	Negative	HLA-A*03:01	8	1.5457
KLKLPIIMK	IFNg release	Negative	HLA-A*03:01	9	0.0061
ASWVVPIDIK	IFNg release	Negative	HLA-A*03:01	10	0.9723

## Sheet: HLA-A-1101
Epitopes	Assay Group	Qualitative Measure	Allele Name	Length	%rank
GIAPLQLGK	cytotoxicity	Positive	HLA-A*11:01	9	0.03
VTAACSHAGK	cytotoxicity	Positive	HLA-A*11:01	10	0.7224
GIHHPSNSK	cytotoxicity	Positive	HLA-A*11:01	9	0.1955
RMNYYWTLLK	cytotoxicity	Negative	HLA-A*11:01	10	0.8384
RTLDFHDSNVK	cytotoxicity	Positive	HLA-A*11:01	11	0.4018
SVRNGTYDYPK	cytotoxicity	Negative	HLA-A*11:01	11	1.5044
SIIPSGPLK	cytotoxicity	Positive	HLA-A*11:01	9	0.0097
RMVLASTTAK	cytotoxicity	Positive	HLA-A*11:01	10	0.194
GTHPSSSAGLK	cytotoxicity	Negative	HLA-A*11:01	11	0.8657
KSMREEYRK	cytotoxicity	Positive	HLA-A*11:01	9	0.3239
TMVMELVRMIK	cytotoxicity	Positive	HLA-A*11:01	11	5.1991
RVLSFIKGTK	cytotoxicity	Positive	HLA-A*11:01	10	0.3141
IVTDFSVIK	IFNg release	Positive	HLA-A11	9	0.0423
ATIGTAMYK	IFNg release	Negative	HLA-A11	9	0.0026
PLGFFPDH	proliferation	Positive	HLA-A11	8	79
STNPKPQK	cytotoxicity	Positive	HLA-A11	8	2.1407
LLIRCINCQK	cytotoxicity	Positive	HLA-A*11:01	10	4.3449
ATQIPSYKK	cytotoxicity	Positive	HLA-A*11:01	9	0.0166
GVAGALVAFK	cytotoxicity	Positive	HLA-A*11:01	10	0.0546
TTINYTLWR	cytotoxicity	Positive	HLA-A*11:01	9	0.1164
ESLFRAVITK	cytotoxicity	Positive	HLA-A*11:01	10	0.8999
GIVCPICSQK	cytotoxicity	Positive	HLA-A*11:01	10	1.2601
VTVYYGVPVWK	cytotoxicity	Positive	HLA-A*11:01	11	0.6341
GTSGSPIINRE	IFNg release	Positive	HLA-A11	11	6.4492
GTSGSPIIDK	IFNg release	Positive	HLA-A11	10	0.0896
TINYTIFK	cytotoxicity	Positive	HLA-A11	8	0.9226
TLGFGAYMSK	cytotoxicity	Positive	HLA-A11	10	0.1953
TLTHPVTK	cytotoxicity	Positive	HLA-A11	8	3.3463
GTSGSPIIDKK	cytotoxicity	Positive	HLA-A11	11	0.5124
GTSGSPIVDR	cytotoxicity	Positive	HLA-A11	10	0.6649
GTSGSPIVDK	cytotoxicity	Positive	HLA-A11	10	0.0975
GTSGSPIADKK	cytotoxicity	Negative	HLA-A11	11	0.4096
GTSGSPIVNR	cytotoxicity	Positive	HLA-A11	10	0.1559
GTSGSPIINR	cytotoxicity	Positive	HLA-A11	10	0.1254
GTSGSPIINRK	cytotoxicity	Positive	HLA-A11	11	0.3688
MFMYPEFAR	IFNg release	Negative	HLA-A*11:01	9	2.1198
MVSGPNVVK	IFNg release	Negative	HLA-A*11:01	9	0.0579
VVKATYLLK	IFNg release	Negative	HLA-A*11:01	9	0.102
KTIKDFVNK	IFNg release	Negative	HLA-A*11:01	9	0.0081
SVAMFNLEY	IFNg release	Negative	HLA-A*11:01	9	0.0897
ISYYDFRYR	IFNg release	Negative	HLA-A*11:01	9	0.5479
MSLRSTIIK	IFNg release	Negative	HLA-A*11:01	9	0.1668
LVYGHSIEK	IFNg release	Negative	HLA-A*11:01	9	0.0086
SVLNDQYAK	IFNg release	Negative	HLA-A*11:01	9	0.0241
NVVKATYLLK	IFNg release	Negative	HLA-A*11:01	10	0.5529
GLTDEEMCIK	IFNg release	Negative	HLA-A*11:01	10	2.161
DVRYSPTFIK	IFNg release	Negative	HLA-A*11:01	10	0.8394
SVAMFNLEYK	IFNg release	Negative	HLA-A*11:01	10	0.082
RTMLSDIDIK	IFNg release	Negative	HLA-A*11:01	10	0.242
MVLKIVKDWK	IFNg release	Negative	HLA-A*11:01	10	2.1426
ILHHHRNVFK	IFNg release	Negative	HLA-A*11:01	10	1.6284
MLVYGHSIEK	IFNg release	Negative	HLA-A*11:01	10	0.0843
TVLNNYTNVK	IFNg release	Negative	HLA-A*11:01	10	0.3075
SSVLTILYY	IFNg release	Negative	HLA-A*11:01	9	0.2607
EQLSKYVEK	IFNg release	Negative	HLA-A*11:01	9	1.2957
KVSAQNISFK	IFNg release	Negative	HLA-A*11:01	10	0.1334
AVFKDSFLR	IFNg release	Negative	HLA-A*11:01	9	0.0289
VFKDSFLRK	IFNg release	Negative	HLA-A*11:01	9	1.3913
SFLRKIGDK	IFNg release	Negative	HLA-A*11:01	9	6.1728
LLAISAVYFK	IFNg release	Negative	HLA-A*11:01	10	0.854
DVSMMSMYGK	IFNg release	Negative	HLA-A*11:01	10	2.0653
VSMMSMYGK	IFNg release	Negative	HLA-A*11:01	9	0.0725
EQNLTDTNFK	IFNg release	Negative	HLA-A*11:01	10	4.4125
NLTDTNFKK	IFNg release	Negative	HLA-A*11:01	9	0.5799
ATFIDVHIPK	IFNg release	Negative	HLA-A*11:01	10	0.0156
TFIDVHIPK	IFNg release	Negative	HLA-A*11:01	9	0.3896
VSVDAMIHK	IFNg release	Negative	HLA-A*11:01	9	0.0264
GLAESSTPK	IFNg release	Negative	HLA-A*11:01	9	0.2604
STPKSSIYY	IFNg release	Negative	HLA-A*11:01	9	0.7075
SSIYYSEEK	IFNg release	Negative	HLA-A*11:01	9	0.111
KSQESYYQR	IFNg release	Negative	HLA-A*11:01	9	0.4619
RQLREQLAR	IFNg release	Negative	HLA-A*11:01	9	2.2674
STVPTPKPR	IFNg release	Negative	HLA-A*11:01	9	0.4646
VQDIISKFNK	IFNg release	Negative	HLA-A*11:01	10	1.4955
QQNLDDMALK	IFNg release	Negative	HLA-A*11:01	10	1.9335
NVYDAREYTR	IFNg release	Negative	HLA-A*11:01	10	1.1708
LQLVKGFER	IFNg release	Negative	HLA-A*11:01	9	4.1928
LLFNFTISSK	IFNg release	Negative	HLA-A*11:01	10	0.7774
LFNFTISSK	IFNg release	Negative	HLA-A*11:01	9	1.6584
MSFVFYKPK	IFNg release	Negative	HLA-A*11:01	9	0.6932
MLFYMDLSY	IFNg release	Negative	HLA-A*11:01	9	0.9473
GVTSSGAIYK	IFNg release	Positive	HLA-A*11:01	10	0.0342
SLNRTIVTK	IFNg release	Negative	HLA-A*11:01	9	0.038
VSSDISFIK	IFNg release	Negative	HLA-A*11:01	9	0.0523
TLTDDNVGYY	IFNg release	Negative	HLA-A*11:01	10	2.2579
LVIYLNRTK	IFNg release	Negative	HLA-A*11:01	9	0.7273
TSSEDIMFSK	IFNg release	Negative	HLA-A*11:01	10	0.1563
SSEDIMFSK	IFNg release	Negative	HLA-A*11:01	9	0.0398
LTYKPSICR	IFNg release	Negative	HLA-A*11:01	9	0.2785
ITMDPPLDR	IFNg release	Negative	HLA-A*11:01	9	0.0818
LVNEFYIRFR	IFNg release	Negative	HLA-A*11:01	10	2.1634
TVFTFKVTK	IFNg release	Negative	HLA-A*11:01	9	0.0093
TVFTFKVTKY	IFNg release	Negative	HLA-A*11:01	10	1.0659
FTFKVTKYY	IFNg release	Negative	HLA-A*11:01	9	0.7505
RTSSISYVR	IFNg release	Negative	HLA-A*11:01	9	0.2015
STISIECHR	IFNg release	Negative	HLA-A*11:01	9	0.4922
TVGCCDHLHR	IFNg release	Negative	HLA-A*11:01	10	6.3373
YLFLICHNLR	IFNg release	Negative	HLA-A*11:01	10	6.2688
HLTNDAFCK	IFNg release	Negative	HLA-A*11:01	9	1.2046
LLEIDHINK	IFNg release	Negative	HLA-A*11:01	9	1.0516
TLERDSVYK	IFNg release	Negative	HLA-A*11:01	9	0.4684
SLTSSIDKWK	IFNg release	Negative	HLA-A*11:01	10	1.5334
TQYTNDFLKY	IFNg release	Negative	HLA-A*11:01	10	2.0608
KLFSVFSTRY	IFNg release	Negative	HLA-A*11:01	10	0.9951
FLVCFPSTQR	IFNg release	Negative	HLA-A*11:01	10	3.5536
NFGTIILNK	IFNg release	Negative	HLA-A*11:01	9	1.6389
LQMAGVEVR	IFNg release	Negative	HLA-A*11:01	9	3.0587
ILGGVLHTK	IFNg release	Negative	HLA-A*11:01	9	0.1672
YLGSANMDWR	IFNg release	Negative	HLA-A*11:01	10	6.1651
LTQIFEVYWY	IFNg release	Negative	HLA-A*11:01	10	6.2051
TQIFEVYWY	IFNg release	Negative	HLA-A*11:01	9	3.713
GVNNLPYNWK	IFNg release	Negative	HLA-A*11:01	10	0.1761
SVMNFIPIIY	IFNg release	Negative	HLA-A*11:01	10	0.2032
KLLISCWQR	IFNg release	Negative	HLA-A*11:01	9	3.569
SSFIMRNFLR	IFNg release	Negative	HLA-A*11:01	10	1.1708
SFIMRNFLR	IFNg release	Negative	HLA-A*11:01	9	2.2938
NFLRSIAMLK	IFNg release	Negative	HLA-A*11:01	10	1.9577
FLRSIAMLK	IFNg release	Negative	HLA-A*11:01	9	0.5086
RQQLEDIFMR	IFNg release	Negative	HLA-A*11:01	10	2.8682
QQLEDIFMR	IFNg release	Negative	HLA-A*11:01	9	2.2212
IFMRDWNSK	IFNg release	Negative	HLA-A*11:01	9	2.864
ITASPYNFFK	IFNg release	Negative	HLA-A*11:01	10	0.0522
ASPYNFFKR	IFNg release	Negative	HLA-A*11:01	9	0.9339
SLLDYIRWK	IFNg release	Negative	HLA-A*11:01	9	0.2697
SLLDYIRWKK	IFNg release	Negative	HLA-A*11:01	10	0.2922
AVTSDPEFGK	IFNg release	Negative	HLA-A*11:01	10	0.1252
VTSDPEFGK	IFNg release	Negative	HLA-A*11:01	9	0.0587
DVTAMILLK	IFNg release	Negative	HLA-A*11:01	9	0.9458
ISLLGLTISK	IFNg release	Negative	HLA-A*11:01	10	0.3245
SLLGLTISK	IFNg release	Negative	HLA-A*11:01	9	0.0329
STITHYSPR	IFNg release	Negative	HLA-A*11:01	9	0.1889
KTVTNMSSLK	IFNg release	Negative	HLA-A*11:01	10	0.322
TVTNMSSLK	IFNg release	Negative	HLA-A*11:01	9	0.1344
STGVAEYLK	IFNg release	Negative	HLA-A*11:01	9	0.1446
KFYIQIIMR	IFNg release	Negative	HLA-A*11:01	9	2.0055
CVYANGINK	IFNg release	Negative	HLA-A*11:01	9	0.093
EFHASFLQK	IFNg release	Negative	HLA-A*11:01	9	2.7302
NFNNANQTK	IFNg release	Negative	HLA-A*11:01	9	3.3229
MTVVSAVHFK	IFNg release	Negative	HLA-A*11:01	10	0.2346
TVVSAVHFK	IFNg release	Negative	HLA-A*11:01	9	0.0102
AVHFKAMWK	IFNg release	Negative	HLA-A*11:01	9	0.1104
YTDKFYISK	IFNg release	Negative	HLA-A*11:01	9	0.0395
KSIDLYMPK	IFNg release	Negative	HLA-A*11:01	9	0.0117
GLTNIFGYY	IFNg release	Negative	HLA-A*11:01	9	1.241
IFGYYADFSK	IFNg release	Negative	HLA-A*11:01	10	2.1979
MTNFSMVYR	IFNg release	Negative	HLA-A*11:01	9	0.1012
NFSMVYRTK	IFNg release	Negative	HLA-A*11:01	9	4.1942
KVYINHPFMY	IFNg release	Negative	HLA-A*11:01	10	0.1393
IFPVFGISK	IFNg release	Negative	HLA-A*11:01	9	1.6398
AVIISPLSK	IFNg release	Negative	HLA-A*11:01	9	0.0086
MQSYNSVPIK	IFNg release	Negative	HLA-A*11:01	10	0.4275
GFLGRYIVK	IFNg release	Negative	HLA-A*11:01	9	1.608
IQCDINDFDK	IFNg release	Negative	HLA-A*11:01	10	3.5798
SSMEAIGPNK	IFNg release	Negative	HLA-A*11:01	10	0.0692
KQHGNIMYR	IFNg release	Negative	HLA-A*11:01	9	0.3575
IQYPGSEIK	IFNg release	Negative	HLA-A*11:01	9	0.4963
SLLNNYTLK	IFNg release	Negative	HLA-A*11:01	9	0.0724
STLPCPACRR	IFNg release	Negative	HLA-A*11:01	10	0.8448
MLFYLEEPIR	IFNg release	Negative	HLA-A*11:01	10	7.871
MLLNWHEQK	IFNg release	Negative	HLA-A*11:01	9	0.4462
GQHLLYLFIK	IFNg release	Negative	HLA-A*11:01	10	3.8756
LLDRFDIQK	IFNg release	Negative	HLA-A*11:01	9	0.6258
KLINSFVGR	IFNg release	Negative	HLA-A*11:01	9	0.2794
KQRLTNLEK	IFNg release	Negative	HLA-A*11:01	9	1.4548
KQRLTNLEKK	IFNg release	Negative	HLA-A*11:01	10	3.0902
IYQEPFKNLK	cytotoxicity	Negative	HLA-A11	10	3.0656
STNPKPQRK	cytotoxicity	Positive	HLA-A11	9	0.0628
TVNYTIFK	cytotoxicity	Negative	HLA-A11	8	0.6668
MSTNPKPQK	IFNg release	Negative	HLA-A11	9	0.5022
MSTNPKPQR	IFNg release	Negative	HLA-A11	9	2.0957
STNPKPQKK	IFNg release	Positive	HLA-A11	9	0.0524
YVNVNMGLK	cytotoxicity	Positive	HLA-A11	9	0.322
TLTHPITK	cytotoxicity	Negative	HLA-A11	8	2.8741
AVFDRKSDAK	cytotoxicity	Positive	HLA-A11	10	0.0904
ILTDFSVIK	cytotoxicity	Positive	HLA-A11	9	0.1432
IVTDFSVIR	cytotoxicity	Positive	HLA-A11	9	0.3799
IVTDFSVIN	cytotoxicity	Negative	HLA-A11	9	18.2881
IVTDFSVIT	cytotoxicity	Negative	HLA-A11	9	17.5695
SSCSSCPLSK	cytotoxicity	Positive	HLA-A*11:01	10	0.5848
SSCSSCPLSKI	IFNg release	Positive	HLA-A11	11	14.5034
IVGGVYLLPR	IFNg release	Positive	HLA-A11	10	2.2266
LIRACMLVR	IFNg release	Positive	HLA-A11	9	5.8096
GPISGHVLK	IFNg release	Positive	HLA-A11	9	2.5886
PVFDRKSDAK	cytotoxicity	Positive-Intermediate	HLA-A11	10	3.4482
AAFDRKSDAK	cytotoxicity	Positive-High	HLA-A11	10	0.4802
AVFNRKSDAK	cytotoxicity	Positive-Intermediate	HLA-A11	10	0.1798
SFFDRKSDAK	cytotoxicity	Positive-Intermediate	HLA-A11	10	2.3795
PLFDRKSDAK	cytotoxicity	Positive-Intermediate	HLA-A11	10	5.7201
SLFDRKSDAK	cytotoxicity	Positive-Intermediate	HLA-A11	10	0.5537
AVFDRKSVAK	cytotoxicity	Positive	HLA-A11	10	0.0148
RLPREKLKK	IFNg release	Positive	HLA-A11	9	0.8373
PTQRTSKTK	cytotoxicity	Positive	HLA-A11	9	6.0859
AFLTNVPYK	cytotoxicity	Positive	HLA-A11	9	0.7699
YTGAVSSPYWK	cytotoxicity	Positive	HLA-A11	11	2.4466
ITGSMSLASGK	cytotoxicity	Positive	HLA-A11	11	1.609
IVKNHKNLLK	cytotoxicity	Positive	HLA-A11	10	0.554
GPISHGHVLK	IFNg release	Positive-Low	HLA-A11	10	0.5161
ALYLVCGER	IFNg release	Positive	HLA-A11	9	4.3522
GSPATWTTR	proliferation	Positive	HLA-A11	9	1.9434
TVNYTIFKI	IFNg release	Positive	HLA-A11	9	6.3565
TINYTIFKI	cytotoxicity	Positive	HLA-A11	9	8.8367
TVNFTIFKV	cytotoxicity	Positive	HLA-A11	9	5.4798
HYPCTVNYTI	cytotoxicity	Positive	HLA-A11	10	39.6667
HYPCTVNFTI	cytotoxicity	Positive	HLA-A11	10	38.3333
SIKSPNNNK	IFNg release	Negative	HLA-A11	9	0.1402
RVRLPDPNK	IFNg release	Positive	HLA-A11	9	0.2699
AVPDDLYIK	IFNg release	Positive	HLA-A11	9	0.1659
TSESQLFNK	IFNg release	Positive	HLA-A11	9	0.4846
MTLCTEVTK	IFNg release	Negative	HLA-A11	9	0.3946
GTYKNDNFK	IFNg release	Negative	HLA-A11	9	0.0579
LQFVFQLCK	IFNg release	Negative	HLA-A11	9	1.262
YTFWEVNLK	IFNg release	Positive	HLA-A11	9	0.0526
STKRKKVKK	IFNg release	Negative	HLA-A11	9	1.4749
TSVHEIELK	IFNg release	Negative	HLA-A11	9	0.5174
KVCLRLLSK	IFNg release	Positive	HLA-A11	9	0.4885
KCLNEILIR	IFNg release	Negative	HLA-A11	9	4.9574
CYTCGTTVR	IFNg release	Negative	HLA-A11	9	22.6818
ATEVRTLQQ	IFNg release	Positive	HLA-A11	9	5.2691
LCINSTATE	IFNg release	Negative	HLA-A11	9	45
CTIVCPSCA	IFNg release	Negative	HLA-A11	9	39.8889
TIVCPSCAQ	IFNg release	Negative	HLA-A11	9	12.747
KSFKDILPK	IFNg release	Positive	HLA-A*11:01	9	0.0186
AMLTAFFLR	IFNg release	Positive	HLA-A*11:01	9	0.3567
RSFKDLLKK	IFNg release	Positive	HLA-A*11:01	9	0.0265
SVQPTFSVQR	IFNg release	Positive	HLA-A*11:01	10	0.3133
SVQRNLPFER	IFNg release	Positive	HLA-A*11:01	10	1.112
TLGFGSFMSR	IFNg release	Positive	HLA-A11	10	0.8215
CLTHPVTK	IFNg release	Positive	HLA-A11	8	7.8639
STYKNENFK	IFNg release	Negative	HLA-A11	9	0.0212
SAPRTSTKK	IFNg release	Negative	HLA-A11	9	1.65
SSAPRTSTK	IFNg release	Negative	HLA-A11	9	0.057
SFYNPETQR	IFNg release	Negative	HLA-A11	9	1.5543
ELQRREVYK	IFNg release	Negative	HLA-A11	9	1.9241
IMCLRFLSK	IFNg release	Negative	HLA-A11	9	1.862
QVVCPGCAR	IFNg release	Negative	HLA-A11	9	3.856
ATDLRTLQQ	IFNg release	Negative	HLA-A11	9	2.846
GVDRPDGQA	IFNg release	Negative	HLA-A11	9	22.6667
MTLCAEVKK	IFNg release	Positive	HLA-A11	9	0.3767
LQFIFQLCK	IFNg release	Positive	HLA-A11	9	1.2357
RIKLPDPNK	IFNg release	Positive	HLA-A11	9	0.2303
KTLEERVKK	IFNg release	Negative	HLA-A11	9	0.0267
RLQCVQCKK	IFNg release	Negative	HLA-A11	9	1.7369
MRGDKATIK	IFNg release	Negative	HLA-A11	9	9.1886
QLGDSSDEE	IFNg release	Negative	HLA-A11	9	39.1111
IVTDLSVIK	IFNg release	Negative	HLA-A11	9	0.0866
IVTDLSIIK	IFNg release	Negative	HLA-A11	9	0.0747
SVFYRKPDTK	IFNg release	Negative	HLA-A11	10	0.2795
RYRTAVCGL	IFNg release	Positive	HLA-A11	9	23.6481
STYGWNIVK	IFNg release	Positive	HLA-A*11:01	9	0.005
MSYTMCSGK	IFNg release	Positive	HLA-A*11:01	9	0.6211
GAMLFLISGK	IFNg release	Positive	HLA-A*11:01	10	0.7617
MVSRLLLNR	IFNg release	Positive	HLA-A*11:01	9	0.5921
RQLANAIFK	IFNg release	Positive	HLA-A*11:01	9	0.1745
TTKRDLGMSK	IFNg release	Positive	HLA-A*11:01	10	0.4772
MSTYGWNIVK	IFNg release	Positive	HLA-A*11:01	10	0.1806
KSGAIKVLK	IFNg release	Positive	HLA-A*11:01	9	0.1328
ATYGWNLVK	IFNg release	Positive	HLA-A*11:01	9	0.0049
TSGSPIIDK	IFNg release	Positive	HLA-A*11:01	9	0.1685
STYGWNLVR	IFNg release	Positive	HLA-A*11:01	9	0.0347
MATYGWNLVK	IFNg release	Positive	HLA-A*11:01	10	0.208
MANEMGFLEK	IFNg release	Positive	HLA-A*11:01	10	0.5519
VTRGAVLMHK	IFNg release	Positive	HLA-A*11:01	10	0.3926
SQIGAGVYK	IFNg release	Positive	HLA-A*11:01	9	0.0501
AVQTKPGLFK	IFNg release	Positive	HLA-A*11:01	10	0.0496
KTFVDLMRR	IFNg release	Positive	HLA-A*11:01	9	0.086
YVSAIAQTEK	IFNg release	Positive	HLA-A*11:01	10	0.437
KTGGPIYRR	IFNg release	Positive	HLA-A*11:01	9	0.0966
SSCSSCPLSKV	IFNg release	Positive	HLA-A*11:01	11	14.5238
KSYETEYPK	IFNg release	Positive-Low	HLA-A*11:01	9	0.0547
AVVVNPSVK	IFNg release	Positive-Low	HLA-A*11:01	9	0.3062
GTLTSAINR	IFNg release	Positive-High	HLA-A*11:01	9	0.0619
AIIEVDRSAAK	IFNg release	Positive-Low	HLA-A*11:01	11	0.6936
RVLSLIGLK	IFNg release	Positive	HLA-A*11:01	9	0.0717
KNMEKPGLK	IFNg release	Positive	HLA-A*11:01	9	1.4383
LIFLLVLLDY	IFNg release	Negative	HLA-A*11:01	10	8.6236
ASPISSIFSR	IFNg release	Negative	HLA-A*11:01	10	0.3
STTSMGPCK	IFNg release	Negative	HLA-A*11:01	9	0.3395
TSCPPICPGY	IFNg release	Negative	HLA-A*11:01	10	3.4901
MMWYWGRSLY	IFNg release	Negative	HLA-A*11:01	10	3.5053
LQAGFFLLTR	IFNg release	Negative	HLA-A*11:01	10	3.9631
WLSVIWMMWY	IFNg release	Positive	HLA-A*11:01	10	18.7627
VIWMMWYWGR	IFNg release	Positive	HLA-A*11:01	10	8.7527
TSTTSMGPCK	IFNg release	Negative	HLA-A*11:01	10	2.6982
LSVIWMMWY	IFNg release	Negative	HLA-A*11:01	9	6.9358
FLWEWASAR	IFNg release	Negative	HLA-A*11:01	9	3.7135
YVNTNMGLK	IFNg release	Positive-Low	HLA-A*11:01	9	0.2043
SMYPSCCCTK	IFNg release	Positive	HLA-A*11:01	10	2.8395
NSTCRFFVCK	IFNg release	Positive	HLA-A*11:01	10	4.9444
RFKMFPEVK	cytotoxicity	Positive	HLA-A11	9	2.9099
MFPEVKEKG	cytotoxicity	Positive	HLA-A11	9	58.75
TLTHPITKY	IFNg release	Positive	HLA-A11	9	1.4045
ATVLMGLGK	IFNg release	Negative	HLA-A*11:01	9	0.0576
KTFDSEYVK	IFNg release	Negative	HLA-A*11:01	9	0.0094
RIYSDPLALK	IFNg release	Positive	HLA-A*11:01	10	0.0272
RQMEGEGVFK	IFNg release	Negative	HLA-A*11:01	10	0.2124
RTTWSIHAK	IFNg release	Positive	HLA-A*11:01	9	0.039
TVMDIISRR	IFNg release	Negative	HLA-A*11:01	9	0.0421
PTLDIELLK	IFNg release	Positive	HLA-A*11:01	9	0.446
GVEGEGLHK	IFNg release	Positive-High	HLA-A*11:01	9	0.3479
SILLSSLLK	IFNg release	Positive	HLA-A*11:01	9	0.0427
ALLATSIFK	IFNg release	Positive	HLA-A*11:01	9	0.0378
AVEPGKNPK	IFNg release	Positive	HLA-A*11:01	9	0.2475
VVYDAKFEK	IFNg release	Positive	HLA-A*11:01	9	0.0041
AVKSEHTGR	IFNg release	Positive	HLA-A*11:01	9	1.595
STHPMVTRSK	proliferation	Positive	HLA-A*11:01	10	0.098
TTFLQTMLRK	proliferation	Negative	HLA-A*11:01	10	0.1214
YTSAFVFPTK	proliferation	Negative	HLA-A*11:01	10	0.2869
SIYVYALPLK	proliferation	Negative	HLA-A*11:01	10	0.2773
CSMENTRATK	proliferation	Negative	HLA-A*11:01	10	1.5187
STLPETTVVRQ	IFNg release	Positive	HLA-A*11:01	11	7.3081
FAPALPIWAR	IFNg release	Positive	HLA-A*11:01	10	3.7682
GVQEDAASLR	IFNg release	Positive	HLA-A*11:01	10	1.7817
GAYMSKAHGI	IFNg release	Negative	HLA-A*11:01	10	26.3333
YPPALPIWAR	IFNg release	Negative	HLA-A*11:01	10	10.6774
ATFSSSHRYHK	IFNg release	Positive	HLA-A11	11	0.0994
ATIIDILTK	IFNg release	Positive	HLA-A11	9	0.0094
AVQEFGLARFK	IFNg release	Positive	HLA-A11	11	0.3137
SSLSLFFRK	IFNg release	Positive	HLA-A11	9	0.0176
STMPHTSGMNR	IFNg release	Positive	HLA-A11	11	0.2287
ALYSGVHKK	IFNg release	Positive	HLA-A11	9	0.0099
ASFDKAKLK	IFNg release	Positive	HLA-A11	9	0.0337
ATAGIIGVNR	IFNg release	Positive	HLA-A11	10	0.0953
ATFSTGERK	IFNg release	Negative	HLA-A11	9	0.0187
GSSDVIIHR	IFNg release	Positive	HLA-A11	9	0.0548
GTSSVIVSR	IFNg release	Positive	HLA-A11	9	0.038
RTNWPNTGK	IFNg release	Positive	HLA-A11	9	0.0167
RTYDREGFKK	IFNg release	Negative	HLA-A11	10	0.014
RVTYPAKAK	IFNg release	Negative	HLA-A11	9	0.2444
SIFDGRVVAK	IFNg release	Positive	HLA-A11	10	0.0134
SSFGRGFFK	IFNg release	Positive	HLA-A11	9	0.0035
SVSPVVHVR	IFNg release	Positive	HLA-A11	9	0.0891
ALDLSHFLK	IFNg release	Positive	HLA-A*11:01	9	0.1028
ACQGVGGPGHK	IFNg release	Negative	HLA-A*11:01	11	9.0554
ACQGVGGPSHK	IFNg release	Negative	HLA-A*11:01	11	5.6001
ACQGVGGPAHK	IFNg release	Positive	HLA-A*11:01	11	4.8128
TMYCVHQK	IFNg release	Negative	HLA-A*11:01	8	3.1185
TLYCVHQR	IFNg release	Negative	HLA-A*11:01	8	6.9166
VLYCVHQR	IFNg release	Negative	HLA-A*11:01	8	7.4447
TLYCVHQK	IFNg release	Positive	HLA-A*11:01	8	2.8223
MTNTLHSMLK	IFNg release	Positive	HLA-A*11:01	10	0.2483
TTLDAGFLK	IFNg release	Positive	HLA-A*11:01	9	0.0076
VVMTTTLSK	IFNg release	Positive	HLA-A*11:01	9	0.0099
ISSGVFLLK	IFNg release	Positive	HLA-A*11:01	9	0.0359
VSIPTLILFK	IFNg release	Positive	HLA-A*11:01	10	0.1032
MLFSMHGELYK	IFNg release	Positive	HLA-A*11:01	11	0.5432
TAMRVTTMK	IFNg release	Positive	HLA-A*11:01	9	0.0952
AVMAGIVRAAK	IFNg release	Positive	HLA-A*11:01	11	0.0652
VSIARALLK	IFNg release	Positive	HLA-A*11:01	9	0.0511
AVAAPAFAEK	IFNg release	Positive	HLA-A*11:01	10	0.0158
GTHPTTTYK	IFNg release	Positive	HLA-A*11:01	9	0.0071
TTSNVSVAK	IFNg release	Positive	HLA-A*11:01	9	0.0214
SVNNYQASK	IFNg release	Positive	HLA-A*11:01	9	0.0302
VVMPVLKK	IFNg release	Positive	HLA-A*11:01	8	0.3326
GTFKSVAVK	IFNg release	Positive	HLA-A*11:01	9	0.0328
AVARLVAISK	IFNg release	Positive	HLA-A*11:01	10	0.0854
ATFAEIGHK	IFNg release	Positive	HLA-A*11:01	9	0.0093
KTQGPGAWPK	IFNg release	Positive	HLA-A*11:01	10	0.0974
VSNAVRHAK	IFNg release	Positive	HLA-A*11:01	9	0.152
RLIPFAAPPK	IFNg release	Positive	HLA-A*11:01	10	0.3959
TVINASRFK	IFNg release	Positive	HLA-A*11:01	9	0.0553
VVNKIRGTFK	IFNg release	Positive	HLA-A*11:01	10	0.1686
NSTCNFFVCK	IFNg release	Negative	HLA-A*11:01	10	3.0931
TIAMELIRMIK	IFNg release	Positive	HLA-A*11:01	11	2.81
TMVMELIRMIK	IFNg release	Positive-Low	HLA-A*11:01	11	4.9797
SCSSCPLSK	IFNg release	Positive	HLA-A*11:01	9	2.6968
SSCSSCPLS	IFNg release	Positive	HLA-A*11:01	9	22.0606
CSSCPLSK	IFNg release	Positive	HLA-A*11:01	8	9.3794
SSCSSCPL	IFNg release	Positive	HLA-A*11:01	8	57.0833
GTSGAPIVNR	IFNg release	Positive-Low	HLA-A*11:01	10	0.1707
GTSGSPIVAR	IFNg release	Positive	HLA-A*11:01	10	0.1669

## Sheet: HLA-A-2301
Epitopes	Assay Group	Qualitative Measure	Allele Name	Length	%rank
TYNDHIVNL	IFNg release	Positive	HLA-A*23:01	9	0.0476
AYSIVRIFM	IFNg release	Negative	HLA-A*23:01	9	0.4688
TYTTMDTLI	IFNg release	Negative	HLA-A*23:01	9	0.2863
YYFSLQQRL	IFNg release	Negative	HLA-A*23:01	9	0.0309
LWEPGFISF	IFNg release	Negative	HLA-A*23:01	9	0.0562
IFINSIINF	IFNg release	Negative	HLA-A*23:01	9	0.0065
KFVEDSPEM	IFNg release	Negative	HLA-A*23:01	9	0.9075
RYRFAFLYL	IFNg release	Negative	HLA-A*23:01	9	0.3174
WYRKYHVPI	IFNg release	Negative	HLA-A*23:01	9	3.1843
KYHVPIMKL	IFNg release	Negative	HLA-A*23:01	9	0.0951
FYLKIGTLL	IFNg release	Negative	HLA-A*23:01	9	0.0359
SFINRHKKF	IFNg release	Negative	HLA-A*23:01	9	0.3022
KFANVSDEY	IFNg release	Negative	HLA-A*23:01	9	1.6982
FFNTLDMYL	IFNg release	Negative	HLA-A*23:01	9	0.8377
AYLCRHIGI	IFNg release	Negative	HLA-A*23:01	9	1.3447
KYNVRYVFL	IFNg release	Negative	HLA-A*23:01	9	0.3544
VYLENTGKI	IFNg release	Negative	HLA-A*23:01	9	0.0966
AMKVDANYF	IFNg release	Negative	HLA-A*23:01	9	1.2589
NYFTKINNF	IFNg release	Negative	HLA-A*23:01	9	0.0111
KYNINRLIL	IFNg release	Negative	HLA-A*23:01	9	0.4571
FFLRLSANL	IFNg release	Negative	HLA-A*23:01	9	1.1191
FYVSKMLNL	IFNg release	Negative	HLA-A*23:01	9	0.1581
KYAISVVIY	IFNg release	Negative	HLA-A*23:01	9	0.404
LFTDVYTSI	IFNg release	Negative	HLA-A*23:01	9	0.4324
HFQRITLEL	IFNg release	Negative	HLA-A*23:01	9	0.5328
KFFDTSTII	IFNg release	Negative	HLA-A*23:01	9	0.2799
TMAPVHTYI	IFNg release	Negative	HLA-A*23:01	9	0.6451
KYYYSNSYL	IFNg release	Negative	HLA-A*23:01	9	0.2523
YYYSNSYLY	IFNg release	Negative	HLA-A*23:01	9	0.0211
YYSNSYLYVF	IFNg release	Negative	HLA-A*23:01	10	0.0807
CYNILRYHL	IFNg release	Negative	HLA-A*23:01	9	1.4518
VFVYFSNSL	IFNg release	Negative	HLA-A*23:01	9	0.6625
KYVNVKQWI	IFNg release	Negative	HLA-A*23:01	9	0.2491
AMNLFNDEF	IFNg release	Negative	HLA-A*23:01	9	1.0569
IFIHSTTSF	IFNg release	Negative	HLA-A*23:01	9	0.0203
NYNDNVINY	IFNg release	Negative	HLA-A*23:01	9	0.4915
KFLDTRVVY	IFNg release	Negative	HLA-A*23:01	9	0.7286
MYNVSMAVL	IFNg release	Negative	HLA-A*23:01	9	0.5272
KFKYFINRI	IFNg release	Negative	HLA-A*23:01	9	0.7887
YFINRIQTL	IFNg release	Negative	HLA-A*23:01	9	0.0513
KYIMLSNGY	IFNg release	Negative	HLA-A*23:01	9	0.8125
IWFMTIPDTF	IFNg release	Negative	HLA-A*23:01	10	0.0241
WFMTIPDTF	IFNg release	Negative	HLA-A*23:01	9	0.0386
TYSLPPHPSI	IFNg release	Negative	HLA-A*23:01	10	0.2571
FYNNSRIKY	IFNg release	Negative	HLA-A*23:01	9	0.7927
HFFVSNKVF	IFNg release	Negative	HLA-A*23:01	9	0.2703
RYPIIDIKW	IFNg release	Negative	HLA-A*23:01	9	0.024
CWFCNQDLVF	IFNg release	Negative	HLA-A*23:01	10	1.352
VFKPISIETF	IFNg release	Negative	HLA-A*23:01	10	0.0214
FYEDKEKVI	IFNg release	Negative	HLA-A*23:01	9	1.4361
MFTILEEYF	IFNg release	Negative	HLA-A*23:01	9	0.2963
KYGRLFNEI	IFNg release	Negative	HLA-A*23:01	9	0.2366
KYCLRAIKL	IFNg release	Negative	HLA-A*23:01	9	0.8653
HMLDKIKSI	IFNg release	Negative	HLA-A*23:01	9	3.6769
LYSRCSFSF	IFNg release	Negative	HLA-A*23:01	9	0.3736
GWLDKGFII	IFNg release	Negative	HLA-A*23:01	9	0.2441
IYSTTNSVI	IFNg release	Negative	HLA-A*23:01	9	0.4237
IFPFFVAFL	IFNg release	Negative	HLA-A*23:01	9	0.3977
LYGVVWFNI	IFNg release	Negative	HLA-A*23:01	9	0.588
LYKSINVEY	IFNg release	Negative	HLA-A*23:01	9	0.6553
KYVNNTATL	IFNg release	Negative	HLA-A*23:01	9	0.0634
QYITMVNSL	IFNg release	Negative	HLA-A*23:01	9	0.1181
TMVNSLTYF	IFNg release	Negative	HLA-A*23:01	9	0.3236
NYSFFLDKI	IFNg release	Negative	HLA-A*23:01	9	0.5215
FFLDKIFDI	IFNg release	Negative	HLA-A*23:01	9	0.5029
VWENFLAHM	IFNg release	Negative	HLA-A*23:01	9	0.7871
FFLIMYSVI	IFNg release	Negative	HLA-A*23:01	9	2.7422
MYSLVFVILM	IFNg release	Negative	HLA-A*23:01	10	2.1429
VYTNRDTVY	IFNg release	Negative	HLA-A*23:01	9	1.2542
IYTDSVDDL	IFNg release	Negative	HLA-A*23:01	9	0.4741
EYTILNMVL	IFNg release	Negative	HLA-A*23:01	9	0.5899
VMFVIRFKF	IFNg release	Negative	HLA-A*23:01	9	0.4409
TYSELTNAI	IFNg release	Negative	HLA-A*23:01	9	0.2037
WYEKYNIVL	IFNg release	Negative	HLA-A*23:01	9	0.6444
LYKILDDEI	IFNg release	Negative	HLA-A*23:01	9	1.1258
LYSQPKKLKI	IFNg release	Negative	HLA-A*23:01	10	1.9211
RMEIFLVLL	IFNg release	Negative	HLA-A*23:01	9	4.6068
QYVQQHNKI	IFNg release	Negative	HLA-A*23:01	9	0.2744
SWTKCIHFF	IFNg release	Negative	HLA-A*23:01	9	0.2568
LWPLYVLLHL	IFNg release	Negative	HLA-A*23:01	10	2.3262
KYVMMNPYSF	IFNg release	Negative	HLA-A*23:01	10	0.0943
YYNDKVIAL	IFNg release	Negative	HLA-A*23:01	9	0.0768
CYLFSQNYSF	IFNg release	Negative	HLA-A*23:01	10	0.5549
SMPASHNNL	IFNg release	Negative	HLA-A*23:01	9	1.4679
MYKRSKYRHI	IFNg release	Negative	HLA-A*23:01	10	4.6308
IYLSNSSHL	IFNg release	Negative	HLA-A*23:01	9	0.0925
NFLILSDLI	IFNg release	Negative	HLA-A*23:01	9	1.079
KYDIVKDKY	IFNg release	Negative	HLA-A*23:01	9	1.4742
RYSSLTLANF	IFNg release	Negative	HLA-A*23:01	10	0.1555
TYRHKNYYAL	IFNg release	Negative	HLA-A*23:01	10	1.0543
FFNKFSQGL	IFNg release	Negative	HLA-A*23:01	9	1.0095
AFNSAKNSW	IFNg release	Negative	HLA-A*23:01	9	0.6184
VFFTDSPEHL	IFNg release	Negative	HLA-A*23:01	10	0.5745
FFTDSPEHL	IFNg release	Negative	HLA-A*23:01	9	0.6307
YWPDIYNSI	IFNg release	Negative	HLA-A*23:01	9	0.0817
LYSAYKTKL	IFNg release	Negative	HLA-A*23:01	9	0.5063
EYHLLFANI	IFNg release	Negative	HLA-A*23:01	9	0.6307
LYLGHSAGF	IFNg release	Negative	HLA-A*23:01	9	0.0572
LYIPGTSVI	IFNg release	Negative	HLA-A*23:01	9	0.0633
EYDILHVDI	IFNg release	Negative	HLA-A*23:01	9	1.1864
NYIVSIFKY	IFNg release	Negative	HLA-A*23:01	9	0.3463
KYNPQTKQM	IFNg release	Negative	HLA-A*23:01	9	0.5664
AFVDINKSL	IFNg release	Negative	HLA-A*23:01	9	0.7709
MMLMIGNYF	IFNg release	Negative	HLA-A*23:01	9	0.5496
KYMELGFNY	IFNg release	Negative	HLA-A*23:01	9	0.0816
KFAEESYTY	IFNg release	Negative	HLA-A*23:01	9	0.3416
YYETSPGEI	IFNg release	Negative	HLA-A*23:01	9	1.0656
HFIKKDYLL	IFNg release	Negative	HLA-A*23:01	9	0.2093
EYSISNDLL	IFNg release	Negative	HLA-A*23:01	9	0.8915
RFTHTTAFF	IFNg release	Negative	HLA-A*23:01	9	0.1492
FFNTCKPTI	IFNg release	Negative	HLA-A*23:01	9	2.3155
LYAAEMVEY	IFNg release	Negative	HLA-A*23:01	9	0.699
KFTILEYLY	IFNg release	Negative	HLA-A*23:01	9	1.57
HMLEFLYSF	IFNg release	Negative	HLA-A*23:01	9	0.2217
SFTICGYEI	IFNg release	Negative	HLA-A*23:01	9	2.1585
LYILCNMALL	IFNg release	Negative	HLA-A*23:01	10	1.9661
LFPDDVQEL	IFNg release	Negative	HLA-A*23:01	9	0.5255
IYRIAKFLF	IFNg release	Negative	HLA-A*23:01	9	0.0663
LFMNRPDVI	IFNg release	Negative	HLA-A*23:01	9	0.9822
YYLPLRKDI	IFNg release	Negative	HLA-A*23:01	9	0.276
IYLLSLFSTL	IFNg release	Negative	HLA-A*23:01	10	0.6169
GYIWPNHINF	IFNg release	Negative	HLA-A*23:01	10	0.0159
EFLNFGRHL	IFNg release	Negative	HLA-A*23:01	9	0.8174
HFCSFNISI	IFNg release	Negative	HLA-A*23:01	9	1.5649
FFTIHNIKM	IFNg release	Negative	HLA-A*23:01	9	1.6597
HMAYSFQTF	IFNg release	Negative	HLA-A*23:01	9	0.2624
SFQTFHEYI	IFNg release	Negative	HLA-A*23:01	9	0.6318
SFQTFHEYII	IFNg release	Negative	HLA-A*23:01	10	4.2953
LYISDYKML	IFNg release	Negative	HLA-A*23:01	9	0.1167
TFDVFRPLF	IFNg release	Negative	HLA-A*23:01	9	0.102
SWLKDSAIM	IFNg release	Negative	HLA-A*23:01	9	0.8308
EFINKFLEF	IFNg release	Negative	HLA-A*23:01	9	0.0452
EYKTLCDMI	IFNg release	Negative	HLA-A*23:01	9	2.3899
SYNDYFNVL	IFNg release	Negative	HLA-A*23:01	9	0.0351
KWSTSFTNI	IFNg release	Negative	HLA-A*23:01	9	0.5364
FFPDFVITL	IFNg release	Negative	HLA-A*23:01	9	0.1505
KYLGMFNPY	IFNg release	Negative	HLA-A*23:01	9	0.3954
IFFPDFVITL	IFNg release	Negative	HLA-A*23:01	10	0.2224
HWGRAVWTI	IFNg release	Negative	HLA-A*23:01	9	0.2358
VWTIIFIVL	IFNg release	Negative	HLA-A*23:01	9	0.8516
IYYFFIRLF	IFNg release	Negative	HLA-A*23:01	9	0.0498
FFIRLFNNL	IFNg release	Negative	HLA-A*23:01	9	0.6093
IFAVQTIVF	IFNg release	Negative	HLA-A*23:01	9	0.0629
VFIWFIFHF	IFNg release	Negative	HLA-A*23:01	9	0.1424
IYLCTFMII	IFNg release	Negative	HLA-A*23:01	9	0.763
EYTACNNTI	IFNg release	Negative	HLA-A*23:01	9	1.1762
WFNDYQTML	IFNg release	Negative	HLA-A*23:01	9	0.7015
TYTSISVVF	IFNg release	Negative	HLA-A*23:01	9	0.0164
VFGCVIAMI	IFNg release	Negative	HLA-A*23:01	9	1.756
LFYPSMFTL	IFNg release	Negative	HLA-A*23:01	9	0.158
IFLIITKVF	IFNg release	Negative	HLA-A*23:01	9	0.1078
IYYQLAGYI	IFNg release	Negative	HLA-A*23:01	9	0.2717
YYQLAGYIL	IFNg release	Negative	HLA-A*23:01	9	0.0843
IMVSEHFSL	IFNg release	Negative	HLA-A*23:01	9	1.0307
TYNKTSKTTI	IFNg release	Negative	HLA-A*23:01	10	1.1565
DYQTMLMFIF	IFNg release	Negative	HLA-A*23:01	10	0.8395
MMTLPSIFLI	IFNg release	Negative	HLA-A*23:01	10	5.3994
VYAVTGGAGF	IFNg release	Negative	HLA-A*23:01	10	0.1251
KYLIYTSSM	IFNg release	Negative	HLA-A*23:01	9	0.3392
VYVGNVAWM	IFNg release	Negative	HLA-A*23:01	9	0.1788
SYDMFNLLLM	IFNg release	Negative	HLA-A*23:01	10	1.0306
NWIQINFHI	IFNg release	Negative	HLA-A*23:01	9	0.153
YFTHLGYII	IFNg release	Negative	HLA-A*23:01	9	0.5659
CYITIDDHY	IFNg release	Negative	HLA-A*23:01	9	1.6469
LFRIVSTVL	IFNg release	Negative	HLA-A*23:01	9	2.4986
LFKNLATSI	IFNg release	Negative	HLA-A*23:01	9	1.9398
LMSPCRMFSF	IFNg release	Negative	HLA-A*23:01	10	3.7757
SYYDFRYRQF	IFNg release	Negative	HLA-A*23:01	10	0.0188
KFIKNKIHL	IFNg release	Negative	HLA-A*23:01	9	0.4058
RYNVIASSI	IFNg release	Negative	HLA-A*23:01	9	0.2392
VYGSIQDEI	IFNg release	Negative	HLA-A*23:01	9	0.213
KYAANYTKI	IFNg release	Negative	HLA-A*23:01	9	0.1142
IYPDESMTW	IFNg release	Negative	HLA-A*23:01	9	0.0117
WYLEISALW	IFNg release	Negative	HLA-A*23:01	9	0.0325
LYDMIHNVI	IFNg release	Negative	HLA-A*23:01	9	0.3872
KYFFTVSNI	IFNg release	Negative	HLA-A*23:01	9	0.1689
FYEKLNYTL	IFNg release	Negative	HLA-A*23:01	9	0.1199
YMIERFISF	IFNg release	Negative	HLA-A*23:01	9	0.096
HFFSKVPNI	IFNg release	Negative	HLA-A*23:01	9	0.3487
KYFIDLGLL	IFNg release	Negative	HLA-A*23:01	9	0.2105
VYSIVFVDVI	IFNg release	Negative	HLA-A*23:01	10	1.4059
RYINDILTL	IFNg release	Negative	HLA-A*23:01	9	0.0106
FYLFKMIPL	IFNg release	Negative	HLA-A*23:01	9	1.4222
KMIPLLFIL	IFNg release	Negative	HLA-A*23:01	9	0.8644
FYFANGIEW	IFNg release	Negative	HLA-A*23:01	9	0.0115
VYTFSNNKL	IFNg release	Negative	HLA-A*23:01	9	0.2474
PYQNSKVTI	IFNg release	Negative	HLA-A*23:01	9	0.3731
TYDKVYILF	IFNg release	Negative	HLA-A*23:01	9	0.0056
VYILFTDTI	IFNg release	Negative	HLA-A*23:01	9	0.0468
KYNVLDDII	IFNg release	Negative	HLA-A*23:01	9	0.7246
IYFIKENSI	IFNg release	Negative	HLA-A*23:01	9	0.1326
VMVTSKPLF	IFNg release	Negative	HLA-A*23:01	9	0.3347
VFSPFGYSF	IFNg release	Negative	HLA-A*23:01	9	0.004
NMLDNNTLW	IFNg release	Negative	HLA-A*23:01	9	0.4048
LWAIINTIY	IFNg release	Negative	HLA-A*23:01	9	1.7773
KYGTKTVPM	IFNg release	Negative	HLA-A*23:01	9	1.4395
PMMNVVTKL	IFNg release	Negative	HLA-A*23:01	9	1.2703
PYKDANISM	IFNg release	Negative	HLA-A*23:01	9	0.5114
NMTHFTDSI	IFNg release	Negative	HLA-A*23:01	9	8.6626
VYNLKLPKF	IFNg release	Negative	HLA-A*23:01	9	0.0187
MFNPDNASF	IFNg release	Negative	HLA-A*23:01	9	0.0593
HMTRDPLYI	IFNg release	Negative	HLA-A*23:01	9	4.7061
IYKMFQNAKI	IFNg release	Negative	HLA-A*23:01	10	1.2452
EFNTPFVFII	IFNg release	Negative	HLA-A*23:01	10	3.6388
RFVIFPIQY	IFNg release	Negative	HLA-A*23:01	9	0.6146
QYYDIWNMY	IFNg release	Negative	HLA-A*23:01	9	0.1184
MYKKAEASF	IFNg release	Negative	HLA-A*23:01	9	0.1253
KYFIKHVLAF	IFNg release	Negative	HLA-A*23:01	10	0.1058
YFIKHVLAF	IFNg release	Negative	HLA-A*23:01	9	0.0313
KWIHDSAGY	IFNg release	Negative	HLA-A*23:01	9	2.3989
AFAAVEGIF	IFNg release	Negative	HLA-A*23:01	9	0.2863
FFSGSFASI	IFNg release	Negative	HLA-A*23:01	9	0.8654
FWLKKRGLM	IFNg release	Negative	HLA-A*23:01	9	2.3942
EMMKTYIEF	IFNg release	Negative	HLA-A*23:01	9	0.3541
IYNVTNPFDF	IFNg release	Negative	HLA-A*23:01	10	0.1045
FFEKRVGEY	IFNg release	Negative	HLA-A*23:01	9	4.9386
NWAPSVRLL	IFNg release	Negative	HLA-A*23:01	9	0.2984
RFYPINDDF	IFNg release	Negative	HLA-A*23:01	9	0.0271
FYPINDDFY	IFNg release	Negative	HLA-A*23:01	9	1.2481
FYHISTGGY	IFNg release	Negative	HLA-A*23:01	9	2.4966
LYKRVLHMLL	IFNg release	Negative	HLA-A*23:01	10	2.2667
LYKRVLHML	IFNg release	Negative	HLA-A*23:01	9	0.2394
KFVKLLSHF	IFNg release	Negative	HLA-A*23:01	9	0.0848
NYFNRMFHF	IFNg release	Negative	HLA-A*23:01	9	0.0074
YFNRMFHFF	IFNg release	Negative	HLA-A*23:01	9	0.0634
GFKSLVQYI	IFNg release	Negative	HLA-A*23:01	9	1.2587
NWYYDFHFF	IFNg release	Negative	HLA-A*23:01	9	0.0229
KYRLKVSIL	IFNg release	Negative	HLA-A*23:01	9	1.1847
YYIPYVEDF	IFNg release	Negative	HLA-A*23:01	9	0.0017
KYMNYYTTY	IFNg release	Negative	HLA-A*23:01	9	0.0642
YYTTYIDHI	IFNg release	Negative	HLA-A*23:01	9	0.1223
TYIDHIVNI	IFNg release	Negative	HLA-A*23:01	9	0.0089
NYIDILASI	IFNg release	Negative	HLA-A*23:01	9	0.0227
KYVDIVEFL	IFNg release	Negative	HLA-A*23:01	9	0.0118
RWYNKHNDL	IFNg release	Negative	HLA-A*23:01	9	0.7387
WYNKHNDLI	IFNg release	Negative	HLA-A*23:01	9	0.6013
FFPRTICTL	IFNg release	Negative	HLA-A*23:01	9	0.8479
LYYIPSRYL	IFNg release	Negative	HLA-A*23:01	9	0.2002
SWTPVVNMI	IFNg release	Negative	HLA-A*23:01	9	0.1281
VFIRFPHYF	IFNg release	Negative	HLA-A*23:01	9	0.0041
FYYVVTDEI	IFNg release	Negative	HLA-A*23:01	9	0.2129
EFLNISWFY	IFNg release	Negative	HLA-A*23:01	9	1.6403
RFDIPRSYLF	IFNg release	Negative	HLA-A*23:01	10	0.0693
LFLDIECHF	IFNg release	Negative	HLA-A*23:01	9	0.2527
RYITNRLEL	IFNg release	Negative	HLA-A*23:01	9	0.1802
RYCIHDACL	IFNg release	Negative	HLA-A*23:01	9	2.0306
TYVLPQSMVF	IFNg release	Negative	HLA-A*23:01	10	0.036
VFAPKQKMF	IFNg release	Negative	HLA-A*23:01	9	0.0923
VYGDTDSVF	IFNg release	Negative	HLA-A*23:01	9	0.0415
LFNNFKIEF	IFNg release	Negative	HLA-A*23:01	9	0.1474
YFKRLTSEI	IFNg release	Negative	HLA-A*23:01	9	1.3706
LYLTPYDYI	IFNg release	Negative	HLA-A*23:01	9	0.1793
YYFLRSHLNI	IFNg release	Negative	HLA-A*23:01	10	0.6825
YFLRSHLNI	IFNg release	Negative	HLA-A*23:01	9	0.3929
VYTQKKTLL	IFNg release	Negative	HLA-A*23:01	9	0.2994
VYPGACDFL	IFNg release	Negative	HLA-A*23:01	9	0.3857
VMINNVKLF	IFNg release	Negative	HLA-A*23:01	9	0.1149
KYCIPCCFL	IFNg release	Negative	HLA-A*23:01	9	3.8444
VYFPMNASDI	IFNg release	Negative	HLA-A*23:01	10	0.3343
FFPPNYKLL	IFNg release	Negative	HLA-A*23:01	9	0.1952
NYKLLKDLF	IFNg release	Negative	HLA-A*23:01	9	0.2398
KYFSPLFKY	IFNg release	Negative	HLA-A*23:01	9	0.1214
YFSPLFKYVI	IFNg release	Negative	HLA-A*23:01	10	1.5586
FFFPNCVNVF	IFNg release	Negative	HLA-A*23:01	10	0.1595
FFPNCVNVF	IFNg release	Negative	HLA-A*23:01	9	0.2706
SYKYSQDEF	IFNg release	Negative	HLA-A*23:01	9	0.2764
IYSEHTISF	IFNg release	Negative	HLA-A*23:01	9	0.0045
KYPFSKIPL	IFNg release	Negative	HLA-A*23:01	9	0.8393
RYGSIPEEL	IFNg release	Negative	HLA-A*23:01	9	0.1107
VFLPNPAFI	IFNg release	Negative	HLA-A*23:01	9	0.1059
MYIIHGKVL	IFNg release	Negative	HLA-A*23:01	9	0.3409
VYSSPNVSI	IFNg release	Negative	HLA-A*23:01	9	0.1375
VYSSPNVSII	IFNg release	Negative	HLA-A*23:01	10	0.5335
PYLESSVTI	IFNg release	Negative	HLA-A*23:01	9	0.0593
NYILYANKF	IFNg release	Negative	HLA-A*23:01	9	0.0189
TYIHFCKILF	IFNg release	Negative	HLA-A*23:01	10	0.1797
TYIHFCKIL	IFNg release	Negative	HLA-A*23:01	9	0.7336
VYNGTNATI	IFNg release	Negative	HLA-A*23:01	9	0.0957
TFPNVHEHI	IFNg release	Negative	HLA-A*23:01	9	0.2214
HYKDYAFIQW	IFNg release	Negative	HLA-A*23:01	10	0.1774
KYTHFFSGF	IFNg release	Negative	HLA-A*23:01	9	0.1047
FFSGFCNTM	IFNg release	Negative	HLA-A*23:01	9	1.7446
VMDKNHAIF	IFNg release	Negative	HLA-A*23:01	9	0.2841
KYVEHDPRL	IFNg release	Negative	HLA-A*23:01	9	0.1482
RFENMKPNF	IFNg release	Negative	HLA-A*23:01	9	0.254
RYPGVMYAF	IFNg release	Negative	HLA-A*23:01	9	0.007
MYAFTTPLI	IFNg release	Negative	HLA-A*23:01	9	0.153
AFTTPLISF	IFNg release	Negative	HLA-A*23:01	9	0.1261
LFIMFMLIF	IFNg release	Negative	HLA-A*23:01	9	1.0171
NYLSFSNTI	IFNg release	Negative	HLA-A*23:01	9	0.0577
KFLEVAKYM	IFNg release	Negative	HLA-A*23:01	9	0.5752
KYMDELGEL	IFNg release	Negative	HLA-A*23:01	9	0.1794
YWVWLNESI	IFNg release	Negative	HLA-A*23:01	9	0.7753
NMLKLVYIF	IFNg release	Negative	HLA-A*23:01	9	0.5301
YFISFYKANF	IFNg release	Negative	HLA-A*23:01	10	0.2891
IFNEDTSYY	IFNg release	Negative	HLA-A*23:01	9	1.404
YYVKEYNTY	IFNg release	Negative	HLA-A*23:01	9	0.152
SYNISIIVLF	IFNg release	Negative	HLA-A*23:01	10	0.034
SYNISIIVL	IFNg release	Negative	HLA-A*23:01	9	0.1826
EFLDKSIHL	IFNg release	Negative	HLA-A*23:01	9	0.7594
RFCDISIVI	IFNg release	Negative	HLA-A*23:01	9	0.4661
KYILSTADF	IFNg release	Negative	HLA-A*23:01	9	0.0481
KYLTEESMI	IFNg release	Negative	HLA-A*23:01	9	0.3522
LYSHQLVSSI	IFNg release	Negative	HLA-A*23:01	10	3.7517
TFLNNIAFL	IFNg release	Negative	HLA-A*23:01	9	0.2468
CYNHKKNTW	IFNg release	Negative	HLA-A*23:01	9	1.1761
AYNTCTNSW	IFNg release	Negative	HLA-A*23:01	9	0.3129
SWIYDIPEL	IFNg release	Negative	HLA-A*23:01	9	0.2629
KWKPSKPYW	IFNg release	Negative	HLA-A*23:01	9	0.4315
SYNPIYDEW	IFNg release	Negative	HLA-A*23:01	9	0.0122
KYPLEKTQY	IFNg release	Negative	HLA-A*23:01	9	0.8937
GYTALHCYL	IFNg release	Negative	HLA-A*23:01	9	1.762
YFTNDVLKI	IFNg release	Negative	HLA-A*23:01	9	0.3981
EYIKSRYML	IFNg release	Negative	HLA-A*23:01	9	0.1505
GYTALHYYY	IFNg release	Negative	HLA-A*23:01	9	0.6507
YYLCLAHVY	IFNg release	Negative	HLA-A*23:01	9	0.7698
HYETNVGEM	IFNg release	Negative	HLA-A*23:01	9	2.288
RYIVDKNVI	IFNg release	Negative	HLA-A*23:01	9	0.3115
KFISYCILL	IFNg release	Negative	HLA-A*23:01	9	0.6094
RYAFSKYMSF	IFNg release	Negative	HLA-A*23:01	10	0.0969
VYDKLFPVF	IFNg release	Negative	HLA-A*23:01	9	0.0066
VFTDKNCLL	IFNg release	Negative	HLA-A*23:01	9	1.3168
NYHAFESLL	IFNg release	Negative	HLA-A*23:01	9	0.4123
RWKKINITI	IFNg release	Negative	HLA-A*23:01	9	0.2173
LYNASMSEI	IFNg release	Negative	HLA-A*23:01	9	0.8531
HYSPRTEYW	IFNg release	Negative	HLA-A*23:01	9	0.0658
LYVIGGLEF	IFNg release	Negative	HLA-A*23:01	9	0.036
KWIRLPNLI	IFNg release	Negative	HLA-A*23:01	9	0.1563
KYIVKEDKW	IFNg release	Negative	HLA-A*23:01	9	0.3291
KWIELYMYF	IFNg release	Negative	HLA-A*23:01	9	0.0145
YFNHVGKMF	IFNg release	Negative	HLA-A*23:01	9	0.0977
EYYPKSNTW	IFNg release	Negative	HLA-A*23:01	9	0.03
YYPKSNTWNL	IFNg release	Negative	HLA-A*23:01	10	0.1824
VYLSTFNMW	IFNg release	Negative	HLA-A*23:01	9	0.0091
RYIDITNIL	IFNg release	Negative	HLA-A*23:01	9	0.0113
FWISDNTHI	IFNg release	Negative	HLA-A*23:01	9	0.3777
VYWYLGVNNL	IFNg release	Negative	HLA-A*23:01	10	0.2716
YWYLGVNNL	IFNg release	Negative	HLA-A*23:01	9	0.1555
NWKNFYPSY	IFNg release	Negative	HLA-A*23:01	9	1.6661
VYVSVMNFI	IFNg release	Negative	HLA-A*23:01	9	0.0623
IYSKAGNILF	IFNg release	Negative	HLA-A*23:01	10	0.0279
IYSKAGNIL	IFNg release	Negative	HLA-A*23:01	9	0.1643
FWPYIEDEL	IFNg release	Negative	HLA-A*23:01	9	1.1081
NFLRSIAML	IFNg release	Negative	HLA-A*23:01	9	0.6886
LYMPQYISL	IFNg release	Negative	HLA-A*23:01	9	0.0314
QYITALNHL	IFNg release	Negative	HLA-A*23:01	9	0.0599
VYVYIKTPF	IFNg release	Negative	HLA-A*23:01	9	0.1822
VYVPELSFI	IFNg release	Negative	HLA-A*23:01	9	0.0286
PYYGNTDNKF	IFNg release	Negative	HLA-A*23:01	10	0.0744
YYGNTDNKF	IFNg release	Negative	HLA-A*23:01	9	0.0225
VYLHTNLLMF	IFNg release	Negative	HLA-A*23:01	10	0.0616
VYLHTNLLM	IFNg release	Negative	HLA-A*23:01	9	0.143
MFGTRKNSF	IFNg release	Negative	HLA-A*23:01	9	0.611
KFSAITGTY	IFNg release	Negative	HLA-A*23:01	9	1.3229
IFAHISHSI	IFNg release	Negative	HLA-A*23:01	9	0.191
VMTYVAAEL	IFNg release	Negative	HLA-A*23:01	9	4.8727
IFALLSRFF	IFNg release	Negative	HLA-A*23:01	9	0.2
AYLYTEYFL	IFNg release	Negative	HLA-A*23:01	9	0.2327
LYTEYFLFL	IFNg release	Negative	HLA-A*23:01	9	0.3292
LFLNINHYL	IFNg release	Negative	HLA-A*23:01	9	0.22
HYLLSGSDLF	IFNg release	Negative	HLA-A*23:01	10	0.1583
LFNTKSDSI	IFNg release	Negative	HLA-A*23:01	9	3.2181
VFAILNLSI	IFNg release	Negative	HLA-A*23:01	9	0.5314
RYRNRVLLL	IFNg release	Negative	HLA-A*23:01	9	0.2556
KYQQDRDTL	IFNg release	Negative	HLA-A*23:01	9	0.529
RFFLQRLYFL	IFNg release	Negative	HLA-A*23:01	10	1.8334
RFFLQRLYF	IFNg release	Negative	HLA-A*23:01	9	0.11
FFLQRLYFL	IFNg release	Negative	HLA-A*23:01	9	0.7999
LYFLDHREI	IFNg release	Negative	HLA-A*23:01	9	0.3364
LYNEHSKKF	IFNg release	Negative	HLA-A*23:01	9	0.1548
KFNSQVSII	IFNg release	Negative	HLA-A*23:01	9	0.9885
YYSTVALAI	IFNg release	Negative	HLA-A*23:01	9	0.1828
SYLVSSLSEI	IFNg release	Negative	HLA-A*23:01	10	1.406
VYEKLQLVI	IFNg release	Negative	HLA-A*23:01	9	0.2835
LFTKFINEL	IFNg release	Negative	HLA-A*23:01	9	0.8467
KFLIPKGFY	IFNg release	Negative	HLA-A*23:01	9	3.492
KYINKHYDL	IFNg release	Negative	HLA-A*23:01	9	0.1926
AYYPPMMCYF	IFNg release	Negative	HLA-A*23:01	10	0.0176
YYPPMMCYF	IFNg release	Negative	HLA-A*23:01	9	0.0466
YYPPMMCYFL	IFNg release	Negative	HLA-A*23:01	10	0.3559
IYCNSIINI	IFNg release	Negative	HLA-A*23:01	9	0.22
KYHIYTEKL	IFNg release	Negative	HLA-A*23:01	9	0.1729
FYKRLLDLF	IFNg release	Negative	HLA-A*23:01	9	0.1218
RFIFVSTLF	IFNg release	Negative	HLA-A*23:01	9	0.0168
VYVFPNTSI	IFNg release	Negative	HLA-A*23:01	9	0.1066
VFFDRIRFF	IFNg release	Negative	HLA-A*23:01	9	0.0163
FYRKKFRPL	IFNg release	Negative	HLA-A*23:01	9	2.1442
KFRPLMIFM	IFNg release	Negative	HLA-A*23:01	9	1.1201
RYRSGFWII	IFNg release	Negative	HLA-A*23:01	9	0.1589
FWIIIIIVY	IFNg release	Negative	HLA-A*23:01	9	1.7933
VYDIIFDIYF	IFNg release	Negative	HLA-A*23:01	10	0.136
AFIVYYYHI	IFNg release	Negative	HLA-A*23:01	9	0.4934
YYYHISKPKM	IFNg release	Negative	HLA-A*23:01	10	0.6048
YYHISKPKM	IFNg release	Negative	HLA-A*23:01	9	0.4354
SYSMNSLIVI	IFNg release	Negative	HLA-A*23:01	10	0.8935
IFCHLSNSF	IFNg release	Negative	HLA-A*23:01	9	0.3362
FFIKLYIII	IFNg release	Negative	HLA-A*23:01	9	1.564
LYIIISISI	IFNg release	Negative	HLA-A*23:01	9	0.2679
EYSIIAKFF	IFNg release	Negative	HLA-A*23:01	9	0.1351
KWIIGNTLY	IFNg release	Negative	HLA-A*23:01	9	0.7517
FYISVLDPL	IFNg release	Negative	HLA-A*23:01	9	0.4137
KYLAIPDLY	IFNg release	Negative	HLA-A*23:01	9	0.1756
VFEACVTMI	IFNg release	Negative	HLA-A*23:01	9	2.4492
LYKSGNSHI	IFNg release	Negative	HLA-A*23:01	9	0.7202
NYMCVDNHL	IFNg release	Negative	HLA-A*23:01	9	0.458
EYKKFIATF	IFNg release	Negative	HLA-A*23:01	9	0.0198
EYKKFIATFF	IFNg release	Negative	HLA-A*23:01	10	0.3397
RYIELVYTL	IFNg release	Negative	HLA-A*23:01	9	0.0038
NYDRLRKLF	IFNg release	Negative	HLA-A*23:01	9	0.2663
CYGLNTDHI	IFNg release	Negative	HLA-A*23:01	9	1.9453
WFTHASPTL	IFNg release	Negative	HLA-A*23:01	9	1.065
WFTHASPTLF	IFNg release	Negative	HLA-A*23:01	10	0.7062
SYISGTNGI	IFNg release	Negative	HLA-A*23:01	9	0.1042
VYNNTARYI	IFNg release	Negative	HLA-A*23:01	9	0.2631
YYPIPEAEI	IFNg release	Negative	HLA-A*23:01	9	0.1755
AFILLNYPF	IFNg release	Negative	HLA-A*23:01	9	0.3195
EFQVVNPHL	IFNg release	Negative	HLA-A*23:01	9	0.8578
KMAADRGAF	IFNg release	Negative	HLA-A*23:01	9	2.569
SYSKLTSMHF	IFNg release	Negative	HLA-A*23:01	10	0.1827
RYHSIYDVF	IFNg release	Negative	HLA-A*23:01	9	0.0128
AYGSEVDYI	IFNg release	Negative	HLA-A*23:01	9	0.2909
CYLSHWKCVI	IFNg release	Negative	HLA-A*23:01	10	9.2531
EFHHYNNFYF	IFNg release	Negative	HLA-A*23:01	10	1.0616
HYNNFYFYSF	IFNg release	Negative	HLA-A*23:01	10	0.1842
FYFYSFSDGF	IFNg release	Negative	HLA-A*23:01	10	0.3037
YFYSFSDGF	IFNg release	Negative	HLA-A*23:01	9	0.0466
LFRFFECTF	IFNg release	Negative	HLA-A*23:01	9	2.2069
KMTLFKSIL	IFNg release	Negative	HLA-A*23:01	9	9.4623
LFKSILFNL	IFNg release	Negative	HLA-A*23:01	9	0.7605
EYYFRNEVF	IFNg release	Negative	HLA-A*23:01	9	0.0614
VMVKINPTL	IFNg release	Negative	HLA-A*23:01	9	0.8803
LYLYETYHL	IFNg release	Negative	HLA-A*23:01	9	0.1072
YMMNIYLNF	IFNg release	Negative	HLA-A*23:01	9	0.0918
IYPNFSKAM	IFNg release	Negative	HLA-A*23:01	9	0.2985
MYQYIFLSF	IFNg release	Negative	HLA-A*23:01	9	0.0452
MYQYIFLSFF	IFNg release	Negative	HLA-A*23:01	10	0.3789
RYDVTAKSSF	IFNg release	Negative	HLA-A*23:01	10	0.37
TFYLFTFTI	IFNg release	Negative	HLA-A*23:01	9	0.5657
FYLFTFTIY	IFNg release	Negative	HLA-A*23:01	9	0.6985
HYNESKPTTI	IFNg release	Negative	HLA-A*23:01	10	0.8241
VYKYSGEINL	IFNg release	Negative	HLA-A*23:01	10	0.3161
YFQKIVNQL	IFNg release	Negative	HLA-A*23:01	9	0.0988
DYFTYLGTTI	IFNg release	Negative	HLA-A*23:01	10	0.7171
YFTYLGTTI	IFNg release	Negative	HLA-A*23:01	9	0.4487
VWIIFPTPI	IFNg release	Negative	HLA-A*23:01	9	0.6967
KYIEENKTF	IFNg release	Negative	HLA-A*23:01	9	0.0135
TFAIIAIVF	IFNg release	Negative	HLA-A*23:01	9	0.1393
VFILTAILF	IFNg release	Negative	HLA-A*23:01	9	0.057
VFILTAILFF	IFNg release	Negative	HLA-A*23:01	10	0.4234
VFLTSNAGL	IFNg release	Negative	HLA-A*23:01	9	0.9925
SYTNQTLSL	IFNg release	Negative	HLA-A*23:01	9	0.2491
KYDTSQFTI	IFNg release	Negative	HLA-A*23:01	9	0.1743
IYSPSNHHI	IFNg release	Negative	HLA-A*23:01	9	0.0382
NYYIHPILM	IFNg release	Negative	HLA-A*23:01	9	0.0624
YYIHPILMAL	IFNg release	Negative	HLA-A*23:01	10	0.2355
NYMLLVNRL	IFNg release	Negative	HLA-A*23:01	9	0.1324
CYTGFRSLI	IFNg release	Negative	HLA-A*23:01	9	2.1172
IFLKGHYTI	IFNg release	Negative	HLA-A*23:01	9	0.0469
PWMYDLSVF	IFNg release	Negative	HLA-A*23:01	9	0.2315
GWIPETAIW	IFNg release	Negative	HLA-A*23:01	9	0.0971
IWSSRYANL	IFNg release	Negative	HLA-A*23:01	9	0.533
YYPISLGLL	IFNg release	Negative	HLA-A*23:01	9	0.2267
RYVSYLRKF	IFNg release	Negative	HLA-A*23:01	9	0.0316
WFKNTQFDI	IFNg release	Negative	HLA-A*23:01	9	3.3784
VYTDNAKHL	IFNg release	Negative	HLA-A*23:01	9	0.2533
YFTKYDPVL	IFNg release	Negative	HLA-A*23:01	9	0.6794
KYDPVLMFL	IFNg release	Negative	HLA-A*23:01	9	0.0368
FWFKNTQFDI	IFNg release	Negative	HLA-A*23:01	10	2.0851
LYFTKYDPVL	IFNg release	Negative	HLA-A*23:01	10	1.1759
MYPLLSPIGL	IFNg release	Negative	HLA-A*23:01	10	0.7935
LFYTRHRFY	IFNg release	Negative	HLA-A*23:01	9	2.7524
FYTRHRFYGI	IFNg release	Negative	HLA-A*23:01	10	4.608
FYGIKEIVF	IFNg release	Negative	HLA-A*23:01	9	0.1155
VFFITIFNI	IFNg release	Negative	HLA-A*23:01	9	0.5678
RMNVFNGHL	IFNg release	Negative	HLA-A*23:01	9	6.2815
QYMFYKIFF	IFNg release	Negative	HLA-A*23:01	9	0.0683
YMFYKIFFVW	IFNg release	Negative	HLA-A*23:01	10	0.849
MFYKIFFVW	IFNg release	Negative	HLA-A*23:01	9	0.2243
FMASPENVI	IFNg release	Negative	HLA-A*23:01	9	4.0723
CYFTHLGYI	IFNg release	Negative	HLA-A*23:01	9	2.1975
RYMSSEPII	IFNg release	Negative	HLA-A*23:01	9	0.2208
KYINSEDYY	IFNg release	Negative	HLA-A*23:01	9	0.8687
YYGNQHNII	IFNg release	Negative	HLA-A*23:01	9	0.2046
FYFGKFNII	IFNg release	Negative	HLA-A*23:01	9	0.1134
KFNIIDWQF	IFNg release	Negative	HLA-A*23:01	9	0.0405
HYATVMNNL	IFNg release	Negative	HLA-A*23:01	9	0.1219
EYIIKKNDI	IFNg release	Negative	HLA-A*23:01	9	1.5878
AYNLVHLIM	IFNg release	Negative	HLA-A*23:01	9	0.4495
GYYIFLPVY	IFNg release	Negative	HLA-A*23:01	9	0.5322
GYYIFLPVYF	IFNg release	Negative	HLA-A*23:01	10	0.2038
YYIFLPVYF	IFNg release	Negative	HLA-A*23:01	9	0.0162
VYFGSVFIY	IFNg release	Negative	HLA-A*23:01	9	0.1343
KYQSPVNIF	IFNg release	Negative	HLA-A*23:01	9	0.0098
LYSIIERSF	IFNg release	Negative	HLA-A*23:01	9	0.1121
KFPKISISY	IFNg release	Negative	HLA-A*23:01	9	0.3679
FFKFSFMYI	IFNg release	Negative	HLA-A*23:01	9	2.2981
NFNQFVSIF	IFNg release	Negative	HLA-A*23:01	9	0.1869
PFSHNSNPKF	IFNg release	Negative	HLA-A*23:01	10	1.1648
FFLDRVLNI	IFNg release	Negative	HLA-A*23:01	9	0.3692
SYISDTVNI	IFNg release	Negative	HLA-A*23:01	9	0.0342
FYIDAEDSY	IFNg release	Negative	HLA-A*23:01	9	0.5966
SYNELIKILL	IFNg release	Negative	HLA-A*23:01	10	0.3087
TYGNTPFIL	IFNg release	Negative	HLA-A*23:01	9	0.0698
HYVSCRNKY	IFNg release	Negative	HLA-A*23:01	9	2.9501
KYDFVKLLI	IFNg release	Negative	HLA-A*23:01	9	0.1782
LYLESDTEL	IFNg release	Negative	HLA-A*23:01	9	0.2927
AYNTLVYLL	IFNg release	Negative	HLA-A*23:01	9	0.0524
VYLLNRNGDF	IFNg release	Negative	HLA-A*23:01	10	0.4148
KYTACMTDY	IFNg release	Negative	HLA-A*23:01	9	5.1346
CYIKNKTVF	IFNg release	Negative	HLA-A*23:01	9	0.2136
VYGSRVRNI	IFNg release	Negative	HLA-A*23:01	9	0.3563
RYRQRLISL	IFNg release	Negative	HLA-A*23:01	9	0.5583
KWSCFPNEI	IFNg release	Negative	HLA-A*23:01	9	1.4413
FYRPLHFQY	IFNg release	Negative	HLA-A*23:01	9	0.3593
QYVSYSNFI	IFNg release	Negative	HLA-A*23:01	9	0.2121
RYRHYKISL	IFNg release	Negative	HLA-A*23:01	9	0.8684
KYEMLHNFL	IFNg release	Negative	HLA-A*23:01	9	0.4779
KYHPSQYLY	IFNg release	Negative	HLA-A*23:01	9	0.1749
YYKDDISYF	IFNg release	Negative	HLA-A*23:01	9	0.009
TFSDIQKEF	IFNg release	Negative	HLA-A*23:01	9	0.1418
MYPERPIVI	IFNg release	Negative	HLA-A*23:01	9	0.068
AYVADETEL	IFNg release	Negative	HLA-A*23:01	9	0.6349
KFNLYRPNL	IFNg release	Negative	HLA-A*23:01	9	1.2201
FFNKMRDTL	IFNg release	Negative	HLA-A*23:01	9	0.7951
KWLNPACMF	IFNg release	Negative	HLA-A*23:01	9	0.2069
RYKDYVVKW	IFNg release	Negative	HLA-A*23:01	9	0.0372
LYAKHYNNI	IFNg release	Negative	HLA-A*23:01	9	0.1978
KYSQTGKEL	IFNg release	Negative	HLA-A*23:01	9	0.7384
IYFVSLLLLL	IFNg release	Negative	HLA-A*23:01	10	0.8094
LWIANYTSKF	IFNg release	Negative	HLA-A*23:01	10	0.3231
WYKDNKEINI	IFNg release	Negative	HLA-A*23:01	10	1.8664
YFENVTEEY	IFNg release	Negative	HLA-A*23:01	9	1.4201
LFTISVSSL	IFNg release	Negative	HLA-A*23:01	9	2.3633
KMAVEVGSI	IFNg release	Negative	HLA-A*23:01	9	7.3302
KYLLDNDII	IFNg release	Negative	HLA-A*23:01	9	0.4225
EYETMVDYL	IFNg release	Negative	HLA-A*23:01	9	0.9321
LFNHFSVDF	IFNg release	Negative	HLA-A*23:01	9	0.4432
AYFVLMHPDF	IFNg release	Negative	HLA-A*23:01	10	0.5025
YFVLMHPDF	IFNg release	Negative	HLA-A*23:01	9	0.2296
RYFTSYKRF	IFNg release	Negative	HLA-A*23:01	9	0.0194
SYKRFVTDY	IFNg release	Negative	HLA-A*23:01	9	1.5292
SYEVFDDYF	IFNg release	Negative	HLA-A*23:01	9	0.2078
NYLRLYIIL	IFNg release	Negative	HLA-A*23:01	9	0.3161
MYRKFSRCTI	IFNg release	Negative	HLA-A*23:01	10	4.9511
KYISRDELW	IFNg release	Negative	HLA-A*23:01	9	0.0453
LWARISSSL	IFNg release	Negative	HLA-A*23:01	9	1.0623
TYPGNTFVNF	IFNg release	Negative	HLA-A*23:01	10	0.016
LFYTFAISY	IFNg release	Negative	HLA-A*23:01	9	1.3792
SYCRAFIYSI	IFNg release	Negative	HLA-A*23:01	10	1.7431
SYKDINESM	IFNg release	Negative	HLA-A*23:01	9	0.2899
SYKDFKDAI	IFNg release	Negative	HLA-A*23:01	9	0.5726
EYKTDVNTL	IFNg release	Negative	HLA-A*23:01	9	0.5091
RYRQFADEF	IFNg release	Negative	HLA-A*23:01	9	0.1363
CWGPLTEML	IFNg release	Negative	HLA-A*23:01	9	1.0029
EYIKISDML	IFNg release	Negative	HLA-A*23:01	9	0.141
QYAKVVIFF	IFNg release	Negative	HLA-A*23:01	9	0.0091
FFNTIIEYI	IFNg release	Negative	HLA-A*23:01	9	0.581
EYIIATIYY	IFNg release	Negative	HLA-A*23:01	9	0.6927
SYIKVNDKI	IFNg release	Negative	HLA-A*23:01	9	0.0439
LYHLSINVI	IFNg release	Negative	HLA-A*23:01	9	0.5204
HFASAHTPF	IFNg release	Negative	HLA-A*23:01	9	0.32
IFSTIIFVL	IFNg release	Negative	HLA-A*23:01	9	0.2949
YMLIIVLWL	IFNg release	Negative	HLA-A*23:01	9	5.3888
IYMLIIVLW	IFNg release	Negative	HLA-A*23:01	9	0.0661
LWLYGYNFI	IFNg release	Negative	HLA-A*23:01	9	0.8894
GYIKFKRMI	IFNg release	Negative	HLA-A*23:01	9	0.4378
VYALLLYMF	IFNg release	Negative	HLA-A*23:01	9	0.0407
LFGDDHRFI	IFNg release	Negative	HLA-A*23:01	9	1.7955
KYFENPLHI	IFNg release	Negative	HLA-A*23:01	9	0.0088
LWLYGYNFII	IFNg release	Negative	HLA-A*23:01	10	2.5792
SFTLKRKYQI	IFNg release	Negative	HLA-A*23:01	10	4.9985
LYAAFLWLF	IFNg release	Negative	HLA-A*23:01	9	0.108
LWLFYQPHI	IFNg release	Negative	HLA-A*23:01	9	1.0742
KWIISILTM	IFNg release	Negative	HLA-A*23:01	9	0.2543
AYSSSIFRF	IFNg release	Negative	HLA-A*23:01	9	0.0076
IYNVVNIKY	IFNg release	Negative	HLA-A*23:01	9	0.336
RYNFINRTL	IFNg release	Negative	HLA-A*23:01	9	0.1208
VFFTHGYFL	IFNg release	Negative	HLA-A*23:01	9	0.1088
KYGSLNPSL	IFNg release	Negative	HLA-A*23:01	9	0.2681
TYSLHRSTCI	IFNg release	Negative	HLA-A*23:01	10	4.4789
WYKDINDKY	IFNg release	Negative	HLA-A*23:01	9	1.1357
GFKKRVNVF	IFNg release	Negative	HLA-A*23:01	9	0.8554
LFSDRVQSF	IFNg release	Negative	HLA-A*23:01	9	0.1414
IYGSDSIEF	IFNg release	Negative	HLA-A*23:01	9	0.0182
HFKAMWKYPF	IFNg release	Negative	HLA-A*23:01	10	2.7439
KYPFSKHLTY	IFNg release	Negative	HLA-A*23:01	10	0.6879
QYVHINELF	IFNg release	Negative	HLA-A*23:01	9	0.0095
KFKKWCGML	IFNg release	Negative	HLA-A*23:01	9	4.6907
YMPKFKVEM	IFNg release	Negative	HLA-A*23:01	9	1.0697
HYWKKDGKI	IFNg release	Negative	HLA-A*23:01	9	0.7665
KYAEPRECW	IFNg release	Negative	HLA-A*23:01	9	0.2036
EFKTLYNLF	IFNg release	Negative	HLA-A*23:01	9	0.2304
LYNLFIDSY	IFNg release	Negative	HLA-A*23:01	9	1.0089
LYNLFIDSYL	IFNg release	Negative	HLA-A*23:01	10	1.8912
SFTLMVESF	IFNg release	Negative	HLA-A*23:01	9	0.1409
AYAEVNNII	IFNg release	Negative	HLA-A*23:01	9	0.0642
PWFLVGVAII	IFNg release	Negative	HLA-A*23:01	10	2.4932
WFLVGVAII	IFNg release	Negative	HLA-A*23:01	9	2.3148
KYRYGTFLY	IFNg release	Negative	HLA-A*23:01	9	0.5587
EYYNWDDEL	IFNg release	Negative	HLA-A*23:01	9	0.4073
TYREHTTLY	IFNg release	Negative	HLA-A*23:01	9	0.7326
LMNILSNYL	IFNg release	Negative	HLA-A*23:01	9	6.1912
NYIVDQLLF	IFNg release	Negative	HLA-A*23:01	9	0.0119
LFDRDTFYI	IFNg release	Negative	HLA-A*23:01	9	1.2878
RYTDSIQDL	IFNg release	Negative	HLA-A*23:01	9	0.2575
EYVSYHTVY	IFNg release	Negative	HLA-A*23:01	9	0.7947
RFKHINKYF	IFNg release	Negative	HLA-A*23:01	9	0.4067
PYIDDINKI	IFNg release	Negative	HLA-A*23:01	9	0.0571
KYGFTCITI	IFNg release	Negative	HLA-A*23:01	9	0.5035
KYIPEIAEL	IFNg release	Negative	HLA-A*23:01	9	0.0156
LYIKILEII	IFNg release	Negative	HLA-A*23:01	9	0.1378
DYLDDHRYL	IFNg release	Negative	HLA-A*23:01	9	0.3538
MYPSYIEFI	IFNg release	Negative	HLA-A*23:01	9	0.0395
DWANKQYKF	IFNg release	Negative	HLA-A*23:01	9	0.2896
LYAAIFGVF	IFNg release	Negative	HLA-A*23:01	9	0.0684
WYWLIIIFF	IFNg release	Negative	HLA-A*23:01	9	0.4644
YWLIIIFFI	IFNg release	Negative	HLA-A*23:01	9	0.8472
IFFIVLILL	IFNg release	Negative	HLA-A*23:01	9	0.9011
FFIVLILLL	IFNg release	Negative	HLA-A*23:01	9	1.5711
IYLYLKVVW	IFNg release	Negative	HLA-A*23:01	9	0.1474
WYWLIIIFFI	IFNg release	Negative	HLA-A*23:01	10	2.8336
IFFIVLILLL	IFNg release	Negative	HLA-A*23:01	10	3.671
MYEHRPPSL	IFNg release	Negative	HLA-A*23:01	9	0.5541
LYTERVGRI	IFNg release	Negative	HLA-A*23:01	9	1.0727
FYYCNDGLF	IFNg release	Negative	HLA-A*23:01	9	0.2603
IYFTPFGWL	IFNg release	Negative	HLA-A*23:01	9	0.261
FFPFDTDFI	IFNg release	Negative	HLA-A*23:01	9	1.3253
FFGVYNDSY	IFNg release	Negative	HLA-A*23:01	9	2.3316
VYNDSYCGI	IFNg release	Negative	HLA-A*23:01	9	0.5671
VYSFDESSF	IFNg release	Negative	HLA-A*23:01	9	0.1022
TYRIIKSSF	IFNg release	Negative	HLA-A*23:01	9	0.3224
PYNVNNLSVL	IFNg release	Negative	HLA-A*23:01	10	1.4119
RYTRRISLF	IFNg release	Negative	HLA-A*23:01	9	0.0985
DYIIKIWKL	IFNg release	Negative	HLA-A*23:01	9	0.1125
IFMTLVPVL	IFNg release	Negative	HLA-A*23:01	9	0.2992
KYCSYQSFL	IFNg release	Negative	HLA-A*23:01	9	0.787
SYQSFLFWF	IFNg release	Negative	HLA-A*23:01	9	0.0608
LYTISSESL	IFNg release	Negative	HLA-A*23:01	9	0.7007
KYVLFVKKM	IFNg release	Negative	HLA-A*23:01	9	0.3992
KMLPKIILF	IFNg release	Negative	HLA-A*23:01	9	0.0301
SYQSFLFWFL	IFNg release	Negative	HLA-A*23:01	10	0.9393
NYLLKIIAVF	IFNg release	Negative	HLA-A*23:01	10	0.1868
NYPSNKNYEI	IFNg release	Negative	HLA-A*23:01	10	1.0063
SMPTQTPSL	IFNg release	Negative	HLA-A*23:01	9	1.2834
HYGVNLNTL	IFNg release	Negative	HLA-A*23:01	9	0.1989
YYNGNKMLF	IFNg release	Negative	HLA-A*23:01	9	0.0084
RYQSLIPRL	IFNg release	Negative	HLA-A*23:01	9	0.0457
KFFINFFNL	IFNg release	Negative	HLA-A*23:01	9	0.2164
FFINFFNLL	IFNg release	Negative	HLA-A*23:01	9	0.3367
SYQDFIYLL	IFNg release	Negative	HLA-A*23:01	9	0.006
SYQDFIYLLF	IFNg release	Negative	HLA-A*23:01	10	0.011
VFTDISMSL	IFNg release	Negative	HLA-A*23:01	9	0.2167
RFLEKTSFY	IFNg release	Negative	HLA-A*23:01	9	1.0266
IYHDDLVVL	IFNg release	Negative	HLA-A*23:01	9	0.0885
SYLRYYNML	IFNg release	Negative	HLA-A*23:01	9	0.0683
RYYNMLDDF	IFNg release	Negative	HLA-A*23:01	9	0.0294
LYSPPLISIL	IFNg release	Negative	HLA-A*23:01	10	0.3907
LYSPPLISI	IFNg release	Negative	HLA-A*23:01	9	0.0942
IFNIISYII	IFNg release	Negative	HLA-A*23:01	9	0.461
SYIILFILF	IFNg release	Negative	HLA-A*23:01	9	0.0687
SYIILFILFF	IFNg release	Negative	HLA-A*23:01	10	0.4005
LFILFFAYVM	IFNg release	Negative	HLA-A*23:01	10	9.1114
IFNMFNISF	IFNg release	Negative	HLA-A*23:01	9	0.1034
MFNISFRFPF	IFNg release	Negative	HLA-A*23:01	10	1.433
LFLILCYFI	IFNg release	Negative	HLA-A*23:01	9	6.2589
CYFILIFNI	IFNg release	Negative	HLA-A*23:01	9	1.979
YFILIFNII	IFNg release	Negative	HLA-A*23:01	9	0.857
IFNIIVPAI	IFNg release	Negative	HLA-A*23:01	9	0.5107
NYKRLNKNF	IFNg release	Negative	HLA-A*23:01	9	0.625
CYRAYSDLF	IFNg release	Negative	HLA-A*23:01	9	0.597
CYFILIFNII	IFNg release	Negative	HLA-A*23:01	10	6.2521
CYRAYSDLFF	IFNg release	Negative	HLA-A*23:01	10	1.9441
YYQGSCYIL	IFNg release	Negative	HLA-A*23:01	9	0.2933
QWLTQYYIL	IFNg release	Negative	HLA-A*23:01	9	0.3885
QYYILKNEY	IFNg release	Negative	HLA-A*23:01	9	0.8612
YYILKNEYY	IFNg release	Negative	HLA-A*23:01	9	0.2923
KFKTLNIYM	IFNg release	Negative	HLA-A*23:01	9	1.3622
VYHDIYIVM	IFNg release	Negative	HLA-A*23:01	9	0.0512
IYIVMPVFI	IFNg release	Negative	HLA-A*23:01	9	0.0948
QYILYIVFCI	IFNg release	Negative	HLA-A*23:01	10	2.3233
IYIVMPVFII	IFNg release	Negative	HLA-A*23:01	10	0.7975
SYNNKCIHL	IFNg release	Negative	HLA-A*23:01	9	0.4451
LYNNYTTFL	IFNg release	Negative	HLA-A*23:01	9	0.209
LYKVYNGIF	IFNg release	Negative	HLA-A*23:01	9	0.6137
VFIKYVNGW	IFNg release	Negative	HLA-A*23:01	9	0.1168
IYLSDSDNI	IFNg release	Negative	HLA-A*23:01	9	0.1749
NYLAKLTAL	IFNg release	Negative	HLA-A*23:01	9	0.346
TFINDYANL	IFNg release	Negative	HLA-A*23:01	9	0.2362
KWNEFKSSY	IFNg release	Negative	HLA-A*23:01	9	1.8315
FYFNDSLLI	IFNg release	Negative	HLA-A*23:01	9	0.0658
VMCLEAKTHF	IFNg release	Negative	HLA-A*23:01	10	1.3759
TFTSRNNHL	IFNg release	Negative	HLA-A*23:01	9	1.4801
SYILFLSCII	IFNg release	Negative	HLA-A*23:01	10	2.8186
TYYINITKI	IFNg release	Negative	HLA-A*23:01	9	0.0366
IYGLYIHYNL	IFNg release	Negative	HLA-A*23:01	10	0.6068
LYIHYNLVI	IFNg release	Negative	HLA-A*23:01	9	0.2664
VYKHRLIVL	IFNg release	Negative	HLA-A*23:01	9	0.4451
VYKHRLIVLF	IFNg release	Negative	HLA-A*23:01	10	0.2311
LFEVFVVFI	IFNg release	Negative	HLA-A*23:01	9	6.2089
VFILIYVFF	IFNg release	Negative	HLA-A*23:01	9	0.2354
IYVFFRSEL	IFNg release	Negative	HLA-A*23:01	9	0.4595
FFRSELNMF	IFNg release	Negative	HLA-A*23:01	9	0.284
VYKDCAKLL	IFNg release	Negative	HLA-A*23:01	9	0.4106
YFEEIDNEL	IFNg release	Negative	HLA-A*23:01	9	0.8639
RYLRDHFYNL	IFNg release	Negative	HLA-A*23:01	10	0.1314
FYNLGVIIKW	IFNg release	Negative	HLA-A*23:01	10	0.2823
NYALQNVMI	IFNg release	Negative	HLA-A*23:01	9	0.2996
FYIPHGNKM	IFNg release	Negative	HLA-A*23:01	9	0.066
NYEKKMYYL	IFNg release	Negative	HLA-A*23:01	9	0.3146
EYDYFHMYF	IFNg release	Negative	HLA-A*23:01	9	0.0905
FWNRIIINI	IFNg release	Negative	HLA-A*23:01	9	0.593
NYFDHILQF	IFNg release	Negative	HLA-A*23:01	9	0.0024
YYLSAKITTL	IFNg release	Negative	HLA-A*23:01	10	0.1353
TFPNITLKI	IFNg release	Negative	HLA-A*23:01	9	0.1217
TYNIGKLFTI	IFNg release	Negative	HLA-A*23:01	10	0.2969
TYTDILGVL	IFNg release	Negative	HLA-A*23:01	9	0.2264
CYGSYSLYL	IFNg release	Negative	HLA-A*23:01	9	0.997
LYLINPNIL	IFNg release	Negative	HLA-A*23:01	9	0.1902
TFLIDLAFL	IFNg release	Negative	HLA-A*23:01	9	0.6947
KFITGNNII	IFNg release	Negative	HLA-A*23:01	9	0.4954
PYLRNYMVI	IFNg release	Negative	HLA-A*23:01	9	0.32
KFNARMATM	IFNg release	Negative	HLA-A*23:01	9	1.3061
EYVRYTHGI	IFNg release	Negative	HLA-A*23:01	9	0.316
VYLIHDNIM	IFNg release	Negative	HLA-A*23:01	9	0.3342
MYTYFSNTI	IFNg release	Negative	HLA-A*23:01	9	0.2707
MYTYFSNTIL	IFNg release	Negative	HLA-A*23:01	10	1.4464
TYFSNTILL	IFNg release	Negative	HLA-A*23:01	9	0.0138
VMKRINCFI	IFNg release	Negative	HLA-A*23:01	9	11.9187
NYQLAVFML	IFNg release	Negative	HLA-A*23:01	9	0.1802
VFMLMETMF	IFNg release	Negative	HLA-A*23:01	9	0.0697
FMLMETMFF	IFNg release	Negative	HLA-A*23:01	9	0.8295
TYGVNYTFL	IFNg release	Negative	HLA-A*23:01	9	0.2315
TYGVNYTFLY	IFNg release	Negative	HLA-A*23:01	10	1.0824
NYTFLYNFW	IFNg release	Negative	HLA-A*23:01	9	0.23
TYAPRGSII	IFNg release	Negative	HLA-A*23:01	9	0.235
IFINYTMSL	IFNg release	Negative	HLA-A*23:01	9	0.1424
NFTDDNRWI	IFNg release	Negative	HLA-A*23:01	9	4.9935
TYGSLCVEL	IFNg release	Negative	HLA-A*23:01	9	0.5833
RYIEVEEFI	IFNg release	Negative	HLA-A*23:01	9	0.0314
RWCSTSNHI	IFNg release	Negative	HLA-A*23:01	9	1.0793
SFLKYLLEHL	IFNg release	Negative	HLA-A*23:01	10	2.3724
HYRVSKHITI	IFNg release	Negative	HLA-A*23:01	10	1.0736
KFKAFVFAW	IFNg release	Negative	HLA-A*23:01	9	0.3534
TYKKVSNLI	IFNg release	Negative	HLA-A*23:01	9	0.1435
IMALIVSIF	IFNg release	Negative	HLA-A*23:01	9	0.614
EYIKTTPRL	IFNg release	Negative	HLA-A*23:01	9	0.0642
FYNFIHLQL	IFNg release	Negative	HLA-A*23:01	9	0.2059
LYSLFSLLL	IFNg release	Negative	HLA-A*23:01	9	0.5067
TYPLIVRYL	IFNg release	Negative	HLA-A*23:01	9	0.0601
TYPLIVRYLI	IFNg release	Negative	HLA-A*23:01	10	0.5381
RYLIQVITY	IFNg release	Negative	HLA-A*23:01	9	0.1866
NYQLFLYII	IFNg release	Negative	HLA-A*23:01	9	0.5233
WMVDIHGGI	IFNg release	Negative	HLA-A*23:01	9	7.4702
RFLNNNAIL	IFNg release	Negative	HLA-A*23:01	9	0.4468
VFFNEAFII	IFNg release	Negative	HLA-A*23:01	9	0.1969
AFIISVISL	IFNg release	Negative	HLA-A*23:01	9	0.6551
KFPRSMLSI	IFNg release	Negative	HLA-A*23:01	9	0.5562
TYSCNSGYHL	IFNg release	Negative	HLA-A*23:01	10	0.589
TYSCNSGYSL	IFNg release	Negative	HLA-A*23:01	10	0.7074
KYDVIVYWY	IFNg release	Negative	HLA-A*23:01	9	0.5449
VYWYIWKEI	IFNg release	Negative	HLA-A*23:01	9	0.2922
VYWYIWKEIY	IFNg release	Negative	HLA-A*23:01	10	1.7612
YWYIWKEIY	IFNg release	Negative	HLA-A*23:01	9	0.9033
IYQSRNKRL	IFNg release	Negative	HLA-A*23:01	9	0.6322
VYNLIIEEHF	IFNg release	Negative	HLA-A*23:01	10	0.0812
HFVTIVINI	IFNg release	Negative	HLA-A*23:01	9	0.5984
VFNELTRYM	IFNg release	Negative	HLA-A*23:01	9	0.7266
MYKKLITFLF	IFNg release	Negative	HLA-A*23:01	10	0.2606
MYKKLITFL	IFNg release	Negative	HLA-A*23:01	9	0.193
LYIDGVDNI	IFNg release	Negative	HLA-A*23:01	9	0.0559
SYTDDNNEL	IFNg release	Negative	HLA-A*23:01	9	0.7333
NFKEYTISI	IFNg release	Negative	HLA-A*23:01	9	0.7647
MYTIDSSTI	IFNg release	Negative	HLA-A*23:01	9	0.4399
CYKGIKYEI	IFNg release	Negative	HLA-A*23:01	9	0.9785
TYWVIPWEL	IFNg release	Negative	HLA-A*23:01	9	0.0493
VYKYQYDPLI	IFNg release	Negative	HLA-A*23:01	10	0.5116
KMAEIRAHL	IFNg release	Negative	HLA-A*23:01	9	1.6518
IYKDKQWSI	IFNg release	Negative	HLA-A*23:01	9	0.0846
VYHGIDSTF	IFNg release	Negative	HLA-A*23:01	9	0.0084
CYNPRTNKW	IFNg release	Negative	HLA-A*23:01	9	0.3485
KWFDISYTI	IFNg release	Negative	HLA-A*23:01	9	0.0125
SYTIYKISI	IFNg release	Negative	HLA-A*23:01	9	0.3505
IYKISISSL	IFNg release	Negative	HLA-A*23:01	9	0.2522
AWKLVHDRL	IFNg release	Negative	HLA-A*23:01	9	0.8561
MFNLDNDYI	IFNg release	Negative	HLA-A*23:01	9	1.9037
TYPKALVFI	IFNg release	Negative	HLA-A*23:01	9	0.0601
FFYSSFVQTF	IFNg release	Negative	HLA-A*23:01	10	0.1141
FYSSFVQTF	IFNg release	Negative	HLA-A*23:01	9	0.0055
GYNILDILW	IFNg release	Negative	HLA-A*23:01	9	0.1575
YYTCVLEYI	IFNg release	Negative	HLA-A*23:01	9	0.7655
TYNVTRIVKL	IFNg release	Negative	HLA-A*23:01	10	0.824
FWISNGMYY	IFNg release	Negative	HLA-A*23:01	9	0.5838
TFTCMAFTI	IFNg release	Negative	HLA-A*23:01	9	2.011
PYAAGYDLY	IFNg release	Negative	HLA-A*23:01	9	0.7661
LYSAYDYTI	IFNg release	Negative	HLA-A*23:01	9	0.1483
VWCRLKFHI	IFNg release	Negative	HLA-A*23:01	9	1.8914
MWSVVYDHF	IFNg release	Negative	HLA-A*23:01	9	0.1448
IYGLIACLIF	IFNg release	Negative	HLA-A*23:01	10	0.5121
LYIPVIPPI	IFNg release	Negative	HLA-A*23:01	9	0.1373
NYTIDTKDW	IFNg release	Negative	HLA-A*23:01	9	1.4879
RFTIGRALF	IFNg release	Negative	HLA-A*23:01	9	0.1679
KMSILGVSI	IFNg release	Negative	HLA-A*23:01	9	4.1829
KMTRVFNKF	IFNg release	Negative	HLA-A*23:01	9	0.3125
NFRRYDTYL	IFNg release	Negative	HLA-A*23:01	9	2.6799
LYRDMRNSNF	IFNg release	Negative	HLA-A*23:01	10	0.6735
FWFVVVRAI	IFNg release	Negative	HLA-A*23:01	9	1.5591
MYLVLGIALL	IFNg release	Negative	HLA-A*23:01	10	0.722
SYACPILSTI	IFNg release	Negative	HLA-A*23:01	10	0.208
PYLKDINMI	IFNg release	Negative	HLA-A*23:01	9	0.0648
IFTDHGAKI	IFNg release	Negative	HLA-A*23:01	9	0.6432
YYELKQNKI	IFNg release	Negative	HLA-A*23:01	9	0.5703
IYVEAYDII	IFNg release	Negative	HLA-A*23:01	9	0.053
TYISNLPYTI	IFNg release	Negative	HLA-A*23:01	10	0.0883
PYTIKYKIF	IFNg release	Negative	HLA-A*23:01	9	0.5039
LFPSIIYSM	IFNg release	Negative	HLA-A*23:01	9	0.1681
EFNATHAAF	IFNg release	Negative	HLA-A*23:01	9	0.3383
KFNTMQQCI	IFNg release	Negative	HLA-A*23:01	9	2.8263
NYVDYNIIF	IFNg release	Negative	HLA-A*23:01	9	0.0134
VYKLVLLFCI	IFNg release	Negative	HLA-A*23:01	10	4.4321
RYWYFAAEL	IFNg release	Negative	HLA-A*23:01	9	0.2104
YWYFAAELTI	IFNg release	Negative	HLA-A*23:01	10	0.3933
SYIDRNANI	IFNg release	Negative	HLA-A*23:01	9	0.0722
HYLHPKDKY	IFNg release	Negative	HLA-A*23:01	9	1.9183
KYLYHNSEY	IFNg release	Negative	HLA-A*23:01	9	0.8973
LYHNSEYSM	IFNg release	Negative	HLA-A*23:01	9	0.5783
GYLSPAYYM	IFNg release	Negative	HLA-A*23:01	9	0.1006
IFQTVVILY	IFNg release	Negative	HLA-A*23:01	9	0.6379
MFNICTDIL	IFNg release	Negative	HLA-A*23:01	9	3.4515
NFIHGHETI	IFNg release	Negative	HLA-A*23:01	9	0.3604
GYEHSNYFF	IFNg release	Negative	HLA-A*23:01	9	0.1421
VYVPKEDYY	IFNg release	Negative	HLA-A*23:01	9	0.5912
VYVPKEDYYF	IFNg release	Negative	HLA-A*23:01	10	0.0106
RYLLDRFDI	IFNg release	Negative	HLA-A*23:01	9	0.3451
IMCSIVPLW	IFNg release	Negative	HLA-A*23:01	9	0.7931
HYQSITRSL	IFNg release	Negative	HLA-A*23:01	9	0.2529
NYVMTMILF	IFNg release	Negative	HLA-A*23:01	9	0.0744
KWPLLNIGI	IFNg release	Negative	HLA-A*23:01	9	0.546
EWLTAVEHI	IFNg release	Negative	HLA-A*23:01	9	0.4579
FYKHIHKIL	IFNg release	Negative	HLA-A*23:01	9	0.6562
EYNNVKTII	IFNg release	Negative	HLA-A*23:01	9	0.5097
TFFVEVYSW	IFNg release	Negative	HLA-A*23:01	9	0.0889
FFVEVYSWF	IFNg release	Negative	HLA-A*23:01	9	0.212
SYNPESGMLF	IFNg release	Negative	HLA-A*23:01	10	0.0139
SYSHNVTQL	IFNg release	Negative	HLA-A*23:01	9	0.2103
RFTCVLTTI	IFNg release	Negative	HLA-A*23:01	9	1.3825
YYAVDSGNM	IFNg release	Negative	HLA-A*23:01	9	0.8351
VYNDNKIIM	IFNg release	Negative	HLA-A*23:01	9	0.271
VMAPSTEHI	IFNg release	Negative	HLA-A*23:01	9	1.0117
IYQNTTVVI	IFNg release	Negative	HLA-A*23:01	9	0.1042
EYIDFRNRY	IFNg release	Negative	HLA-A*23:01	9	0.6235
RYEDYRSLI	IFNg release	Negative	HLA-A*23:01	9	0.3602
LFYTFFSYL	IFNg release	Negative	HLA-A*23:01	9	1.3724
LFYTFFSYLM	IFNg release	Negative	HLA-A*23:01	10	2.8349
FYTFFSYLM	IFNg release	Negative	HLA-A*23:01	9	0.5844
SYLMKDKLNI	IFNg release	Negative	HLA-A*23:01	10	0.9031
RYGVAYVYL	IFNg release	Negative	HLA-A*23:01	9	0.1326
VYLDTDVNI	IFNg release	Negative	HLA-A*23:01	9	0.058
SYINEKIIHF	IFNg release	Negative	HLA-A*23:01	10	0.0093
KYFSMLGIW	IFNg release	Negative	HLA-A*23:01	9	0.1582
YFSMLGIWF	IFNg release	Negative	HLA-A*23:01	9	0.3931
YFSMLGIWFF	IFNg release	Negative	HLA-A*23:01	10	0.7753
IWFFTLIDIW	IFNg release	Negative	HLA-A*23:01	10	0.882
WFFTLIDIW	IFNg release	Negative	HLA-A*23:01	9	0.7363
FFTLIDIWF	IFNg release	Negative	HLA-A*23:01	9	0.7432
QYLLPGFVL	IFNg release	Negative	HLA-A*23:01	9	0.1292
QYEYTTVLL	IFNg release	Negative	HLA-A*23:01	9	0.3808
PYVKFIYFI	IFNg release	Negative	HLA-A*23:01	9	0.1348
KFIYFIKGF	IFNg release	Negative	HLA-A*23:01	9	0.2287
IYFIKGFLY	IFNg release	Negative	HLA-A*23:01	9	0.1308
AFLDWMDTF	IFNg release	Negative	HLA-A*23:01	9	0.022
KWNTNYTPY	IFNg release	Negative	HLA-A*23:01	9	2.7861
SFLDTVYTI	IFNg release	Negative	HLA-A*23:01	9	0.0362
FYKDNLENI	IFNg release	Negative	HLA-A*23:01	9	0.1334
KYIMNNPDF	IFNg release	Negative	HLA-A*23:01	9	0.0439
RYLPSLVLI	IFNg release	Negative	HLA-A*23:01	9	0.0155
SMREDHKSF	IFNg release	Negative	HLA-A*23:01	9	2.1662
EFADCMYYF	IFNg release	Negative	HLA-A*23:01	9	0.2499
MYYFLHYYI	IFNg release	Negative	HLA-A*23:01	9	0.31
TYTTIPIIL	IFNg release	Negative	HLA-A*23:01	9	0.0772
LYDDLDISI	IFNg release	Negative	HLA-A*23:01	9	0.5309
KYSDMQKCY	IFNg release	Negative	HLA-A*23:01	9	2.4708
KYSDMQKCYF	IFNg release	Negative	HLA-A*23:01	10	0.2867
AYRSKNTII	IFNg release	Negative	HLA-A*23:01	9	1.1631
FYLFPSIDVF	IFNg release	Negative	HLA-A*23:01	10	0.0691
LYTAGDYHL	IFNg release	Negative	HLA-A*23:01	9	0.221
RYCSYMCLI	IFNg release	Negative	HLA-A*23:01	9	1.602
RYIIILAVL	IFNg release	Negative	HLA-A*23:01	9	0.1793
IYLLYTANF	IFNg release	Negative	HLA-A*23:01	9	0.0119
KFNKQSQSY	IFNg release	Negative	HLA-A*23:01	9	3.423
YFSTQQNKL	IFNg release	Negative	HLA-A*23:01	9	0.8732
SYNRHNDTI	IFNg release	Negative	HLA-A*23:01	9	0.5583
TYLYNKYSF	IFNg release	Negative	HLA-A*23:01	9	0.0223
LYNKYSFKL	IFNg release	Negative	HLA-A*23:01	9	0.1404
EYIRHRNTI	IFNg release	Negative	HLA-A*23:01	9	0.4848
QYGDIDLLF	IFNg release	Negative	HLA-A*23:01	9	0.008
YYNDNFKKL	IFNg release	Negative	HLA-A*23:01	9	0.0325
RWEESFTIL	IFNg release	Negative	HLA-A*23:01	9	0.4579
LFRMIETYF	IFNg release	Negative	HLA-A*23:01	9	0.6703
IFVKYTCPF	IFNg release	Negative	HLA-A*23:01	9	0.9506
IYDAVRAFL	IFNg release	Negative	HLA-A*23:01	9	0.155
YYNKRFIVY	IFNg release	Negative	HLA-A*23:01	9	0.2639
VYGRSNAIL	IFNg release	Negative	HLA-A*23:01	9	0.4264
FFDYNKNSI	IFNg release	Negative	HLA-A*23:01	9	1.4148
AFNDDGIYI	IFNg release	Negative	HLA-A*23:01	9	0.7235
YYLLMHLVSL	IFNg release	Negative	HLA-A*23:01	10	1.2909
KYVEKEENM	IFNg release	Negative	HLA-A*23:01	9	0.531
VYGRYSAVF	IFNg release	Negative	HLA-A*23:01	9	0.0256
RYSAVFKDSF	IFNg release	Negative	HLA-A*23:01	10	0.1594
NFKKWCNSL	IFNg release	Negative	HLA-A*23:01	9	3.0457
TYIDVNEEY	IFNg release	Negative	HLA-A*23:01	9	0.2307
EFCVDHPFI	IFNg release	Negative	HLA-A*23:01	9	3.4241
HYGGYVNAI	IFNg release	Negative	HLA-A*23:01	9	0.2458
KYKPVYSYVL	IFNg release	Negative	HLA-A*23:01	10	0.3409
LYDEFKCFI	IFNg release	Negative	HLA-A*23:01	9	1.878
LYQLLEAVY	IFNg release	Negative	HLA-A*23:01	9	1.5459
KFKTIIDAI	IFNg release	Negative	HLA-A*23:01	9	0.7831
IYTCINFIL	IFNg release	Negative	HLA-A*23:01	9	0.5212
WYIKRRNKL	IFNg release	Negative	HLA-A*23:01	9	0.5627
KWILDCTKI	IFNg release	Negative	HLA-A*23:01	9	0.8762
KYPFIEYPM	IFNg release	Negative	HLA-A*23:01	9	0.4134
EYPMNMDQI	IFNg release	Negative	HLA-A*23:01	9	0.6902
AWVNMPSLL	IFNg release	Negative	HLA-A*23:01	9	0.2782
EYLLPNHDQW	IFNg release	Negative	HLA-A*23:01	10	0.3185
YYPHYKSCAL	IFNg release	Negative	HLA-A*23:01	10	2.1628
HYKSCALVF	IFNg release	Negative	HLA-A*23:01	9	0.4292
FYCESSNTW	IFNg release	Negative	HLA-A*23:01	9	0.128
IYPRDNPEL	IFNg release	Negative	HLA-A*23:01	9	0.271
FYRESYIDTI	IFNg release	Negative	HLA-A*23:01	10	1.0854
VYNHHTYSW	IFNg release	Negative	HLA-A*23:01	9	0.0313
VYFRRTIMNL	IFNg release	Negative	HLA-A*23:01	10	0.6029
SYLKNYKNF	IFNg release	Negative	HLA-A*23:01	9	0.0162
NYKNFDYPF	IFNg release	Negative	HLA-A*23:01	9	0.1523
DYPFFRKLVL	IFNg release	Negative	HLA-A*23:01	10	2.426
KYGTPLHIL	IFNg release	Negative	HLA-A*23:01	9	0.1286
KYCVNLYII	IFNg release	Negative	HLA-A*23:01	9	0.718
TFFNRLYSI	IFNg release	Negative	HLA-A*23:01	9	0.2329
FFNRLYSIF	IFNg release	Negative	HLA-A*23:01	9	0.3237
SFLIQSNSL	IFNg release	Negative	HLA-A*23:01	9	0.7881
LYSIFLIFSI	IFNg release	Negative	HLA-A*23:01	10	2.4951
SYLFIRKNVI	IFNg release	Negative	HLA-A*23:01	10	1.5971
LFIRKNVIL	IFNg release	Negative	HLA-A*23:01	9	1.0091
PYMFAIVEI	IFNg release	Negative	HLA-A*23:01	9	0.101
MFAIVEIVF	IFNg release	Negative	HLA-A*23:01	9	0.2031
NWVPLTNNY	IFNg release	Negative	HLA-A*23:01	9	1.1582
SYNRSMTTI	IFNg release	Negative	HLA-A*23:01	9	0.2505
HYLVDVETI	IFNg release	Negative	HLA-A*23:01	9	0.0912
KFLSRLVLY	IFNg release	Negative	HLA-A*23:01	9	0.728
VFIFKVTRF	IFNg release	Negative	HLA-A*23:01	9	0.0251
IFKVTRFYF	IFNg release	Negative	HLA-A*23:01	9	0.2766
TYCQVHTNI	IFNg release	Negative	HLA-A*23:01	9	0.2463
AYHIIFFVI	IFNg release	Negative	HLA-A*23:01	9	0.4327
NYVHHGNRF	IFNg release	Negative	HLA-A*23:01	9	0.1245
PYTFKIYSI	IFNg release	Negative	HLA-A*23:01	9	0.2199
RFIACLYLI	IFNg release	Negative	HLA-A*23:01	9	0.7375
YYQPFNKLNI	IFNg release	Negative	HLA-A*23:01	10	0.2262
YFKKFWITVM	IFNg release	Negative	HLA-A*23:01	10	3.6097
FWITVMTKW	IFNg release	Negative	HLA-A*23:01	9	0.2534
VMTKWCAPF	IFNg release	Negative	HLA-A*23:01	9	4.332
PFIDTVSVY	IFNg release	Negative	HLA-A*23:01	9	1.0259
SYDDLITYF	IFNg release	Negative	HLA-A*23:01	9	0.0132
EYTPQIYTY	IFNg release	Negative	HLA-A*23:01	9	0.2792
FMAYTTSHI	IFNg release	Negative	HLA-A*23:01	9	5.8311
NYQILQNLF	IFNg release	Negative	HLA-A*23:01	9	0.0382
FYYVIYEAVI	IFNg release	Negative	HLA-A*23:01	10	2.5721
YYVIYEAVI	IFNg release	Negative	HLA-A*23:01	9	0.3551
LYNKKTEIL	IFNg release	Negative	HLA-A*23:01	9	0.3993
IYSDDENEL	IFNg release	Negative	HLA-A*23:01	9	0.5981
LFKHYYPYI	IFNg release	Negative	HLA-A*23:01	9	1.912
YYPYISLNM	IFNg release	Negative	HLA-A*23:01	9	0.1264
LYPLEYFSL	IFNg release	Negative	HLA-A*23:01	9	0.1384
EYFSLVSNI	IFNg release	Negative	HLA-A*23:01	9	0.2123
YFSLVSNIL	IFNg release	Negative	HLA-A*23:01	9	0.6278
SYVVFTISVL	IFNg release	Negative	HLA-A*23:01	10	1.5041
KYNRFNDTTL	IFNg release	Negative	HLA-A*23:01	10	0.8018
IYPTPETVI	IFNg release	Negative	HLA-A*23:01	9	0.2192
MFSKSLNFRF	IFNg release	Negative	HLA-A*23:01	10	0.5251
FYIRFRKNHI	IFNg release	Negative	HLA-A*23:01	10	2.1901
KFLSKLMNI	IFNg release	Negative	HLA-A*23:01	9	0.3736
EYFISRTSI	IFNg release	Negative	HLA-A*23:01	9	0.465
YFISRTSIW	IFNg release	Negative	HLA-A*23:01	9	0.1349
MYGPIKSMI	IFNg release	Negative	HLA-A*23:01	9	0.1084
AYVNDLLLI	IFNg release	Negative	HLA-A*23:01	9	0.0552
HFLLSLVEF	IFNg release	Negative	HLA-A*23:01	9	0.2103
EYFISRTSIW	IFNg release	Negative	HLA-A*23:01	10	0.7507
FFADDDSFF	IFNg release	Negative	HLA-A*23:01	9	0.2796
QYLDFLLLL	IFNg release	Negative	HLA-A*23:01	9	0.051
QYLDFLLLLL	IFNg release	Negative	HLA-A*23:01	10	0.5441
RYIDPRRNI	IFNg release	Negative	HLA-A*23:01	9	0.1987
FFKCFRYVF	IFNg release	Negative	HLA-A*23:01	9	1.3801
CFRYVFFEI	IFNg release	Negative	HLA-A*23:01	9	6.8696
SFFKCFRYVF	IFNg release	Negative	HLA-A*23:01	10	0.6158
RYVFFEIIHF	IFNg release	Negative	HLA-A*23:01	10	0.0669
LYSFTIVFDF	IFNg release	Negative	HLA-A*23:01	10	0.4641
QYKCVTIKY	IFNg release	Negative	HLA-A*23:01	9	2.2406
LWTHDKNNF	IFNg release	Negative	HLA-A*23:01	9	0.8232
QFFPDIVEF	IFNg release	Negative	HLA-A*23:01	9	0.0093
PFNNILNLI	IFNg release	Negative	HLA-A*23:01	9	0.3209
VYEKDYALY	IFNg release	Negative	HLA-A*23:01	9	0.5836
DYALYIYLF	IFNg release	Negative	HLA-A*23:01	9	0.0385
IYLFDYPHF	IFNg release	Negative	HLA-A*23:01	9	0.0034
DYPHFEAIL	IFNg release	Negative	HLA-A*23:01	9	0.7603
RYVEYRDKL	IFNg release	Negative	HLA-A*23:01	9	0.193
AYFSTILIPF	IFNg release	Negative	HLA-A*23:01	10	0.1381
YFSTILIPF	IFNg release	Negative	HLA-A*23:01	9	0.3372
PFLILFISI	IFNg release	Negative	HLA-A*23:01	9	1.4949
LFISIPFEI	IFNg release	Negative	HLA-A*23:01	9	0.2043
RYSNISKSL	IFNg release	Negative	HLA-A*23:01	9	0.3354
EFYNEVASW	IFNg release	Negative	HLA-A*23:01	9	0.2366
FYNEVASWL	IFNg release	Negative	HLA-A*23:01	9	0.2516
FYNEVASWLL	IFNg release	Negative	HLA-A*23:01	10	0.489
IYWDKISKL	IFNg release	Negative	HLA-A*23:01	9	0.02
YWDKISKLL	IFNg release	Negative	HLA-A*23:01	9	0.3397
VYPLPENMVY	IFNg release	Negative	HLA-A*23:01	10	0.3967
RFDKSTNIL	IFNg release	Negative	HLA-A*23:01	9	0.8295
SYIDIINIY	IFNg release	Negative	HLA-A*23:01	9	0.0653
TYKTLKYMI	IFNg release	Negative	HLA-A*23:01	9	0.3413
CYLDTNIKM	IFNg release	Negative	HLA-A*23:01	9	0.4859
KMSTDNAVY	IFNg release	Negative	HLA-A*23:01	9	6.1039
LFSIFYKDYW	IFNg release	Negative	HLA-A*23:01	10	3.7191
FYKDYWVSL	IFNg release	Negative	HLA-A*23:01	9	0.1081
CYIYKSGKL	IFNg release	Negative	HLA-A*23:01	9	2.5319
YFTAKINEM	IFNg release	Negative	HLA-A*23:01	9	0.912
NFNGHTYHL	IFNg release	Negative	HLA-A*23:01	9	0.4428
FMYTKHSML	IFNg release	Negative	HLA-A*23:01	9	2.7697
RYSKKFQESF	IFNg release	Negative	HLA-A*23:01	10	0.2433
SFYEDIAEF	IFNg release	Negative	HLA-A*23:01	9	0.0128
IYTNWAIIL	IFNg release	Negative	HLA-A*23:01	9	0.1691
KFFTNIKTI	IFNg release	Negative	HLA-A*23:01	9	0.2788
VYNFLSKTI	IFNg release	Negative	HLA-A*23:01	9	0.2056
EFTMLVNLL	IFNg release	Negative	HLA-A*23:01	9	1.6475
SYIVNNEFSI	IFNg release	Negative	HLA-A*23:01	10	0.5192
SFAKKTVLM	IFNg release	Negative	HLA-A*23:01	9	0.6335
EYAQEIATL	IFNg release	Negative	HLA-A*23:01	9	0.1435
LYNDFKNSL	IFNg release	Negative	HLA-A*23:01	9	0.2749
VFGISNIEF	IFNg release	Negative	HLA-A*23:01	9	0.0646
SFFSINDIF	IFNg release	Negative	HLA-A*23:01	9	0.0309
FFSINDIFI	IFNg release	Negative	HLA-A*23:01	9	1.4602
RYVNVHFIM	IFNg release	Negative	HLA-A*23:01	9	0.1142
LFRVFKHTSL	IFNg release	Negative	HLA-A*23:01	10	9.1316
VYDVDGNYL	IFNg release	Negative	HLA-A*23:01	9	0.2926
KFNRAVTIF	IFNg release	Negative	HLA-A*23:01	9	0.1317
KYIGLFIYI	IFNg release	Negative	HLA-A*23:01	9	0.0336
IYIPGTIIL	IFNg release	Negative	HLA-A*23:01	9	0.0129
LYATYVKSL	IFNg release	Negative	HLA-A*23:01	9	0.2913
LYATYVKSLL	IFNg release	Negative	HLA-A*23:01	10	1.4695
IFPVFGISKI	IFNg release	Negative	HLA-A*23:01	10	1.2178
TFPIDHAVI	IFNg release	Negative	HLA-A*23:01	9	0.6875
LYVNNLSLI	IFNg release	Negative	HLA-A*23:01	9	0.2151
NYLPLSVFI	IFNg release	Negative	HLA-A*23:01	9	0.0532
NYLPLSVFII	IFNg release	Negative	HLA-A*23:01	10	0.5027
IYSTWPSTL	IFNg release	Negative	HLA-A*23:01	9	0.0568
VYKHRIKWM	IFNg release	Negative	HLA-A*23:01	9	2.2876
KWMGDIFVL	IFNg release	Negative	HLA-A*23:01	9	0.0895
WMGDIFVLF	IFNg release	Negative	HLA-A*23:01	9	0.3476
VMPDNRSFTF	IFNg release	Negative	HLA-A*23:01	10	0.088
AWYKEPNSI	IFNg release	Negative	HLA-A*23:01	9	0.215
WYKEPNSII	IFNg release	Negative	HLA-A*23:01	9	0.6454
WYKEPNSIIL	IFNg release	Negative	HLA-A*23:01	10	1.0523
NYTKDKISY	IFNg release	Negative	HLA-A*23:01	9	2.5832
PYDDLVTTI	IFNg release	Negative	HLA-A*23:01	9	0.2007
YYLSISGRF	IFNg release	Negative	HLA-A*23:01	9	0.0097
RFLNDFALL	IFNg release	Negative	HLA-A*23:01	9	0.1169
KFTYLGESW	IFNg release	Negative	HLA-A*23:01	9	0.4234
TYLGESWTF	IFNg release	Negative	HLA-A*23:01	9	0.0035
EYHKRPKLL	IFNg release	Negative	HLA-A*23:01	9	1.0175
HYVNREAIW	IFNg release	Negative	HLA-A*23:01	9	0.2902
NFLEHTEFL	IFNg release	Negative	HLA-A*23:01	9	0.5667
TYLMPYSVYI	IFNg release	Negative	HLA-A*23:01	10	0.3113
VYIRPTSLKM	IFNg release	Negative	HLA-A*23:01	10	0.2695
AYSKLIQIL	IFNg release	Negative	HLA-A*23:01	9	0.1234
KYMCRYTTL	IFNg release	Negative	HLA-A*23:01	9	0.3442
KFVYYLDLI	IFNg release	Negative	HLA-A*23:01	9	0.8814
MYRIPPFPI	IFNg release	Negative	HLA-A*23:01	9	0.6932
QYINYDIEI	IFNg release	Negative	HLA-A*23:01	9	0.1082
YYLDLIKCNW	IFNg release	Negative	HLA-A*23:01	10	0.1716
VYSTCTVPTM	IFNg release	Negative	HLA-A*23:01	10	0.847
SFNDKQKVTF	IFNg release	Negative	HLA-A*23:01	10	0.3323
KMCTVSDYI	IFNg release	Negative	HLA-A*23:01	9	6.4402
LYEVNSTMTL	IFNg release	Negative	HLA-A*23:01	10	0.7887
IFLISVIVL	IFNg release	Negative	HLA-A*23:01	9	0.6631
FYMIVIGVI	IFNg release	Negative	HLA-A*23:01	9	0.7876
MYYAKRMLF	IFNg release	Negative	HLA-A*23:01	9	0.0187
HWTTYMDTF	IFNg release	Negative	HLA-A*23:01	9	0.2573
TFFRTSPMVI	IFNg release	Negative	HLA-A*23:01	10	2.3259
FFRTSPMVI	IFNg release	Negative	HLA-A*23:01	9	1.4985
RYNTVNNIW	IFNg release	Negative	HLA-A*23:01	9	0.0736
IWETLPNFW	IFNg release	Negative	HLA-A*23:01	9	0.246
LYNNTIMML	IFNg release	Negative	HLA-A*23:01	9	0.1141
VYTREWNHM	IFNg release	Negative	HLA-A*23:01	9	0.3176
SYIMYNILPI	IFNg release	Negative	HLA-A*23:01	10	1.022
IFRVSTKLL	IFNg release	Negative	HLA-A*23:01	9	1.5348
YYNELREIF	IFNg release	Negative	HLA-A*23:01	9	0.0149
VYIGYCMACF	IFNg release	Negative	HLA-A*23:01	10	0.4069
KYEYLSYIY	IFNg release	Negative	HLA-A*23:01	9	0.9969
EYLSYIYNM	IFNg release	Negative	HLA-A*23:01	9	0.0927
EYPDDCNKI	IFNg release	Negative	HLA-A*23:01	9	1.1965
RYIEQDIPL	IFNg release	Negative	HLA-A*23:01	9	0.2057
EYFNKYGHL	IFNg release	Negative	HLA-A*23:01	9	0.3687
YFNKYGHLMF	IFNg release	Negative	HLA-A*23:01	10	0.1376
FFCRNSIGF	IFNg release	Negative	HLA-A*23:01	9	0.5312
FYRVKQISI	IFNg release	Negative	HLA-A*23:01	9	0.9382
SFRRFVNKL	IFNg release	Negative	HLA-A*23:01	9	1.2604
MYFVRDCLAF	IFNg release	Negative	HLA-A*23:01	10	0.3906
KYLAKILCL	IFNg release	Negative	HLA-A*23:01	9	0.3304
EYNDLVTLI	IFNg release	Negative	HLA-A*23:01	9	0.1259
KFPVNFLYI	IFNg release	Negative	HLA-A*23:01	9	0.2735
LYRPNIPLKI	IFNg release	Negative	HLA-A*23:01	10	0.3176
DYEDAVFYF	IFNg release	Negative	HLA-A*23:01	9	0.0896
FYFVDDDKI	IFNg release	Negative	HLA-A*23:01	9	0.453
TWRNHVIVF	IFNg release	Negative	HLA-A*23:01	9	0.1482
LYALYSPLL	IFNg release	Negative	HLA-A*23:01	9	0.2082
LYMGFRLYL	IFNg release	Negative	HLA-A*23:01	9	0.2472
LYLASIVYL	IFNg release	Negative	HLA-A*23:01	9	0.1319
LFVIVIYIF	IFNg release	Negative	HLA-A*23:01	9	0.4754
NYFLLLYTI	IFNg release	Negative	HLA-A*23:01	9	0.2496
YFLLLYTII	IFNg release	Negative	HLA-A*23:01	9	1.5093
LFLNYSNYL	IFNg release	Negative	HLA-A*23:01	9	0.5721
VFIDTRFFI	IFNg release	Negative	HLA-A*23:01	9	0.1626
KYALDTAKL	IFNg release	Negative	HLA-A*23:01	9	0.2313
CYGHRGCYY	IFNg release	Negative	HLA-A*23:01	9	8.2974
KYATIWRSL	IFNg release	Negative	HLA-A*23:01	9	0.1403
IWRSLSIFI	IFNg release	Negative	HLA-A*23:01	9	1.0908
KWLQNSVVL	IFNg release	Negative	HLA-A*23:01	9	0.3699
LYLILFLLF	IFNg release	Negative	HLA-A*23:01	9	0.2657
LFVCISYYF	IFNg release	Negative	HLA-A*23:01	9	0.5345
YYNSNIGKI	IFNg release	Negative	HLA-A*23:01	9	0.1752
FFNPVSFRL	IFNg release	Negative	HLA-A*23:01	9	0.1037
GYTLYKKLSF	IFNg release	Negative	HLA-A*23:01	10	0.9663
FFCVYTKGL	IFNg release	Negative	HLA-A*23:01	9	6.0414
VYTKGLKIVL	IFNg release	Negative	HLA-A*23:01	10	0.7739
KYLIIKLLL	IFNg release	Negative	HLA-A*23:01	9	0.1191
VMTPINPML	IFNg release	Negative	HLA-A*23:01	9	0.7435
FFSRNMKPVL	IFNg release	Negative	HLA-A*23:01	10	5.6411
IWEISGAEF	IFNg release	Negative	HLA-A*23:01	9	0.2008
LFCANRWEF	IFNg release	Negative	HLA-A*23:01	9	0.4937
HWQIISSEF	IFNg release	Negative	HLA-A*23:01	9	0.204
KYTLPNSNI	IFNg release	Negative	HLA-A*23:01	9	0.4088
KYFDDVTAF	IFNg release	Negative	HLA-A*23:01	9	0.0052
YFDDVTAFL	IFNg release	Negative	HLA-A*23:01	9	0.3003
YISWCLWW	cytotoxicity	Positive	HLA-A23	8	10.2891
PYLFWLAAI	IFNg release	Positive	HLA-A23	9	0.6584
AYAQKIFKIL	IFNg release	Positive	HLA-A23	10	0.5058
PYLFWLAAIA	cytotoxicity	Positive	HLA-A23	10	10.7085
FYIQMCTEL	IFNg release	Positive	HLA-A*23:01	9	0.5112
IQKETLVTF	IFNg release	Positive	HLA-A*23:01	9	0.3896
IQMSSGNLLF	IFNg release	Positive	HLA-A*23:01	10	0.6549
SYSMCTGKF	IFNg release	Positive	HLA-A*23:01	9	0.5536
TWSIHAHHQW	IFNg release	Positive	HLA-A*23:01	10	0.7089
SFLFVEALF	IFNg release	Positive	HLA-A*23:01	9	0.0569
VFNVVNSSI	IFNg release	Positive	HLA-A*23:01	9	0.7008

## Sheet: HLA-A-2402
Epitopes	Assay Group	Qualitative Measure	Allele Name	Length	%rank
GYDQIMPKK	cytotoxicity	Positive	HLA-A*24:02	9	4.2191
QYDPVAALF	cytotoxicity	Positive	HLA-A24	9	0.0072
QYSWFVNGTF	IFNg release	Positive	HLA-A*24:02	10	0.2186
TYACFVSNL	IFNg release	Positive	HLA-A*24:02	9	0.352
CYDHAQTHL	cytotoxicity	Positive	HLA-A*24:02	9	0.9274
FFPSIRDLL	cytotoxicity	Positive	HLA-A24	9	0.3087
EYLVSFGVW	cytotoxicity	Negative	HLA-A24	9	0.2961
SWWTSLNFL	cytotoxicity	Positive	HLA-A24	9	0.431
SWLSLLVPF	cytotoxicity	Negative	HLA-A24	9	0.3252
KYTSFPWLL	cytotoxicity	Negative	HLA-A24	9	0.0164
DYCNVLNKEF	IFNg release	Positive	HLA-A24	10	0.8461
TYGPVFMSL	cytotoxicity	Negative	HLA-A24	9	0.0104
RYYDGNIYEL	IFNg release	Positive	HLA-A24	10	0.0428
VWINNSWKF	IFNg release	Positive	HLA-A24	9	0.0083
RYRFAFLYLL	IFNg release	Positive	HLA-A24	10	0.8023
NYADRKWCF	cytotoxicity	Positive	HLA-A24	9	0.1078
QYSDRRWCF	cytotoxicity	Positive	HLA-A24	9	0.1504
KYTDRKWCF	cytotoxicity	Negative	HLA-A24	9	0.1101
SYKDREWCF	cytotoxicity	Negative	HLA-A24	9	0.1238
HWMDATFNL	cytotoxicity	Positive	HLA-A24	9	0.1132
TYSTYGKFL	IFNg release	Positive	HLA-A*24:02	9	0.2594
FWAKHMWNF	IFNg release	Positive	HLA-A*24:02	9	0.0753
QYLRQLREIL	cytotoxicity	Negative	HLA-A24	10	1.9043
DYTGQGFDQL	cytotoxicity	Positive	HLA-A24	10	1.2015
LYQRSGDMGL	cytotoxicity	Positive	HLA-A24	10	1.5472
SYSLLTYML	cytotoxicity	Positive	HLA-A24	9	0.113
TYMLAHVTGL	cytotoxicity	Positive	HLA-A24	10	0.4051
IYKTHIEPL	cytotoxicity	Positive	HLA-A24	9	0.3769
GFADLMGYI	cytotoxicity	Positive	HLA-A*24:02	9	1.8148
AYSQQTRGL	cytotoxicity	Negative	HLA-A24	9	0.716
MYTNVDQDL	cytotoxicity	Positive	HLA-A24	9	0.5547
SFAIKWEYVL	cytotoxicity	Positive	HLA-A*24:02	10	2.4317
IFTITKILL	cytotoxicity	Positive	HLA-A*24:02	9	0.5776
PYIEQGMQL	cytotoxicity	Positive	HLA-A*24:02	9	0.0581
GYIPLVGAPL	cytotoxicity	Positive	HLA-A24	10	0.9497
SFSIFLLAL	cytotoxicity	Positive	HLA-A24	9	1.9647
IFLLALLSCL	cytotoxicity	Positive	HLA-A24	10	6.4597
KFPPALPIW	IFNg release	Positive	HLA-A*24:02	9	0.0188
VFLVSQLFTF	IFNg release	Positive	HLA-A*24:02	10	0.2564
VFWAKHMWNF	IFNg release	Positive	HLA-A*24:02	10	0.3472
DFKTWLQSKL	IFNg release	Positive	HLA-A*24:02	10	10.7811
FYGKAIPIEAI	IFNg release	Positive	HLA-A*24:02	11	2.159
VYSTTSRSASL	IFNg release	Positive	HLA-A*24:02	11	2.355
VIAPAVQTNW	IFNg release	Positive	HLA-A24	10	1.8595
AYAMRVPEVI	IFNg release	Positive	HLA-A24	10	0.5214
DFNASTDLL	IFNg release	Positive	HLA-A24	9	1.6168
NYTIFKIRM	IFNg release	Positive	HLA-A24	9	0.6365
NFTRGDRCNL	IFNg release	Positive	HLA-A24	10	14.6075
VFDITKWLL	IFNg release	Positive	HLA-A24	9	0.3533
KYVQMALLAL	IFNg release	Positive	HLA-A24	10	0.6626
VYHGAGNKTL	IFNg release	Positive	HLA-A24	10	0.3141
MYSSAEGDL	IFNg release	Positive	HLA-A24	9	2.1211
GYTGDFDSVI	IFNg release	Positive	HLA-A24	10	1.5346
EFWEAVFTGL	IFNg release	Positive	HLA-A24	10	2.1693
SYSWTGALI	IFNg release	Positive	HLA-A24	9	0.1379
FYTPLADQF	IFNg release	Positive	HLA-A*24:02	9	0.0178
TYSAGIVQI	cytotoxicity	Negative	HLA-A24	9	0.0539
RYSIFFDY	cytotoxicity	Negative	HLA-A24	8	2.2363
LYSSTVPVF	cytotoxicity	Negative	HLA-A*24:02	9	0.0152
LYTSITNFL	cytotoxicity	Negative	HLA-A*24:02	9	0.1164
WFHISCLTF	cytotoxicity	Negative	HLA-A*24:02	9	1.0081
LYSHPIILGF	cytotoxicity	Negative	HLA-A*24:02	10	0.0893
FYPNLTKYL	cytotoxicity	Negative	HLA-A*24:02	9	0.1203
AYFKDCLF	cytotoxicity	Negative	HLA-A*24:02	8	0.4173
SYVNVNMGLKI	cytotoxicity	Negative	HLA-A*24:02	11	1.0021
EYLVSFGVWI	cytotoxicity	Negative	HLA-A*24:02	10	2.3306
LYNILSPFL	cytotoxicity	Negative	HLA-A*24:02	9	0.337
SYVNVNMGL	cytotoxicity	Negative	HLA-A*24:02	9	0.1937
PFLPLLPIF	cytotoxicity	Negative	HLA-A*24:02	9	0.0736
IYVLGGCRHKL	cytotoxicity	Negative	HLA-A*24:02	11	0.6622
DYCLTHIVNL	cytotoxicity	Negative	HLA-A*24:02	10	1.4036
AYRPQNAPI	cytotoxicity	Negative	HLA-A*24:02	9	0.9453
AYRPQNAPIL	cytotoxicity	Negative	HLA-A*24:02	10	0.588
WYWGPSLYNI	cytotoxicity	Negative	HLA-A*24:02	10	0.7495
FVLGGCRHKL	cytotoxicity	Negative	HLA-A*24:02	10	14.0054
AYFKDCLFKDW	cytotoxicity	Negative	HLA-A*24:02	11	1.7245
FFLLTRILTI	cytotoxicity	Negative	HLA-A*24:02	10	5.3144
SYQHFRKL	cytotoxicity	Negative	HLA-A*24:02	8	2.0086
LYAAVTNF	cytotoxicity	Negative	HLA-A*24:02	8	0.1829
DFFPSIRDLL	cytotoxicity	Negative	HLA-A*24:02	10	1.3981
KYTSFPWL	cytotoxicity	Negative	HLA-A*24:02	8	0.8856
LYRPLLRL	cytotoxicity	Negative	HLA-A*24:02	8	2.1902
SFLPSDFF	cytotoxicity	Negative	HLA-A*24:02	8	0.4839
SYMDDVVL	cytotoxicity	Negative	HLA-A*24:02	8	0.6821
HYFKTRHYL	cytotoxicity	Negative	HLA-A*24:02	9	0.1293
LYNILSPF	cytotoxicity	Negative	HLA-A*24:02	8	0.9775
GYPALMPL	cytotoxicity	Negative	HLA-A*24:02	8	2.1003
YFKDCLFKDW	cytotoxicity	Negative	HLA-A*24:02	10	2.2066
PFVQWFVGL	cytotoxicity	Negative	HLA-A*24:02	9	1.2581
LYSHPIIL	cytotoxicity	Negative	HLA-A*24:02	8	1.5808
PYSWEQEL	cytotoxicity	Negative	HLA-A*24:02	8	5.3462
KYWNNHRQGI	IFNg release	Positive	HLA-A*24:02	10	0.8466
WYTNLDTDKF	IFNg release	Positive	HLA-A*24:02	10	0.5261
YYLDRGYLDF	IFNg release	Positive	HLA-A*24:02	10	0.009
NYNNLDDKF	IFNg release	Positive	HLA-A*24:02	9	0.211
IFWQFHQLL	IFNg release	Positive	HLA-A*24:02	9	0.3393
TYLGIDLGF	IFNg release	Positive	HLA-A*24:02	9	0.0173
SFSIFLLALL	IFNg release	Positive	HLA-A24	10	5.8475
VYEAADMIM	IFNg release	Positive	HLA-A24	9	0.565
WHYPCTVNF	cytotoxicity	Positive	HLA-A*24:02	9	1.3218
LLSTTEWQI	cytotoxicity	Positive	HLA-A*24:02	9	8.855
ILPCSFTTL	cytotoxicity	Positive	HLA-A*24:02	9	1.5939
ALYGVWPLL	cytotoxicity	Positive	HLA-A*24:02	9	1.5415
ITYSTYCKF	cytotoxicity	Positive	HLA-A*24:02	9	1.3596
LLKRLHQWI	cytotoxicity	Positive	HLA-A*24:02	9	19.912
RYAPACKPL	cytotoxicity	Positive	HLA-A*24:02	9	0.6522
SYTWTGALI	cytotoxicity	Positive	HLA-A*24:02	9	0.1716
ILMTHFFSI	cytotoxicity	Positive	HLA-A*24:02	9	2.1625
WHYPCTANF	cytotoxicity	Positive	HLA-A*24:02	9	1.389
VLPCSFTTL	cytotoxicity	Positive	HLA-A*24:02	9	1.576
AFYGVWPLL	cytotoxicity	Positive	HLA-A*24:02	9	0.2382
VFSDMETKV	cytotoxicity	Positive	HLA-A*24:02	9	1.9528
ITYSTYGKF	cytotoxicity	Positive	HLA-A*24:02	9	1.0044
VYALPLKML	IFNg release	Positive	HLA-A*24:02	9	0.1104
VYYTSAFVF	cytotoxicity	Negative	HLA-A*24:02	9	0.0116
FFFDIDLLL	cytotoxicity	Negative	HLA-A*24:02	9	0.4988
VFPTKDVAL	cytotoxicity	Negative	HLA-A*24:02	9	0.6611
TYGPVFMCL	cytotoxicity	Positive	HLA-A*24:02	9	0.0822
QYDPVAALFF	IFNg release	Positive	HLA-A*24:02	10	0.0366
FTSQYRIQGKL	cytotoxicity	Positive	HLA-A*24:02	11	37.3333
IYVLVMLVL	IFNg release	Negative	HLA-A*24:02	9	0.5887
LYTSRMVTNL	IFNg release	Positive	HLA-A24	10	1.4436
VYVTVDCNL	IFNg release	Positive	HLA-A24	9	0.4771
LYLCCGITL	IFNg release	Positive	HLA-A24	9	1.6066
QYVKVYLESF	IFNg release	Positive	HLA-A*24:02	10	0.1684
FYNIPPMPL	IFNg release	Negative	HLA-A*24:02	9	0.227
GYDVGHGPL	IFNg release	Negative	HLA-A*24:02	9	2.0678
DYMAIHRSL	IFNg release	Negative	HLA-A*24:02	9	0.2262
VYDSMLQSDL	IFNg release	Negative	HLA-A*24:02	10	0.6767
RYEDPDAPL	IFNg release	Negative	HLA-A*24:02	9	0.8599
GYQEPPAHGL	IFNg release	Negative	HLA-A*24:02	10	0.5058
DYSQGAFTPL	IFNg release	Negative	HLA-A*24:02	10	0.77
DYDASTESEL	IFNg release	Negative	HLA-A*24:02	10	3.0723
RYAREAEVRF	IFNg release	Negative	HLA-A*24:02	10	0.0609
GYRTATLRTL	IFNg release	Negative	HLA-A*24:02	10	1.4556
IYLLEMLWRL	IFNg release	Negative	HLA-A*24:02	10	0.7217
AYQAYAAPQL	IFNg release	Negative	HLA-A*24:02	10	0.5769
SYVKQPLCL	IFNg release	Negative	HLA-A*24:02	9	0.2347
NYNPGTLSSL	IFNg release	Negative	HLA-A*24:02	10	0.3705
SYVKQPLCLL	IFNg release	Negative	HLA-A*24:02	10	0.2757
FYISLIQGL	IFNg release	Negative	HLA-A*24:02	9	0.1906
FYPLATYPL	IFNg release	Negative	HLA-A*24:02	9	0.2916
CYENDNPGL	IFNg release	Negative	HLA-A*24:02	9	2.3323
TYWQLNQNL	IFNg release	Negative	HLA-A*24:02	9	0.1195
LYTGLAQAL	IFNg release	Negative	HLA-A*24:02	9	0.4751
AYAEATSSL	IFNg release	Negative	HLA-A*24:02	9	0.1137
FYRSLLTIL	IFNg release	Negative	HLA-A*24:02	9	0.7001
HYQTLCTNF	IFNg release	Negative	HLA-A*24:02	9	0.1177
FYMTHGLGTL	IFNg release	Negative	HLA-A*24:02	10	0.3822
TYPLREVATL	IFNg release	Negative	HLA-A*24:02	10	0.2277
TYWQLNQNLL	IFNg release	Negative	HLA-A*24:02	10	0.2904
VYAASFSPNL	IFNg release	Negative	HLA-A*24:02	10	0.2862
SYAAAQRKL	IFNg release	Positive	HLA-A*24:02	9	0.2841
LYALALLLL	IFNg release	Positive	HLA-A*24:02	9	0.3011
AYRRRWRRL	IFNg release	Positive	HLA-A*24:02	9	1.5682
RYCCYYCLTL	IFNg release	Positive	HLA-A*24:02	10	3.9153
IYVLVMLVLL	IFNg release	Positive	HLA-A*24:02	10	2.1079
SYAAAQRKLL	IFNg release	Positive	HLA-A*24:02	10	0.7996
LYLQQNWWTL	IFNg release	Positive	HLA-A*24:02	10	0.4462
TYPVLEEMF	IFNg release	Positive	HLA-A*24:02	9	0.0188
DYNFVKQLF	IFNg release	Positive	HLA-A*24:02	9	0.0567
SYKTLREFF	IFNg release	Positive	HLA-A*24:02	9	0.1313
TYTSGEACL	IFNg release	Positive	HLA-A*24:02	9	1.1212
EYLLGRFSVL	IFNg release	Positive	HLA-A*24:02	10	1.2982
RYSIFFDYM	IFNg release	Positive	HLA-A*24:02	9	0.242
NYLDLSALL	IFNg release	Positive	HLA-A*24:02	9	0.0874
RYTAESLRL	IFNg release	Negative	HLA-A*24:02	9	0.2092
DYEPVPRKF	IFNg release	Negative	HLA-A*24:02	9	0.226
VYNAPNLHTL	IFNg release	Negative	HLA-A*24:02	10	0.0237
AYCPFDEQSL	IFNg release	Negative	HLA-A*24:02	10	0.9203
DYLLHIRQQF	IFNg release	Negative	HLA-A*24:02	10	0.4152
TYRCGAVSDL	IFNg release	Negative	HLA-A*24:02	10	2.7788
VYLFSLVVL	IFNg release	Negative	HLA-A*24:02	9	0.2468
VYDLANNTL	IFNg release	Negative	HLA-A*24:02	9	0.1288
RYDDESWRPL	IFNg release	Negative	HLA-A*24:02	10	0.4699
FYQIRKPPWL	IFNg release	Negative	HLA-A*24:02	10	1.3991
LYLALGAGF	IFNg release	Negative	HLA-A*24:02	9	0.0909
RYTRPTEPPL	IFNg release	Negative	HLA-A*24:02	10	2.1928
AYVCCQEYL	IFNg release	Negative	HLA-A*24:02	9	1.9029
LYDAITENL	IFNg release	Negative	HLA-A*24:02	9	0.1921
CYHQLLGAL	IFNg release	Negative	HLA-A*24:02	9	3.0283
LYRGDVESL	IFNg release	Negative	HLA-A*24:02	9	0.4896
KYAESDYIF	IFNg release	Negative	HLA-A*24:02	9	0.0071
KYAESDYIFL	IFNg release	Negative	HLA-A*24:02	10	0.2065
QYHLEGWFPL	IFNg release	Negative	HLA-A*24:02	10	0.9524
QYILGADPL	IFNg release	Negative	HLA-A*24:02	9	0.6819
KYTQTEEKF	IFNg release	Negative	HLA-A*24:02	9	0.0856
AYLGLSKKL	IFNg release	Negative	HLA-A*24:02	9	0.2958
DYLRFPTRL	IFNg release	Negative	HLA-A*24:02	9	0.1647
EYHGVYEHL	IFNg release	Negative	HLA-A*24:02	9	0.1155
TYSTLDRAL	IFNg release	Negative	HLA-A*24:02	9	0.7433
FYDLRDLKL	IFNg release	Negative	HLA-A*24:02	9	0.4878
TYAQMVKKL	IFNg release	Negative	HLA-A*24:02	9	0.0895
LYPEYIYTVL	IFNg release	Negative	HLA-A*24:02	10	0.1505
TYVLVTVNSL	IFNg release	Negative	HLA-A*24:02	10	0.6748
YYEALFLYML	IFNg release	Negative	HLA-A*24:02	10	1.2516
DYGNVAFKYL	IFNg release	Negative	HLA-A*24:02	10	0.8216
KYCDPNVLL	IFNg release	Negative	HLA-A*24:02	9	0.17
LYLLLYRHL	IFNg release	Negative	HLA-A*24:02	9	0.6242
TYNKEWPLL	IFNg release	Negative	HLA-A*24:02	9	0.0259
IYELCNGPL	IFNg release	Negative	HLA-A*24:02	9	4.999
MYTKIKHIL	IFNg release	Negative	HLA-A*24:02	9	0.138
VYHQLCRAL	IFNg release	Negative	HLA-A*24:02	9	0.8443
LYLEMLLKAL	IFNg release	Negative	HLA-A*24:02	10	1.9426
LYNETFGKQL	IFNg release	Negative	HLA-A*24:02	10	0.9127
TYNKEWPLLL	IFNg release	Negative	HLA-A*24:02	10	0.1939
AYIYTTYLL	IFNg release	Negative	HLA-A*24:02	9	0.0413
SYENKTMQL	IFNg release	Negative	HLA-A*24:02	9	0.2489
AYEYVDYLF	IFNg release	Negative	HLA-A*24:02	9	0.017
IYNKPIAARF	IFNg release	Negative	HLA-A*24:02	10	0.0131
SYAYIYTTYL	IFNg release	Negative	HLA-A*24:02	10	0.3513
GYHLGAFFGL	IFNg release	Negative	HLA-A*24:02	10	1.0438
YYHVVDFERL	IFNg release	Negative	HLA-A*24:02	10	0.4158
KYESWLRPL	IFNg release	Negative	HLA-A*24:02	9	1.0666
YYAGLPPEL	IFNg release	Negative	HLA-A*24:02	9	0.06
KYYAGLPPEL	IFNg release	Negative	HLA-A*24:02	10	0.2882
LYNAVKEFCL	IFNg release	Negative	HLA-A*24:02	10	1.9057
SYVVTNQYL	IFNg release	Negative	HLA-A*24:02	9	0.135
SYLKDSDFL	IFNg release	Negative	HLA-A*24:02	9	0.1971
TYALVSKDL	IFNg release	Negative	HLA-A*24:02	9	0.4384
SYRSFSQQL	IFNg release	Negative	HLA-A*24:02	9	0.2538
TYGRPIRFL	IFNg release	Negative	HLA-A*24:02	9	0.1632
YYVFHMPRCL	IFNg release	Negative	HLA-A*24:02	10	1.3216
MYMHDSDDVL	IFNg release	Negative	HLA-A*24:02	10	0.9438
HYFTTLKQYL	IFNg release	Negative	HLA-A*24:02	10	0.8816
EYTRLGVWL	IFNg release	Negative	HLA-A*24:02	9	0.7497
EYAKHHPKL	IFNg release	Negative	HLA-A*24:02	9	0.2714
IYQLFEYTRL	IFNg release	Negative	HLA-A*24:02	10	0.4507
QYLLDHNSL	IFNg release	Negative	HLA-A*24:02	9	0.3021
FYVAMFASL	IFNg release	Negative	HLA-A*24:02	9	0.3048
LYVFVGTKF	IFNg release	Negative	HLA-A*24:02	9	0.0521
RYRPVKQACL	IFNg release	Negative	HLA-A*24:02	10	1.7609
SYPIILNVEL	IFNg release	Negative	HLA-A*24:02	10	0.2907
TYNCTYNRL	IFNg release	Negative	HLA-A*24:02	9	0.3312
TYNRLTLLNL	IFNg release	Negative	HLA-A*24:02	10	0.8897
MAYAQKIFKIL	cytotoxicity	Positive	HLA-A*24:02	11	7.2823
QYDPVAALFFF	cytotoxicity	Positive	HLA-A*24:02	11	0.1707
CYSRPVVIF	IFNg release	Negative	HLA-A24	9	0.1376
LYPRPPGSGL	IFNg release	Positive	HLA-A24	10	0.6374
EYIVQIQNAF	IFNg release	Negative	HLA-A24	10	0.2722
YYVECEPRCL	IFNg release	Positive	HLA-A24	10	1.2026
TYFSLNNKF	cytotoxicity	Positive	HLA-A24	9	0.0103
TYLPTNASL	cytotoxicity	Positive	HLA-A24	9	0.0774
KYKLKHIVW	IFNg release	Positive	HLA-A24	9	0.3905
CFDPQIQAI	cytotoxicity	Positive	HLA-A24	9	1.3325
LYRKLKREITF	IFNg release	Positive	HLA-A*24:02	11	0.9331
SWPDGAELPF	IFNg release	Positive	HLA-A*24:02	10	0.1331
RYPLTFGW	IFNg release	Positive	HLA-A24	8	0.2322
RYLKDQQLL	IFNg release	Positive	HLA-A24	9	0.0742
LYLVCGERGF	IFNg release	Positive	HLA-A24	10	0.9011
VYDFAFRDL	IFNg release	Positive	HLA-A*24:02	9	0.2996
VYDFAFQDL	IFNg release	Positive	HLA-A24	9	0.2295
EYRHYCYSL	IFNg release	Positive	HLA-A24	9	1.543
QYNKPLCDLL	IFNg release	Positive	HLA-A24	10	0.8345
CYSVYGTTL	IFNg release	Negative	HLA-A*24:02	9	0.4888
QYNKPLCDL	IFNg release	Negative	HLA-A*24:02	9	1.3515
KYLATASTM	proliferation	Positive	HLA-A24	9	0.2279
DYKSAHKGF	proliferation	Positive	HLA-A24	9	0.9505
AYLRKCKEF	IFNg release	Positive	HLA-A24	9	0.3896
PYHTIEESI	IFNg release	Positive	HLA-A24	9	0.3624
QYMAGVAWL	IFNg release	Positive	HLA-A24	9	0.1648
VFLLLGMYL	IFNg release	Positive	HLA-A24	9	0.8655
RYWLFKGPI	IFNg release	Positive	HLA-A24	9	2.2796
QEFFWDAND	IFNg release	Positive	HLA-A*24:02	9	82.5
VYGGSKTSL	cytotoxicity	Negative	HLA-A24	9	0.3384
LYNLRRGIAL	cytotoxicity	Negative	HLA-A24	10	2.3022
VYDFVFADL	IFNg release	Negative	HLA-A24	9	0.2861
VFADLRIVY	IFNg release	Negative	HLA-A24	9	0.7376
FFPTPSGSI	IFNg release	Negative	HLA-A24	9	0.8953
VFQLCKITL	IFNg release	Negative	HLA-A24	9	1.1673
TYIHTMDSN	IFNg release	Negative	HLA-A24	9	11.5967
TYRFVTSQA	IFNg release	Negative	HLA-A24	9	6.2158
KYTFWEVNL	IFNg release	Negative	HLA-A24	9	0.3404
YDPVAALFF	IFNg release	Positive-Low	HLA-A*24:02	9	2.3885
DPVAALFFF	IFNg release	Negative	HLA-A*24:02	9	5.9822
QFKDNVILL	IFNg release	Positive	HLA-A*24:02	9	0.3725
AYAQKIFKI	IFNg release	Positive	HLA-A24	9	0.0182
VYTPSPYVF	IFNg release	Positive	HLA-A*24:02	9	0.0023
AYLGAFLSVL	IFNg release	Positive	HLA-A*24:02	10	0.4215
FVYTPSPYVF	IFNg release	Positive	HLA-A*24:02	10	0.032
EYVHARWAAF	IFNg release	Positive	HLA-A*24:02	10	0.6656
EYQRLYATF	IFNg release	Positive	HLA-A*24:02	9	0.019
AYSLLFPAPF	IFNg release	Positive	HLA-A*24:02	10	0.4943
AYLPRPVEF	IFNg release	Positive	HLA-A*24:02	9	0.0051
AYVSVLYRW	IFNg release	Positive	HLA-A*24:02	9	0.0423
KYFYCNSLF	IFNg release	Positive	HLA-A*24:02	9	0.157
LYPDAPPLRL	IFNg release	Positive	HLA-A*24:02	10	0.127
YYLEKANKI	IFNg release	Positive	HLA-A*24:02	9	0.0198
FYRYGFVANF	IFNg release	Positive	HLA-A*24:02	10	0.2873
LFTDLRIVY	IFNg release	Negative	HLA-A24	9	2.1991
YYVAGVNVF	IFNg release	Negative	HLA-A24	9	0.0095
FYNPETQRL	IFNg release	Negative	HLA-A24	9	0.0467
PYGDSLFFF	IFNg release	Negative	HLA-A24	9	0.0167
VYKFLFTDL	IFNg release	Negative	HLA-A24	9	0.4384
PYGVCIMCL	IFNg release	Positive	HLA-A24	9	2.7869
CYEQLGDSS	IFNg release	Negative	HLA-A24	9	29.4138
YYYAGSSRL	IFNg release	Positive	HLA-A24	9	0.0437
QYRVFRIKL	IFNg release	Positive	HLA-A24	9	1.098
RSGAPTYSW	IFNg release	Positive	HLA-A24	9	1.7214
VFAGKNTDL	IFNg release	Negative	HLA-A*24:02	9	1.4714
DPLVVAASI	IFNg release	Negative	HLA-A*24:02	9	21.5326
AYAQQTRGL	cytotoxicity	Negative	HLA-A24	9	0.4889
PYAVCDKCL	IFNg release	Positive	HLA-A*24:02	9	4.5376
CYSLYGTTL	IFNg release	Positive	HLA-A*24:02	9	0.5277
LMGTLGIVCPI	IFNg release	Positive	HLA-A*24:02	11	54.7059
VYTQLCDHRL	IFNg release	Positive	HLA-A*24:02	10	0.6672
TYLALIATF	IFNg release	Positive	HLA-A*24:02	9	0.0059
RFLEFEALGF	IFNg release	Positive	HLA-A*24:02	10	0.2498
RYLEFEALGF	IFNg release	Positive	HLA-A*24:02	10	0.037
SWMVRILIGF	IFNg release	Positive	HLA-A*24:02	10	0.677
ITPMLRHTI	IFNg release	Positive	HLA-A*24:02	9	1.5809
IQPFLALGF	IFNg release	Positive	HLA-A*24:02	9	0.5932
QYIFTGQPL	IFNg release	Positive	HLA-A*24:02	9	0.5331
RYMGEDGCWY	IFNg release	Positive	HLA-A*24:02	10	2.7881
LWEGSPGKF	IFNg release	Positive	HLA-A*24:02	9	0.5067
FQYSDRRWCF	IFNg release	Positive	HLA-A*24:02	10	1.1031
CDSTLRLCV	IFNg release	Positive	HLA-A*24:02	9	75
LCVQSTHVDI	IFNg release	Positive	HLA-A*24:02	10	48.4
QQALSSQMGF	IFNg release	Negative	HLA-A24	10	6.8785
QWRGAAGTAA	IFNg release	Negative	HLA-A24	10	24.8214
ELNNALQNL	IFNg release	Negative	HLA-A24	9	7.6718
AYQGVQQKW	IFNg release	Negative	HLA-A24	9	0.0723
QWNFAGIEAA	IFNg release	Positive	HLA-A24	10	12.5154
QYSRADEEQQ	IFNg release	Negative	HLA-A24	10	43.2857
VTSIHSLLD	IFNg release	Negative	HLA-A24	9	45.6667
LYKKLKREI	IFNg release	Negative	HLA-A*24:02	9	2.0551
TFHGAKEVSL	IFNg release	Positive	HLA-A*24:02	10	3.4844
SYSTGALASCM	IFNg release	Negative	HLA-A*24:02	11	3.6601
AYQKRMGVQM	IFNg release	Positive	HLA-A*24:02	10	1.1082
GYICSGIF	IFNg release	Negative	HLA-A*24:02	8	1.6149
AFEDLRVSSF	IFNg release	Negative	HLA-A*24:02	10	0.6978
TFSVQRNLPF	IFNg release	Negative	HLA-A*24:02	10	1.1017
PFERATVMAAF	IFNg release	Positive	HLA-A*24:02	11	2.9612
LYASPQLEGF	IFNg release	Positive	HLA-A*24:02	10	0.0901
KYTKTIYWW	IFNg release	Negative	HLA-A*24:02	9	0.1292
RYGFVANF	IFNg release	Positive	HLA-A*24:02	8	0.1126
MYQKCCNLF	IFNg release	Negative	HLA-A*24:02	9	0.3027
HYPKVYKTYF	IFNg release	Negative	HLA-A*24:02	10	0.0457
TYSSSMMW	IFNg release	Negative	HLA-A*24:02	8	0.5891
LYNKMEFEPF	IFNg release	Negative	HLA-A*24:02	10	0.4814
VMLFILAGL	IFNg release	Positive	HLA-A24	9	6.9911
KYTPSNVTL	IFNg release	Negative	HLA-A*24:02	9	0.1013
DYLSAANML	IFNg release	Negative	HLA-A*24:02	9	0.2492
SYQLLLDSL	IFNg release	Negative	HLA-A*24:02	9	0.2484
LYSNVALYL	IFNg release	Negative	HLA-A*24:02	9	0.1136
VYSGSIPYL	IFNg release	Positive	HLA-A*24:02	9	0.0199
LYANSAHAL	IFNg release	Positive	HLA-A*24:02	9	0.1921
NYNIGYQGF	IFNg release	Negative	HLA-A*24:02	9	0.0747
TYFNLGNKF	IFNg release	Positive	HLA-A*24:02	9	0.0118
NYIGFRDNF	IFNg release	Negative	HLA-A*24:02	9	0.0216
GYKDRMYSF	IFNg release	Negative	HLA-A*24:02	9	0.0704
LWEWASVRF	IFNg release	Positive	HLA-A*24:02	9	0.2672
PFMPLLPIFF	IFNg release	Positive	HLA-A*24:02	10	0.156
PFMPLLPIF	IFNg release	Negative	HLA-A*24:02	9	0.0265
GYRWMCLRRF	IFNg release	Negative	HLA-A*24:02	10	2.9712
AMQWNSTTF	IFNg release	Negative	HLA-A*24:02	9	0.3844
FMPLLPIFF	IFNg release	Negative	HLA-A*24:02	9	0.3341
SWAFAKYLW	IFNg release	Negative	HLA-A*24:02	9	0.1238
AFAKYLWEW	IFNg release	Negative	HLA-A*24:02	9	0.2175
VWLSVIWMMW	IFNg release	Negative	HLA-A*24:02	10	0.6424
CYSQVNPITL	IFNg release	Positive	HLA-A*24:02	10	1.1198
CYSQVNPTTL	IFNg release	Positive	HLA-A*24:02	10	1.1637
EFFLMVLLI	IFNg release	Positive	HLA-A*24:02	9	2.2528
HMIAGVFFTF	IFNg release	Positive	HLA-A*24:02	10	0.8794
LLLMRTTWAF	IFNg release	Positive	HLA-A*24:02	10	7.7508
LWPKTHTLW	IFNg release	Positive	HLA-A*24:02	9	0.1009
LYAVATTIL	IFNg release	Positive	HLA-A*24:02	9	0.2183
MFTTNIWMKF	IFNg release	Positive	HLA-A*24:02	10	0.514
NFLEVEDYGF	IFNg release	Positive	HLA-A*24:02	10	0.6122
RYMGEDGCW	IFNg release	Positive	HLA-A*24:02	9	0.4422
SWMIRILIGF	IFNg release	Positive	HLA-A*24:02	10	0.6488
TWRDMAHTLI	IFNg release	Positive	HLA-A*24:02	10	1.1968
TYGWNLVKL	IFNg release	Positive	HLA-A*24:02	9	0.0757
VMLLVHYAI	IFNg release	Positive	HLA-A*24:02	9	3.1484
YVILTILTI	IFNg release	Positive	HLA-A*24:02	9	2.7264
YYMATLKNV	IFNg release	Positive	HLA-A*24:02	9	0.2523
YYMATLKNVT	IFNg release	Positive	HLA-A*24:02	10	8.4017
NYTPGPGIRF	IFNg release	Positive-High	HLA-A*24:02	10	0.0421
NYTPGPGTRF	IFNg release	Positive-High	HLA-A*24:02	10	0.0817
NYTPGPGIRY	IFNg release	Positive-High	HLA-A*24:02	10	1.359
NYKERMVTF	IFNg release	Positive	HLA-A*24:02	9	0.0304
DYLQCVLQI	cytotoxicity	Positive	HLA-A*24:02	9	0.5588
QYIYMGQPL	IFNg release	Positive	HLA-A*24:02	9	0.678
AYRHAMEEL	IFNg release	Positive-High	HLA-A*24:02	9	0.4652
DYMTSMKRF	IFNg release	Positive	HLA-A*24:02	9	0.1257
SYKVASEGF	IFNg release	Positive	HLA-A*24:02	9	0.1063
IYRILQRGL	IFNg release	Positive	HLA-A*24:02	9	1.3442
MYMCYRNIEF	proliferation	Positive-Low	HLA-A*24:02	10	0.3184
LWFHISCLTF	IFNg release	Positive	HLA-A24	10	0.5318
LWFHISCLMF	IFNg release	Positive	HLA-A24	10	1.0237
KFPLAMPVW	IFNg release	Positive	HLA-A*24:02	9	0.0909
KYPPALPIW	IFNg release	Negative	HLA-A*24:02	9	0.0136
RFEEKHAYF	IFNg release	Positive	HLA-A24	9	0.1182
RYQQWMERF	IFNg release	Positive	HLA-A24	9	0.0139
VYLDKFIRL	IFNg release	Positive	HLA-A24	9	0.0138
LLHPSLVFDI	IFNg release	Positive-Low	HLA-A*24:02	10	16.7054
VVHPTLVFDI	IFNg release	Negative	HLA-A*24:02	10	10.1234
MVHPELIFTI	IFNg release	Negative	HLA-A*24:02	10	3.0257
KVLLDILAGY	IFNg release	Negative	HLA-A*24:02	10	10.8667
LLHPSLIFDI	IFNg release	Negative	HLA-A*24:02	10	15.6164
KYRLKHIVW	IFNg release	Negative	HLA-A*24:02	9	0.5825
KYQLKHIVW	IFNg release	Positive	HLA-A*24:02	9	0.1499
RFPLTFGW	IFNg release	Positive	HLA-A*24:02	8	0.464
RYPLCFGW	IFNg release	Positive	HLA-A*24:02	8	0.8179
TYSQKIFKIL	IFNg release	Positive	HLA-A24	10	0.4501
TYLPSAWNF	IFNg release	Positive	HLA-A*24:02	9	0.0033
VYQYTFPDF	IFNg release	Positive	HLA-A*24:02	9	0.0157
YYSKNLNSFF	IFNg release	Positive	HLA-A*24:02	10	0.0396
TYLPSAWNFF	IFNg release	Positive	HLA-A*24:02	10	0.0158
VYQYTFPDFL	IFNg release	Positive	HLA-A*24:02	10	0.406
YYSKNLNSF	IFNg release	Positive	HLA-A*24:02	9	0.0061
EYYSKNLNSF	IFNg release	Positive	HLA-A*24:02	10	0.0857
EYILSLEEL	IFNg release	Positive	HLA-A*24:02	9	0.2467
RYCNLEGPPI	IFNg release	Positive	HLA-A*24:02	10	2.6601
VYGIRLEHF	IFNg release	Positive	HLA-A*24:02	9	0.0162
LCLIFLLVL	IFNg release	Negative	HLA-A*24:02	9	57.7273
VGLSPTVWL	IFNg release	Negative	HLA-A*24:02	9	6.6011
DFFPSIRDL	IFNg release	Positive	HLA-A*24:02	9	1.2668
LATWVGSNL	IFNg release	Positive	HLA-A*24:02	9	12.8973
RGRPVSGPF	IFNg release	Negative	HLA-A*24:02	9	6.0028
SFVYVPSAL	IFNg release	Positive	HLA-A*24:02	9	0.9049
RNLYVSLLL	IFNg release	Negative	HLA-A*24:02	9	5.892
QYVGPLTVN	IFNg release	Positive	HLA-A*24:02	9	9.5624
RWMCLRRFII	IFNg release	Negative	HLA-A*24:02	10	3.9068
LYKKLKREITF	IFNg release	Positive	HLA-A*24:02	11	0.87
LYKKLKREMTF	IFNg release	Positive-Low	HLA-A*24:02	11	0.9426

## Sheet: HLA-A-2601
Epitopes	Assay Group	Qualitative Measure	Allele Name	Length	%rank
YVDRFFKTL	cytotoxicity	Positive	HLA-A26	9	2.8644
CSKDESELY	IFNg release	Negative	HLA-A*26:01	9	1.5499
ESDKTDSYY	IFNg release	Negative	HLA-A*26:01	9	0.6422
GSNGNMDQY	IFNg release	Negative	HLA-A*26:01	9	0.7967
PVETLFGSY	IFNg release	Negative	HLA-A*26:01	9	1.6716
FTNLLCHIY	IFNg release	Negative	HLA-A*26:01	9	0.8037
LTDELKTRY	IFNg release	Negative	HLA-A*26:01	9	0.6105
FMNKHILSY	IFNg release	Negative	HLA-A*26:01	9	0.127
ETDNAGLKEY	IFNg release	Positive	HLA-A*26:01	10	0.1254
ELEQRSTAY	IFNg release	Negative	HLA-A*26:01	9	0.2131
VTSNGLYCY	IFNg release	Negative	HLA-A*26:01	9	0.7449
QTANVVFRY	IFNg release	Negative	HLA-A*26:01	9	0.0143
YGSGKIVLY	IFNg release	Negative	HLA-A*26:01	9	0.6444
KLSDVGHQY	IFNg release	Negative	HLA-A*26:01	9	0.5081
GADLEKYFY	IFNg release	Negative	HLA-A*26:01	9	3.5911
FVSSVREVFY	IFNg release	Negative	HLA-A*26:01	10	0.3352
IADDRIVVY	IFNg release	Negative	HLA-A*26:01	9	0.4044
DVEDLLSYY	IFNg release	Negative	HLA-A*26:01	9	0.0098
GESSIFVEY	IFNg release	Negative	HLA-A*26:01	9	1.8317
VVAGTILVCY	IFNg release	Negative	HLA-A*26:01	10	0.297
GTILVCYILY	IFNg release	Negative	HLA-A*26:01	10	2.9917
VMAPSTEHIY	IFNg release	Negative	HLA-A*26:01	10	1.7252
YSSNPFVNY	IFNg release	Negative	HLA-A*26:01	9	0.1066
ITLKIIETY	IFNg release	Negative	HLA-A*26:01	9	0.3976
YFSKQTQTY	IFNg release	Negative	HLA-A*26:01	9	0.8643
LQSVLVTTY	IFNg release	Negative	HLA-A*26:01	9	2.5628
ATMLEYVRY	IFNg release	Negative	HLA-A*26:01	9	0.2232
FSFKKCLVY	IFNg release	Negative	HLA-A*26:01	9	0.94
DMMLMIGNY	IFNg release	Negative	HLA-A*26:01	9	0.1646
RSNVKRLEY	IFNg release	Negative	HLA-A*26:01	9	3.0889
VMSSDDLNY	IFNg release	Negative	HLA-A*26:01	9	1.7145
SSDDLNYIY	IFNg release	Negative	HLA-A*26:01	9	0.7169
SSDDLNYIYY	IFNg release	Negative	HLA-A*26:01	10	1.1623
SDDLNYIYY	IFNg release	Negative	HLA-A*26:01	9	1.8825
IEACKRKLY	IFNg release	Negative	HLA-A*26:01	9	9.0028
ISHNLGNTY	IFNg release	Negative	HLA-A*26:01	9	0.8674
NTYPLIVRY	IFNg release	Negative	HLA-A*26:01	9	0.0076
MVDIHGGINY	IFNg release	Negative	HLA-A*26:01	10	0.1306
VSIISLIVY	IFNg release	Negative	HLA-A*26:01	9	1.6074
ALASYSNNEY	IFNg release	Negative	HLA-A*26:01	10	1.4627
LASYSNNEY	IFNg release	Negative	HLA-A*26:01	9	0.9754
GVDNIENSY	IFNg release	Negative	HLA-A*26:01	9	0.6764
ISTKLSCHY	IFNg release	Negative	HLA-A*26:01	9	4.3162
KLSCHYDKY	IFNg release	Negative	HLA-A*26:01	9	4.4199
HTLKIGSTY	IFNg release	Negative	HLA-A*26:01	9	0.0334
HSNTYYSKY	IFNg release	Negative	HLA-A*26:01	9	0.3284
LTNKHCLNNY	IFNg release	Negative	HLA-A*26:01	10	1.4152
QMRTPLHKY	IFNg release	Negative	HLA-A*26:01	9	0.6426
NISNKVIRY	IFNg release	Negative	HLA-A*26:01	9	0.1037
VVSHKDDIY	IFNg release	Negative	HLA-A*26:01	9	1.8774
RLSALHTILY	IFNg release	Negative	HLA-A*26:01	10	2.3387
LSALHTILY	IFNg release	Negative	HLA-A*26:01	9	0.4548
NTIMMLHCY	IFNg release	Negative	HLA-A*26:01	9	0.1891
IMYNILPIY	IFNg release	Negative	HLA-A*26:01	9	0.8388
FRDRVMHDY	IFNg release	Negative	HLA-A*26:01	9	2.2165
MHDYISNTY	IFNg release	Negative	HLA-A*26:01	9	2.0586
SKDEKGHHY	IFNg release	Negative	HLA-A*26:01	9	2.8605
GSSVSSATY	IFNg release	Negative	HLA-A*26:01	9	1.4522
GQEVERALY	IFNg release	Negative	HLA-A*26:01	9	5.0452
YIDEKSPIY	IFNg release	Negative	HLA-A*26:01	9	0.1908
YIDEKSPIYY	IFNg release	Negative	HLA-A*26:01	10	0.4563
YSHKNNLEY	IFNg release	Negative	HLA-A*26:01	9	0.3403
NTIFNPFVY	IFNg release	Negative	HLA-A*26:01	9	0.0593
TSIPEFGSY	IFNg release	Negative	HLA-A*26:01	9	0.0435
FTCMDPLGKY	IFNg release	Negative	HLA-A*26:01	10	0.014
KIDFFPPNY	IFNg release	Negative	HLA-A*26:01	9	1.3597
IASDAVAKY	IFNg release	Negative	HLA-A*26:01	9	0.1267
FASAHTPFY	IFNg release	Negative	HLA-A*26:01	9	0.0822
DTVNRTHQY	IFNg release	Positive	HLA-A26	9	0.0046
DIYRIFAEL	IFNg release	Positive	HLA-A26	9	0.3799
VIHASGKQM	IFNg release	Positive	HLA-A*26:01	9	3.5253
DVPSGKLFM	IFNg release	Negative	HLA-A26	9	0.3562
ETFPDLFCL	IFNg release	Negative	HLA-A26	9	0.4356
DLTETLERY	IFNg release	Negative	HLA-A26	9	0.0846
EVIKGGRHL	IFNg release	Negative	HLA-A26	9	0.1037
ETIKGGRHL	IFNg release	Positive	HLA-A26	9	0.1555
ENLPYLVAY	IFNg release	Negative	HLA-A26	9	0.3919
DNFPYLVAY	IFNg release	Negative	HLA-A26	9	0.1981
EVVTSTWVL	IFNg release	Positive	HLA-A26	9	0.1791
DVVCCSMSY	IFNg release	Positive	HLA-A26	9	0.1753
EVIPMFSAL	IFNg release	Positive	HLA-A*26:01	9	0.0176
EVVDMLSTY	IFNg release	Negative	HLA-A26	9	0.0004
EIKDRILSY	IFNg release	Negative	HLA-A26	9	0.003
EIIPKIKAY	IFNg release	Negative	HLA-A26	9	0.002
ELIRRVRRY	IFNg release	Negative	HLA-A26	9	0.0552
QVIEYLKPY	IFNg release	Negative	HLA-A26	9	0.0085
FVNRYGVAY	IFNg release	Negative	HLA-A26	9	0.0363
SIIQEKLGY	IFNg release	Negative	HLA-A26	9	0.1023
STSRSYMSF	IFNg release	Negative	HLA-A26	9	0.2758
FVHTLLKTY	IFNg release	Negative	HLA-A26	9	0.0782
DIVRVFNEY	IFNg release	Negative	HLA-A26	9	0.0068
DVKFHTQAF	IFNg release	Positive	HLA-A26	9	0.0338
EVSRLNINL	cytotoxicity	Positive	HLA-A26	9	0.7008
AVPVAVWLV	cytotoxicity	Positive	HLA-A26	9	2.5168
EVDKDISQL	cytotoxicity	Positive	HLA-A26	9	0.462
HTTKGAALM	IFNg release	Positive	HLA-A*26:01	9	0.2096
ETACLGKAY	IFNg release	Positive	HLA-A*26:01	9	0.0193
ETACLGKSYA	IFNg release	Positive	HLA-A*26:01	10	2.0941
ETACLGKAYA	IFNg release	Positive	HLA-A*26:01	10	2.0136
NGIAGSASY	IFNg release	Negative	HLA-A26	9	0.5779
DISEMGANF	IFNg release	Positive	HLA-A*26:01	9	0.0712
RVLLDILAGY	IFNg release	Positive-High	HLA-A*26:01	10	0.4859

## Sheet: HLA-B1501
Epitopes	Assay Group	Qualitative Measure	Allele Name	Length	%rank
AVINTTCNYGQ	IFNg release	Positive	HLA-B*15:01	11	16.6285
NQWKEPDVY	IFNg release	Negative	HLA-B*15:01	9	0.354
YVKVYLESF	IFNg release	Negative	HLA-B*15:01	9	0.534
SIIDLIDEY	IFNg release	Positive	HLA-B*15:01	9	0.0865
QQWNFAGIEA	IFNg release	Positive	HLA-B*15:01	10	7.7875
SLLFGYPVY	cytotoxicity	Positive	HLA-B*15:01	9	0.2544
FLIPRLPSF	cytotoxicity	Positive	HLA-B*15:01	9	0.0919
GQHLPTLSF	cytotoxicity	Positive	HLA-B*15:01	9	0.0093
SLVLQSSSF	cytotoxicity	Positive	HLA-B*15:01	9	0.0854
LLSHGLIQY	cytotoxicity	Positive	HLA-B*15:01	9	0.1924
SLHLLFEEY	cytotoxicity	Positive	HLA-B*15:01	9	0.3796
FLATLILFF	cytotoxicity	Positive	HLA-B*15:01	9	1.8103
TLTIGVSSY	cytotoxicity	Positive	HLA-B*15:01	9	0.1004
SLLVDAPGY	cytotoxicity	Positive	HLA-B*15:01	9	0.5398
TQGYFPDWQNY	IFNg release	Positive	HLA-B*15:01	11	1.0268
SQRQKKVTF	IFNg release	Positive-High	HLA-B15	9	0.0372
LLRHHNMVY	IFNg release	Positive-Low	HLA-B15	9	0.0578
HSNLNDATYQR	IFNg release	Positive	HLA-B*15:01	11	23.2407
GQISIQPTFS	IFNg release	Positive	HLA-B*15:01	10	1.7669
LLRHHNLVY	IFNg release	Positive-Low	HLA-B15	9	0.0663
SQRQRKVTF	IFNg release	Positive	HLA-B15	9	0.0333
RQMEGEGIF	IFNg release	Positive	HLA-B*15:01	9	0.0125
YAQMWSLMY	IFNg release	Positive	HLA-B*15:01	9	1.3711
KQIANELNY	IFNg release	Positive	HLA-B*15:01	9	0.0117
RQMEGEGVL	IFNg release	Positive	HLA-B*15:01	9	0.2834
AQMWTLMYF	IFNg release	Positive	HLA-B*15:01	9	0.1687
TLMAAILAY	IFNg release	Positive	HLA-B*15:01	9	0.0505
HMIAGVLFTF	IFNg release	Positive	HLA-B*15:01	10	0.261
LLMLVTPSM	IFNg release	Positive	HLA-B*15:01	9	1.487
KTWAYHGSY	IFNg release	Positive	HLA-B*15:01	9	0.3106
LLSPVRVPNY	IFNg release	Positive	HLA-B*15:01	10	0.6997
LMMTTIGVVL	IFNg release	Positive	HLA-B*15:01	10	3.498
VTIDLDPVVY	IFNg release	Positive	HLA-B*15:01	10	0.2849
YQLWTALISL	IFNg release	Positive	HLA-B*15:01	10	3.6767
LMMATIGIAL	IFNg release	Positive	HLA-B*15:01	10	2.836
QIAMTDTTPF	IFNg release	Positive	HLA-B*15:01	10	1.5596
YAQMWTLMYF	IFNg release	Positive	HLA-B*15:01	10	1.0866
LIHQVFGTAY	IFNg release	Positive	HLA-B*15:01	10	0.3691
CLIPTAMAF	IFNg release	Positive	HLA-B*15:01	9	0.4021
LMCHATFTM	IFNg release	Positive	HLA-B*15:01	9	2.195
GMGEAAAIF	IFNg release	Positive	HLA-B*15:01	9	0.1635
MMLKLLTDF	IFNg release	Positive	HLA-B*15:01	9	0.8973
AMALSIVSLF	IFNg release	Positive	HLA-B*15:01	10	0.6547
LMMILPAAL	IFNg release	Positive	HLA-B*15:01	9	1.831
YQLAVTITAI	IFNg release	Positive	HLA-B*15:01	10	3.8231
MAFIAFLRF	IFNg release	Positive	HLA-B*15:01	9	1.3052
IVIGVGDSAL	IFNg release	Positive	HLA-B*15:01	10	2.8836
LSRNSTHEM	IFNg release	Positive	HLA-B*15:01	9	0.903
RLRGEARKTF	IFNg release	Positive	HLA-B*15:01	10	0.2936
KVIQLSRKTF	IFNg release	Positive	HLA-B*15:01	10	0.79
KQISNELNY	IFNg release	Positive	HLA-B*15:01	9	0.0099
LVHQIFGTAY	IFNg release	Positive	HLA-B*15:01	10	0.2768
KQFKQDSKY	IFNg release	Positive	HLA-B*15:01	9	0.0106
AQMWQLMYF	IFNg release	Positive	HLA-B*15:01	9	0.1764
FQSHQLWATL	IFNg release	Positive	HLA-B*15:01	10	5.3178
IQNSGGTSIF	IFNg release	Positive	HLA-B*15:01	10	0.0098
LLAVSGVYPM	IFNg release	Positive	HLA-B*15:01	10	5.7644
MIAGVFFTF	IFNg release	Positive	HLA-B*15:01	9	0.4954
NMIIMDEAHF	IFNg release	Positive	HLA-B*15:01	10	2.8035
RIKQKGILGY	IFNg release	Positive	HLA-B*15:01	10	0.2288
RQMESEGIFL	IFNg release	Positive	HLA-B*15:01	10	0.8378
VLMMLVAPSY	IFNg release	Positive	HLA-B*15:01	10	1.2138
RINEFSISSF	IFNg release	Positive	HLA-B15	10	0.2208
SQLTTLSFY	IFNg release	Positive	HLA-B15	9	0.1245
MVHQIFGSAY	IFNg release	Positive	HLA-B*15:01	10	0.244
RSNAAIGAVF	IFNg release	Positive	HLA-B*15:01	10	0.2927
YHLNGRDSL	IFNg release	Negative	HLA-B*15:01	9	11.7732
GLGPGFSSY	IFNg release	Positive	HLA-B*15:01	9	0.0211
YQYTFPDF	IFNg release	Positive	HLA-B*15:01	8	1.4771
YQYTFPDFLY	IFNg release	Positive	HLA-B*15:01	10	0.3446
YSKNLNSFF	IFNg release	Positive	HLA-B*15:01	9	0.3175
SAFRCFIVY	IFNg release	Positive	HLA-B*15:01	9	1.7876
GQFLTPNSH	IFNg release	Positive	HLA-B*15:01	9	0.7246

## Sheet: HLA-B-0702
Epitopes	Assay Group	Qualitative Measure	Allele Name	Length	%rank
GESRKTFVE	cytotoxicity	Positive	HLA-B7	9	40
RPHERNGFTV	IFNg release	Positive	HLA-B*07:02	10	0.2208
RPKHLYVSM	cytotoxicity	Positive	HLA-B7	9	0.0091
GPRLGFRAT	IFNg release	Positive	HLA-B7	9	0.259
DPRRRSRNL	IFNg release	Positive	HLA-B7	9	1.1326
RPPIFIRRL	IFNg release	Positive	HLA-B7	9	0.1688
QPRAPIRPI	cytotoxicity	Positive	HLA-B*07:02	9	0.0244
KPKPAVRFAI	IFNg release	Positive	HLA-B7	10	0.0668
HPRHYATVM	IFNg release	Positive	HLA-B7	9	0.0135
MPAYIRNTL	IFNg release	Positive	HLA-B7	9	0.0035
RPMSLRSTII	IFNg release	Positive	HLA-B7	10	0.0707
APNPNRFVI	IFNg release	Positive	HLA-B7	9	0.0105
GPRLGVRAT	cytotoxicity	Positive	HLA-B7	9	0.2349
GPRLGVRTT	IFNg release	Positive	HLA-B7	9	0.2989
GPRLGVRATR	cytotoxicity	Positive	HLA-B7	10	4.113
TPRPFPRLEI	cytotoxicity	Positive	HLA-B7	10	0.0466
LPRLTYQEGL	IFNg release	Positive	HLA-B7	10	0.3452
RPMSLRSTI	IFNg release	Negative	HLA-B*07:02	9	0.0074
NPCVVRRTM	IFNg release	Negative	HLA-B*07:02	9	0.3235
YPFLERSVI	IFNg release	Negative	HLA-B*07:02	9	0.0682
IPCSKINEV	IFNg release	Negative	HLA-B*07:02	9	0.9732
IPGVRCLSL	IFNg release	Negative	HLA-B*07:02	9	0.3613
CPLHIISAF	IFNg release	Negative	HLA-B*07:02	9	0.5985
RPTPKKMNI	IFNg release	Negative	HLA-B*07:02	9	0.0441
IPGVRCLSLL	IFNg release	Negative	HLA-B*07:02	10	1.8418
RPADCFLVKL	IFNg release	Negative	HLA-B*07:02	10	0.169
KPAHINLTA	IFNg release	Negative	HLA-B*07:02	9	0.1882
IPPLIIRPA	IFNg release	Negative	HLA-B*07:02	9	1.0956
APFNFLVFV	IFNg release	Negative	HLA-B*07:02	9	0.742
NPSTMSTPM	IFNg release	Negative	HLA-B*07:02	9	0.1695
EPLITKLIL	IFNg release	Negative	HLA-B*07:02	9	0.2886
KPNSFTFSF	IFNg release	Negative	HLA-B*07:02	9	0.0395
IPYIAQMCL	IFNg release	Negative	HLA-B*07:02	9	0.164
YPPPRYITV	IFNg release	Negative	HLA-B*07:02	9	0.1692
LPSPASGICL	IFNg release	Negative	HLA-B*07:02	10	0.2855
IPRLLRTFLA	IFNg release	Negative	HLA-B*07:02	10	0.9472
VPITGSKLIL	IFNg release	Negative	HLA-B*07:02	10	0.1403
FPRSMLSIF	IFNg release	Negative	HLA-B*07:02	9	0.0657
VPRTMSKYEL	IFNg release	Negative	HLA-B*07:02	10	0.0875
TPIGDNKAL	IFNg release	Negative	HLA-B*07:02	9	0.0711
SPLQEPIRL	IFNg release	Negative	HLA-B*07:02	9	0.1327
RPNIPLKIV	IFNg release	Negative	HLA-B*07:02	9	0.0658
IPLKIVRFF	IFNg release	Negative	HLA-B*07:02	9	0.3974
SPASISSVL	IFNg release	Negative	HLA-B*07:02	9	0.0071
SPDTCLLAI	IFNg release	Negative	HLA-B*07:02	9	0.4697
IPIGMMLEL	IFNg release	Negative	HLA-B*07:02	9	0.0666
TPPKSFKSL	IFNg release	Negative	HLA-B*07:02	9	0.1642
MPIKSIVTL	IFNg release	Negative	HLA-B*07:02	9	0.0202
MPTYKHLIM	IFNg release	Negative	HLA-B*07:02	9	0.0976
IPVNNNIVL	IFNg release	Negative	HLA-B*07:02	9	0.0618
FPRKDKSIM	IFNg release	Negative	HLA-B*07:02	9	0.0343
RPRVTKQYI	IFNg release	Negative	HLA-B*07:02	9	0.0439
KPFNNILNL	IFNg release	Negative	HLA-B*07:02	9	0.0503
IPLSKVHGL	IFNg release	Negative	HLA-B*07:02	9	0.0712
HPKSRPNTSL	IFNg release	Negative	HLA-B*07:02	10	0.0235
VPAAIMMIL	IFNg release	Negative	HLA-B*07:02	9	0.0529
LPRPDTRHL	IFNg release	Negative	HLA-B*07:02	9	0.0303
RPDTRHLRVL	IFNg release	Negative	HLA-B*07:02	10	0.0973
RPDTRHLRV	IFNg release	Negative	HLA-B*07:02	9	0.1553
APVSPIVIA	IFNg release	Negative	HLA-B*07:02	9	0.2955
HPDNRIRLM	IFNg release	Negative	HLA-B*07:02	9	0.1516
HPDNRIRLML	IFNg release	Negative	HLA-B*07:02	10	0.1342
HPSFVKCTSL	IFNg release	Negative	HLA-B*07:02	10	0.0745
VPTMNNAKL	IFNg release	Negative	HLA-B*07:02	9	0.1171
CPNAECQPL	IFNg release	Negative	HLA-B*07:02	9	1.5412
MPSLSNGLI	IFNg release	Negative	HLA-B*07:02	9	0.3935
YPYISLNMI	IFNg release	Negative	HLA-B*07:02	9	0.3288
SPTKRCRLL	IFNg release	Negative	HLA-B*07:02	9	0.3334
YPTNDIPSL	IFNg release	Negative	HLA-B*07:02	9	0.1355
YPAGRPNYV	IFNg release	Negative	HLA-B*07:02	9	0.1573
SPIISSITM	IFNg release	Negative	HLA-B*07:02	9	0.0279
RPQHMLMRV	IFNg release	Negative	HLA-B*07:02	9	0.2791
RPGVMAIYL	IFNg release	Negative	HLA-B*07:02	9	0.1406
MPTASTAQIL	IFNg release	Negative	HLA-B*07:02	10	0.3038
IPQKTIIKM	IFNg release	Negative	HLA-B*07:02	9	0.0728
IPFNMKNLL	IFNg release	Negative	HLA-B*07:02	9	0.0717
APCEHQIRL	IFNg release	Negative	HLA-B*07:02	9	0.2525
KPRRVIGQI	IFNg release	Negative	HLA-B*07:02	9	0.0532
APKAVFKPA	IFNg release	Negative	HLA-B*07:02	9	0.3005
EPKISLLPL	IFNg release	Negative	HLA-B*07:02	9	0.2033
VPYLLVKLAL	IFNg release	Negative	HLA-B*07:02	10	0.2093
IPLKYIVLM	IFNg release	Positive	HLA-B*07:02	9	0.2222
SPLMRSICV	IFNg release	Negative	HLA-B*07:02	9	0.4899
SPVLNIVLF	IFNg release	Negative	HLA-B*07:02	9	0.2265
KPKMYVLNI	IFNg release	Negative	HLA-B*07:02	9	0.1625
YPFFRKLVL	IFNg release	Negative	HLA-B*07:02	9	0.0244
YPDDCNKIL	IFNg release	Negative	HLA-B*07:02	9	0.4122
KPAVRFAIL	IFNg release	Negative	HLA-B*07:02	9	0.0227
LPIPYNRFF	IFNg release	Negative	HLA-B*07:02	9	0.2967
SPTIGHVKAF	IFNg release	Negative	HLA-B*07:02	10	0.1295
SPLVFDSWL	IFNg release	Negative	HLA-B*07:02	9	0.5199
FPSIIYSMSI	IFNg release	Negative	HLA-B*07:02	10	1.566
GPIKSMIEI	IFNg release	Negative	HLA-B*07:02	9	0.1656
IPSPGIMLVL	IFNg release	Negative	HLA-B*07:02	10	0.0807
SPYNFFKRI	IFNg release	Negative	HLA-B*07:02	9	0.2515
HPKFMTNTM	IFNg release	Negative	HLA-B*07:02	9	0.0206
SPRTEYWTI	IFNg release	Negative	HLA-B*07:02	9	0.0833
SPRTEYWTIV	IFNg release	Negative	HLA-B*07:02	10	0.411
TPRYSGASVF	IFNg release	Negative	HLA-B*07:02	10	0.0546
TPRYSGASV	IFNg release	Negative	HLA-B*07:02	9	0.016
SPMPRHHSI	IFNg release	Negative	HLA-B*07:02	9	0.01
MPRHHSIVY	IFNg release	Negative	HLA-B*07:02	9	0.2528
MPRHHSIVYA	IFNg release	Negative	HLA-B*07:02	10	0.6583
HPVVHHAASA	IFNg release	Negative	HLA-B*07:02	10	1.278
SPTQYPRLM	IFNg release	Negative	HLA-B*07:02	9	0.1348
FPFFVAFLAI	IFNg release	Negative	HLA-B*07:02	10	2.7095
SPTQYPRLML	IFNg release	Negative	HLA-B*07:02	10	0.0621
YPRLMLLKKL	IFNg release	Negative	HLA-B*07:02	10	0.5367
RPSSQVFRSV	IFNg release	Negative	HLA-B*07:02	10	0.3281
MPIDERRII	IFNg release	Negative	HLA-B*07:02	9	0.1137
RPADSITYL	IFNg release	Negative	HLA-B*07:02	9	0.016
SPYTINCLL	IFNg release	Negative	HLA-B*07:02	9	0.1597
HPNNTIFSV	IFNg release	Negative	HLA-B*07:02	9	0.1477
SPSVKTSLV	IFNg release	Negative	HLA-B*07:02	9	0.221
RPLYITLHL	IFNg release	Negative	HLA-B*07:02	9	0.0538
RPLYITLHLA	IFNg release	Negative	HLA-B*07:02	10	1.3669
YPPMMCYFL	IFNg release	Negative	HLA-B*07:02	9	2.4021
LPVIFLSIF	IFNg release	Negative	HLA-B*07:02	9	0.9128
LPCPQINTL	IFNg release	Negative	HLA-B*07:02	9	0.288
HPTSNSLNAL	IFNg release	Negative	HLA-B*07:02	10	0.142
NPRKQVPFM	IFNg release	Negative	HLA-B*07:02	9	0.1456
VPFMRTDML	IFNg release	Negative	HLA-B*07:02	9	0.0751
FPFTGIDRSI	IFNg release	Negative	HLA-B*07:02	10	0.6525
FPITIENAL	IFNg release	Negative	HLA-B*07:02	9	0.0884
GPRAILGCA	IFNg release	Negative	HLA-B*07:02	9	0.8926
RPIVISKAL	IFNg release	Negative	HLA-B*07:02	9	0.0085
RPPSFYKPL	IFNg release	Negative	HLA-B*07:02	9	0.1118
LPNCIRVTL	IFNg release	Negative	HLA-B*07:02	9	0.0321
APTLYVKAL	IFNg release	Negative	HLA-B*07:02	9	0.0295
LPSLIKTIL	IFNg release	Negative	HLA-B*07:02	9	0.0329
NPYPTESLAL	IFNg release	Negative	HLA-B*07:02	10	0.0743
MPASHNNLA	IFNg release	Negative	HLA-B*07:02	9	0.7401
EPANITCTAV	IFNg release	Negative	HLA-B*07:02	10	1.0891
IPDKFFIQL	IFNg release	Negative	HLA-B*07:02	9	0.1271
APINWAQGFI	IFNg release	Negative	HLA-B*07:02	10	0.9762
VPAGAKCRLV	IFNg release	Negative	HLA-B*07:02	10	0.8687
NPLSTTRGAL	IFNg release	Negative	HLA-B*07:02	10	0.132
IPHRLSTIIL	IFNg release	Negative	HLA-B*07:02	10	0.1451
FPIDHAVII	IFNg release	Negative	HLA-B*07:02	9	0.259
SPLSKCVVV	IFNg release	Negative	HLA-B*07:02	9	0.4503
YPIPSNCIGM	IFNg release	Negative	HLA-B*07:02	10	0.3004
MPVLAYSSSI	IFNg release	Negative	HLA-B*07:02	10	0.7005
LPAYYRNGV	IFNg release	Negative	HLA-B*07:02	9	0.1972
APYIALLTI	IFNg release	Negative	HLA-B*07:02	9	0.0935
APYIALLTIA	IFNg release	Negative	HLA-B*07:02	10	1.1481
SPVSILSTL	IFNg release	Negative	HLA-B*07:02	9	0.0162
SPLSINTRM	IFNg release	Negative	HLA-B*07:02	9	0.0712
IPYEGNSSM	IFNg release	Negative	HLA-B*07:02	9	0.0139
VPILENLGL	IFNg release	Negative	HLA-B*07:02	9	0.1828
IPISELSRL	IFNg release	Negative	HLA-B*07:02	9	0.1762
SPRVVYALL	IFNg release	Negative	HLA-B*07:02	9	0.0239
KPFKNMNKI	IFNg release	Negative	HLA-B*07:02	9	0.1563
TPRYIPSTSI	IFNg release	Negative	HLA-B*07:02	10	0.0569
LPVYFGSVF	IFNg release	Negative	HLA-B*07:02	9	0.1716
SPVNIFKLA	IFNg release	Negative	HLA-B*07:02	9	0.8282
LPILLLLISL	IFNg release	Negative	HLA-B*07:02	10	1.9034
IPYLRNYMVI	IFNg release	Negative	HLA-B*07:02	10	0.8935
IPYLRNYMV	IFNg release	Negative	HLA-B*07:02	9	0.3453
YPLHIASKI	IFNg release	Negative	HLA-B*07:02	9	0.3463
SPAHLINKL	IFNg release	Negative	HLA-B*07:02	9	0.035
IPFIAYFVL	IFNg release	Negative	HLA-B*07:02	9	0.2737
IPFIAYFVLM	IFNg release	Negative	HLA-B*07:02	10	1.7768
CPGTYASRL	IFNg release	Negative	HLA-B*07:02	9	1.2024
SPSDEVISL	IFNg release	Negative	HLA-B*07:02	9	0.0549
IPMSIISFF	IFNg release	Negative	HLA-B*07:02	9	0.1716
SPKERLPYI	IFNg release	Negative	HLA-B*07:02	9	0.1649
KPLVSEINM	IFNg release	Negative	HLA-B*07:02	9	0.2407
SPYIPKKIV	IFNg release	Negative	HLA-B*07:02	9	0.0739
IPKKIVSLL	IFNg release	Negative	HLA-B*07:02	9	0.0287
FPVPTIKSV	IFNg release	Negative	HLA-B*07:02	9	0.1876
KPYNVNNLSV	IFNg release	Negative	HLA-B*07:02	10	0.3042
FPTPKTFTPL	IFNg release	Negative	HLA-B*07:02	10	0.2646
IPANTIKYL	IFNg release	Negative	HLA-B*07:02	9	0.0725
TPLISFFGL	IFNg release	Negative	HLA-B*07:02	9	0.3039
YPLLSPIGL	IFNg release	Negative	HLA-B*07:02	9	0.0929
SPSNHHILL	IFNg release	Negative	HLA-B*07:02	9	0.0164
RPINGISYDM	IFNg release	Negative	HLA-B*07:02	10	0.1115
APYIVVNPM	IFNg release	Negative	HLA-B*07:02	9	0.0496
SPVIVNGAM	IFNg release	Negative	HLA-B*07:02	9	0.0311
SPYVKFIYF	IFNg release	Negative	HLA-B*07:02	9	0.1342
SPVMSGNSY	IFNg release	Negative	HLA-B*07:02	9	0.4099
SPAITHEEAL	IFNg release	Negative	HLA-B*07:02	10	0.1307
SPQVKDNII	IFNg release	Negative	HLA-B*07:02	9	0.3919
DPRIASILSL	IFNg release	Negative	HLA-B*07:02	10	0.3946
SPRPEMQEF	IFNg release	Negative	HLA-B*07:02	9	0.0263
SPSLTFTRF	IFNg release	Negative	HLA-B*07:02	9	0.0857
APFLNLILI	IFNg release	Negative	HLA-B*07:02	9	0.3903
IPIYKRGDM	IFNg release	Negative	HLA-B*07:02	9	0.1368
HPREENSIV	IFNg release	Negative	HLA-B*07:02	9	0.1063
WPLLNIGIV	IFNg release	Negative	HLA-B*07:02	9	1.2523
SPFIVISPM	IFNg release	Negative	HLA-B*07:02	9	0.0927
SPMGKLTFF	IFNg release	Negative	HLA-B*07:02	9	0.0423
CPILSTINI	IFNg release	Negative	HLA-B*07:02	9	1.3445
HPSGYIREA	IFNg release	Negative	HLA-B*07:02	9	0.4977
HPSGYIREAL	IFNg release	Negative	HLA-B*07:02	10	0.0608
WPLYVLLHL	IFNg release	Negative	HLA-B*07:02	9	0.8895
WPLYVLLHLL	IFNg release	Negative	HLA-B*07:02	10	3.2318
HPTISNGYL	IFNg release	Negative	HLA-B*07:02	9	0.1338
RPDVIKLLF	IFNg release	Negative	HLA-B*07:02	9	0.1238
RPDVIKLLFL	IFNg release	Negative	HLA-B*07:02	10	0.367
GPIGTKIAL	IFNg release	Negative	HLA-B*07:02	9	0.0125
TPSPFYTVM	IFNg release	Negative	HLA-B*07:02	9	0.0235
KPYRSIPLM	IFNg release	Negative	HLA-B*07:02	9	0.0647
TPINSRIKL	IFNg release	Negative	HLA-B*07:02	9	0.0175
VPIILHLLDL	IFNg release	Negative	HLA-B*07:02	10	1.2209
CPASKKESV	IFNg release	Negative	HLA-B*07:02	9	0.7599
SPLTGNNTI	IFNg release	Negative	HLA-B*07:02	9	0.0771
APILLPSSTV	IFNg release	Negative	HLA-B*07:02	10	0.2854
APASSLLPAL	IFNg release	Negative	HLA-B*07:02	10	0.052
APASSLLPA	IFNg release	Negative	HLA-B*07:02	9	0.2987
RPNQHHTIDL	IFNg release	Negative	HLA-B*07:02	10	0.0349
RPNSFWFVVV	IFNg release	Negative	HLA-B*07:02	10	0.6817
RPNSFWFVV	IFNg release	Negative	HLA-B*07:02	9	0.2417
MPTNKKINM	IFNg release	Negative	HLA-B*07:02	9	0.0996
IPHSFTMTL	IFNg release	Negative	HLA-B*07:02	9	0.0152
SPKHTNSKL	IFNg release	Negative	HLA-B*07:02	9	0.0207
RPKIKTNDI	IFNg release	Negative	HLA-B*07:02	9	0.1018
HPLYVIMSPM	IFNg release	Negative	HLA-B*07:02	10	0.6129
IPSTFDLAI	IFNg release	Negative	HLA-B*07:02	9	0.2659
SPTRTWKVL	IFNg release	Negative	HLA-B*07:02	9	0.0515
APHRVSGVI	IFNg release	Negative	HLA-B*07:02	9	0.0614
FPRIKNVSPL	IFNg release	Negative	HLA-B*07:02	10	0.0834
NPRPFYNSDL	IFNg release	Negative	HLA-B*07:02	10	0.093
RPFYNSDLEF	IFNg release	Negative	HLA-B*07:02	10	0.2227
YPIIDIKWL	IFNg release	Negative	HLA-B*07:02	9	0.4447
LPTVHPHAI	IFNg release	Negative	HLA-B*07:02	9	0.1907
PPHGRSTIL	IFNg release	Negative	HLA-B*07:02	9	0.3824
IPPHGRSTIL	IFNg release	Negative	HLA-B*07:02	10	0.1276
SPFGYSFSM	IFNg release	Negative	HLA-B*07:02	9	0.0288
LPNSNINII	IFNg release	Negative	HLA-B*07:02	9	0.271
LPMLYFLYV	IFNg release	Negative	HLA-B*07:02	9	1.6684
SPPLISILM	IFNg release	Negative	HLA-B*07:02	9	0.2215
IPAALIILL	IFNg release	Negative	HLA-B*07:02	9	0.1277
VPDYIMEAL	IFNg release	Negative	HLA-B*07:02	9	0.1137
APLFSSKKF	IFNg release	Negative	HLA-B*07:02	9	0.1949
KPMPKQREM	IFNg release	Negative	HLA-B*07:02	9	0.0142
RPLMKNTYL	IFNg release	Negative	HLA-B*07:02	9	0.0265
LPTNEFISF	IFNg release	Negative	HLA-B*07:02	9	0.3118
IPIYNILFW	IFNg release	Negative	HLA-B*07:02	9	1.5174
APLFSSKKFL	IFNg release	Negative	HLA-B*07:02	10	0.3677
IPRWMLKMY	IFNg release	Negative	HLA-B*07:02	9	0.9627
IPRWMLKMYA	IFNg release	Negative	HLA-B*07:02	10	2.2331
RPGSLQHQSL	IFNg release	Negative	HLA-B*07:02	10	0.0862
NPNLFTAMIL	IFNg release	Negative	HLA-B*07:02	10	0.6998
RPLIRLFIDI	IFNg release	Negative	HLA-B*07:02	10	2.5472
APLILIKWL	IFNg release	Negative	HLA-B*07:02	9	0.4726
FPRYHSIEL	IFNg release	Negative	HLA-B*07:02	9	0.0067
FPRYHSIELI	IFNg release	Negative	HLA-B*07:02	10	0.3836
SPYRSSKVI	IFNg release	Negative	HLA-B*07:02	9	0.0786
YPRSNCGGL	IFNg release	Negative	HLA-B*07:02	9	0.0933
YPRSNCGGLA	IFNg release	Negative	HLA-B*07:02	10	0.9292
IPRINPALW	IFNg release	Negative	HLA-B*07:02	9	0.4268
LPCPACRRHA	IFNg release	Negative	HLA-B*07:02	10	8.657
NPSKMVYAL	IFNg release	Negative	HLA-B*07:02	9	0.0575
RPVVVVNWI	IFNg release	Negative	HLA-B*07:02	9	0.5453
CPRRYLHRL	IFNg release	Negative	HLA-B*07:02	9	0.5553
LPYTINLLL	IFNg release	Negative	HLA-B*07:02	9	0.1584
SPRLDTTYPL	IFNg release	Negative	HLA-B*07:02	10	0.0297
RPPTTYNLL	IFNg release	Negative	HLA-B*07:02	9	0.1302
RPPTTYNLLL	IFNg release	Negative	HLA-B*07:02	10	0.4492
IPLAYSLGL	IFNg release	Negative	HLA-B*07:02	9	0.1298
SPGIRPRFL	IFNg release	Negative	HLA-B*07:02	9	0.1896
RPRFLSQNM	IFNg release	Negative	HLA-B*07:02	9	0.0153
IPRHIFYQL	IFNg release	Negative	HLA-B*07:02	9	0.0317
RPSSLLISSL	IFNg release	Negative	HLA-B*07:02	10	0.051
KPGECRKPI	IFNg release	Negative	HLA-B*07:02	9	0.3455
IPPMNSPRL	IFNg release	Negative	HLA-B*07:02	9	0.3512
HPISFLEKF	IFNg release	Negative	HLA-B*07:02	9	0.3934
SPPIPMSRL	IFNg release	Negative	HLA-B*07:02	9	0.0848
RPEIDVLPF	IFNg release	Negative	HLA-B*07:02	9	0.1891
HPTYLPKVL	IFNg release	Negative	HLA-B*07:02	9	0.0599
CPEAIIEIL	IFNg release	Negative	HLA-B*07:02	9	1.2474
IPSRYLSSW	IFNg release	Negative	HLA-B*07:02	9	0.8872
RPADSITYLM	IFNg release	Negative	HLA-B*07:02	10	0.0888
YPHYKSCALV	IFNg release	Negative	HLA-B*07:02	10	1.5877
YPEFARKAL	IFNg release	Negative	HLA-B*07:02	9	0.0141
IPVGATLHL	IFNg release	Negative	HLA-B*07:02	9	0.0695
IPKIKAYLL	IFNg release	Negative	HLA-B*07:02	9	0.1023
IPIIIKDFL	IFNg release	Negative	HLA-B*07:02	9	0.2438
RPTRSVYNF	IFNg release	Negative	HLA-B*07:02	9	0.2072
LPIIFDAFL	IFNg release	Negative	HLA-B*07:02	9	0.7285
SPYRSSKVIA	IFNg release	Negative	HLA-B*07:02	10	0.6331
SPMPRHHSIV	IFNg release	Negative	HLA-B*07:02	10	0.1836
VPSYLYHLSI	IFNg release	Negative	HLA-B*07:02	10	1.0865
RPTRSVYNFL	IFNg release	Negative	HLA-B*07:02	10	0.1276
SPYILNFGKV	IFNg release	Negative	HLA-B*07:02	10	1.4299
RPRVTKQYIV	IFNg release	Negative	HLA-B*07:02	10	0.3773
YPTNKLQAA	IFNg release	Negative	HLA-B*07:02	9	0.5415
SPYYRNSVA	IFNg release	Negative	HLA-B*07:02	9	0.1707
APRELLQYI	IFNg release	Negative	HLA-B*07:02	9	0.0548
QPRKSYKYPF	IFNg release	Negative	HLA-B*07:02	10	0.6538
SPRLYASGI	IFNg release	Negative	HLA-B*07:02	9	0.0544
KPRCNPAVA	IFNg release	Negative	HLA-B*07:02	9	0.3358
YPHYKSCAL	IFNg release	Negative	HLA-B*07:02	9	0.0514
YPRDNPELI	IFNg release	Negative	HLA-B*07:02	9	0.1693
YPRDNPELII	IFNg release	Negative	HLA-B*07:02	10	0.1961
VPAMFTAAL	IFNg release	Negative	HLA-B*07:02	9	0.0108
KPIMSMGDI	IFNg release	Negative	HLA-B*07:02	9	0.3021
KPFMYFEEI	IFNg release	Negative	HLA-B*07:02	9	0.3386
LPYQGQLKLL	IFNg release	Negative	HLA-B*07:02	10	0.2434
APGTHIRYL	IFNg release	Negative	HLA-B*07:02	9	0.0814
APSYSAEMRL	IFNg release	Negative	HLA-B*07:02	10	0.2637
FPTTKAKVL	IFNg release	Negative	HLA-B*07:02	9	0.1342
LPKEYSSEL	IFNg release	Negative	HLA-B*07:02	9	0.0305
SPDCMVICL	IFNg release	Negative	HLA-B*07:02	9	1.0625
YPLEYFSLV	IFNg release	Negative	HLA-B*07:02	9	0.7856
KPAIYSAIL	IFNg release	Negative	HLA-B*07:02	9	0.0192
KPAIYSAILL	IFNg release	Negative	HLA-B*07:02	10	0.2193
RPRDKSILTL	IFNg release	Negative	HLA-B*07:02	10	0.0074
GPRYVLNAI	IFNg release	Negative	HLA-B*07:02	9	0.0223
FPSGMFAEV	IFNg release	Negative	HLA-B*07:02	9	0.3777
IPLYERRSF	IFNg release	Negative	HLA-B*07:02	9	0.1081
IPLYERRSFL	IFNg release	Negative	HLA-B*07:02	10	0.1928
LPRIALVRL	IFNg release	Negative	HLA-B*07:02	9	0.0369
SPLPSPKKL	IFNg release	Negative	HLA-B*07:02	9	0.0424
LPSPKKLIA	IFNg release	Negative	HLA-B*07:02	9	0.459
LPSPKKLIAL	IFNg release	Negative	HLA-B*07:02	10	0.0708
HPSIVKVLL	IFNg release	Negative	HLA-B*07:02	9	0.0424
RPRDAIRFL	IFNg release	Negative	HLA-B*07:02	9	0.0068
LPIHSTLVM	IFNg release	Negative	HLA-B*07:02	9	0.0892
CPMMMKRLM	IFNg release	Negative	HLA-B*07:02	9	0.6763
KPRTVAPLDL	IFNg release	Negative	HLA-B*07:02	10	0.0771
FPRTICTLPY	IFNg release	Negative	HLA-B*07:02	10	2.0214
APRGSIIFI	IFNg release	Negative	HLA-B*07:02	9	0.0347
SPIFCLERL	IFNg release	Negative	HLA-B*07:02	9	0.6238
SPVISPLSI	IFNg release	Negative	HLA-B*07:02	9	0.0664
IPRVSILSKI	IFNg release	Negative	HLA-B*07:02	10	0.4117
LPSSLINDL	IFNg release	Negative	HLA-B*07:02	9	0.2212
IPLLFILFY	IFNg release	Negative	HLA-B*07:02	9	3.7871
IPKDGLRGAF	IFNg release	Negative	HLA-B*07:02	10	0.074
SPASGICLPA	IFNg release	Negative	HLA-B*07:02	10	0.8396
SPPPFNARPL	IFNg release	Negative	HLA-B*07:02	10	0.3651
RPLGKMRTI	IFNg release	Negative	HLA-B*07:02	9	0.0369
IPRSYLFLDI	IFNg release	Negative	HLA-B*07:02	10	1.7564
FPSVFINPI	IFNg release	Negative	HLA-B*07:02	9	0.7564
IPRLLRTFL	IFNg release	Negative	HLA-B*07:02	9	0.0233
VPNVYFNPV	IFNg release	Negative	HLA-B*07:02	9	0.4418
LPDIFYNFI	IFNg release	Negative	HLA-B*07:02	9	1.5621
ARRGREILL	cytotoxicity	Negative	HLA-B7	9	3.6089
TVADVRHCL	IFNg release	Positive	HLA-B7	9	0.8997
EATKLCDVL	IFNg release	Positive	HLA-B7	9	14.875
MPNDPNRNV	cytotoxicity	Positive	HLA-B7	9	0.1935
MPLETQLAI	proliferation	Positive	HLA-B7	9	0.1158
YPALMPLYA	cytotoxicity	Negative	HLA-B*07:02	9	0.8281
HPAAMPHLL	cytotoxicity	Negative	HLA-B*07:02	9	0.058
IPIPSSWAF	cytotoxicity	Negative	HLA-B*07:02	9	0.072
FPHCLAFSYM	cytotoxicity	Negative	HLA-B*07:02	10	1.4901
TPARVTGGVF	cytotoxicity	Negative	HLA-B*07:02	10	0.1449
GPATAQMAL	IFNg release	Positive	HLA-B7	9	0.0168
WPAPPGARSM	IFNg release	Positive	HLA-B*07:02	10	0.0474
LSPRPVSYLK	IL-10 release	Positive	HLA-B*07:02	10	7.4951
APVFPSHHL	IFNg release	Negative	HLA-B7	9	0.0329
ALVFPSHHP	IFNg release	Negative	HLA-B7	9	46.75
APVFPSHHP	IFNg release	Positive	HLA-B7	9	2.9654
ALVFPSHHH	IFNg release	Positive	HLA-B7	9	27.75
TPRVTGGGA	IFNg release	Positive	HLA-B7	9	0.4468
PRVTGGGAM	IFNg release	Positive	HLA-B7	9	11.2182
VPAPAGPIV	IFNg release	Negative	HLA-B7	9	0.0695
GPHETITAL	cytotoxicity	Positive	HLA-B*07:02	9	0.0163
PAWSRRTLL	cytotoxicity	Positive	HLA-B*07:02	9	3.6522
RPQKRPSCI	IFNg release	Positive	HLA-B7	9	0.2877
IPQCRLTPL	IFNg release	Positive	HLA-B7	9	0.2067
AKARAKKDELR	cytotoxicity	Positive	HLA-B7	11	46.25
EFCRVLCCYVL	cytotoxicity	Positive	HLA-B7	11	95
LPCVLWPVL	IFNg release	Positive	HLA-B*07:02	9	1.6171
RPPIFIRRLH	cytotoxicity	Positive	HLA-B7	10	3.9876
QPRAPIRPIPT	cytotoxicity	Positive	HLA-B7	11	2.0395
LPRAWLQRL	IFNg release	Positive	HLA-B7	9	0.0662
APRQWPMPL	IFNg release	Positive	HLA-B7	9	0.0057
APRAWISSL	IFNg release	Positive	HLA-B7	9	0.0027
RPRPPARSL	IFNg release	Positive	HLA-B7	9	0.001
NPRLPVCNL	IFNg release	Positive	HLA-B7	9	0.0683
EPRYTYWQL	IFNg release	Positive	HLA-B7	9	0.2489
TPRPVSRFL	IFNg release	Positive	HLA-B7	9	0.0159
WPRTTPTFL	IFNg release	Positive	HLA-B7	9	0.0368
RPRFEHPHL	IFNg release	Positive	HLA-B7	9	0.0156
SPRHYSTDL	IFNg release	Positive	HLA-B7	9	0.0123
VPRPRFSAL	IFNg release	Positive	HLA-B7	9	0.0035
RPRNRYSQL	IFNg release	Positive	HLA-B7	9	0.011
LPRDTGPEL	IFNg release	Positive	HLA-B7	9	0.0063
APRLPDDPI	IFNg release	Positive	HLA-B7	9	0.063
AARDRFPGL	IFNg release	Positive	HLA-B7	9	0.3967
APKTPDACL	IFNg release	Positive	HLA-B7	9	0.066
APVPPPEPL	IFNg release	Positive	HLA-B7	9	0.0241
APIFYPPVL	IFNg release	Positive	HLA-B7	9	0.0299
EPMSIYVYAL	IFNg release	Negative	HLA-B7	10	0.6093
HVRVSQPSL	IFNg release	Positive	HLA-B7	9	0.1965
QARLTVSGL	IFNg release	Positive	HLA-B7	9	0.5913
SPRTHYLML	IFNg release	Negative	HLA-B7	9	0.0107
FPDLFCLPL	IFNg release	Negative	HLA-B7	9	1.667
SPRTHYLMLL	IFNg release	Negative	HLA-B7	10	0.1354
MPRCLFAGPL	IFNg release	Negative	HLA-B7	10	0.5354
TPMLLIFGHL	IFNg release	Negative	HLA-B7	10	1.2047
APYQRDNFIL	IFNg release	Negative	HLA-B7	10	0.1429
YPRPPGSGL	IFNg release	Negative	HLA-B7	9	0.0013
NVRRSWEEL	IFNg release	Positive	HLA-B7	9	1.5545
KARDHLAVL	IFNg release	Positive	HLA-B7	9	0.1385
SPWAPTAPL	IFNg release	Positive	HLA-B7	9	0.0136
RPSTPRAAV	IFNg release	Positive	HLA-B7	9	0.0054
TPRVYYQTL	IFNg release	Negative	HLA-B7	9	0.0193
APVAGSMPEL	IFNg release	Negative	HLA-B7	10	0.0659
IPYTAAVQV	IFNg release	Positive	HLA-B7	9	0.2013
SPKAGLLSL	IFNg release	Positive	HLA-B7	9	0.0038
KPAVGVYHIV	IFNg release	Positive	HLA-B7	10	0.6238
MPNRPNYIAF	cytotoxicity	Positive	HLA-B7	10	0.0519
KPYSGTAYNSL	cytotoxicity	Positive	HLA-B7	11	0.0604
GPGHKARVL	IFNg release	Positive	HLA-B*07:02	9	0.1962
TPQDLNTM	IFNg release	Positive	HLA-B*07:02	8	0.7115
FPYEGGKVF	IFNg release	Negative	HLA-B7	9	0.0344
SPMETTAEF	IFNg release	Negative	HLA-B7	9	0.0214
LPTWLGAAI	IFNg release	Negative	HLA-B7	9	0.1422
IVRTNRNEL	IFNg release	Negative	HLA-B7	9	0.2606
FIRYGDASL	IFNg release	Negative	HLA-B7	9	0.379
VIARTHTAL	IFNg release	Negative	HLA-B7	9	0.5513
RVATENIAV	IFNg release	Negative	HLA-B7	9	1.7527
YPAVINSNI	IFNg release	Negative	HLA-B7	9	0.2176
QPRAPIRPIT	cytotoxicity	Positive	HLA-B7	10	0.9009
FPGFGQSLL	cytotoxicity	Positive	HLA-B7	9	0.1739
TPNIPPSFL	cytotoxicity	Positive	HLA-B7	9	0.057
HPGQLGAFL	cytotoxicity	Positive	HLA-B7	9	0.0903
QPARAPVTL	cytotoxicity	Positive	HLA-B7	9	0.0261
CPKDGQPSL	cytotoxicity	Positive	HLA-B7	9	0.0772
EPQISPGGL	cytotoxicity	Positive	HLA-B7	9	0.6306
LPPTAPPLL	cytotoxicity	Positive	HLA-B7	9	0.4462
PPLLPHSNL	cytotoxicity	Positive	HLA-B7	9	0.6692
VPSSSSTPL	cytotoxicity	Positive	HLA-B7	9	0.0292
SPCHNSLIL	cytotoxicity	Positive	HLA-B7	9	0.3194
ATVKTGNIKL	IFNg release	Positive	HLA-B*07:02	10	4.2412
LPLMRKAYL	IFNg release	Positive	HLA-B*07:02	9	0.1131
IPVMRKAYL	IFNg release	Positive	HLA-B*07:02	9	0.0552
IPLMRKAYL	IFNg release	Positive	HLA-B*07:02	9	0.0732
LPSFGVSGI	IFNg release	Positive	HLA-B*07:02	9	0.3171
TPQDLNTML	IFNg release	Positive	HLA-B7	9	0.1295
TPQVPLRPM	IFNg release	Positive	HLA-B7	9	0.0463
HPVHAGPIA	IFNg release	Positive	HLA-B7	9	0.5028
SPAIFQSSM	IFNg release	Positive	HLA-B7	9	0.0144
RPMTYKAAV	IFNg release	Positive	HLA-B7	9	0.017
FPRIWLHGL	IFNg release	Positive	HLA-B7	9	0.0953
SPRTLNAWV	IFNg release	Positive	HLA-B7	9	0.158
IPRRIRQGL	IFNg release	Positive	HLA-B7	9	0.0181
QERPRKLPQL	proliferation	Positive	HLA-B7	10	5.8686
NPDGYIDVL	IFNg release	Negative	HLA-B*07:02	9	0.4032
KPPPCPCPL	IFNg release	Negative	HLA-B*07:02	9	0.5941
LPLGSEQNL	IFNg release	Negative	HLA-B*07:02	9	0.3508
VPPEAKMPL	IFNg release	Negative	HLA-B*07:02	9	0.089
IPRLCPLQA	IFNg release	Negative	HLA-B*07:02	9	0.6398
SPDSIEGQL	IFNg release	Negative	HLA-B*07:02	9	0.1443
GPARVPVPF	IFNg release	Negative	HLA-B*07:02	9	0.0773
TPNERSAAV	IFNg release	Negative	HLA-B*07:02	9	0.071
IPPKAKTPL	IFNg release	Negative	HLA-B*07:02	9	0.088
MPSPSEPRVCL	IFNg release	Negative	HLA-B*07:02	11	0.4149
DPLNPTSQL	IFNg release	Negative	HLA-B*07:02	9	0.3743
SPHLFGQAL	IFNg release	Negative	HLA-B*07:02	9	0.0062
LPTGQDFSL	IFNg release	Negative	HLA-B*07:02	9	0.3076
FPYQRKYPL	IFNg release	Negative	HLA-B*07:02	9	0.0377
KPNGQWRLV	IFNg release	Negative	HLA-B*07:02	9	0.2446
TPIARPLYT	IFNg release	Negative	HLA-B*07:02	9	1.0705
YPAVSSPYTLL	IFNg release	Negative	HLA-B*07:02	11	0.5763
IPEEAEWFT	IFNg release	Negative	HLA-B*07:02	9	10.8296
KVSKPKARL	IFNg release	Negative	HLA-B*07:02	9	0.8176
WPHCLWVMA	IFNg release	Negative	HLA-B*07:02	9	6.2742
ATLKPATFL	IFNg release	Negative	HLA-B*07:02	9	2.5342
APAHAITLT	IFNg release	Negative	HLA-B*07:02	9	0.7528
CPRQRSSRA	IFNg release	Negative	HLA-B*07:02	9	1.3589
QPLSCDWGT	IFNg release	Negative	HLA-B*07:02	9	16.2245
VPCLRKELI	IFNg release	Negative	HLA-B*07:02	9	2.0326
ATLNPATFL	IFNg release	Negative	HLA-B*07:02	9	2.5775
GPCFLWLKL	IFNg release	Negative	HLA-B*07:02	9	1.5997
RPLPLPIGLKA	IFNg release	Negative	HLA-B*07:02	11	1.774
RPAADFHPF	IFNg release	Negative	HLA-B*07:02	9	0.042
NPRSENTRL	IFNg release	Negative	HLA-B*07:02	9	0.0639
IPFLGIRET	IFNg release	Negative	HLA-B*07:02	9	0.8061
SPAVDKAQAEL	cytotoxicity	Positive-Low	HLA-B7	11	0.3351
VPGWSRRTL	IFNg release	Positive	HLA-B*07:02	9	0.0204
VPRPDDPVL	IFNg release	Positive	HLA-B*07:02	9	0.0309
RPTERPRAPA	IFNg release	Positive	HLA-B*07:02	10	0.4751
APRTWCRLL	IFNg release	Positive	HLA-B*07:02	9	0.1413
APRIGGRRA	IFNg release	Positive	HLA-B*07:02	9	0.1921
CPRRPAVAF	IFNg release	Positive	HLA-B*07:02	9	0.0621
VVRGPTVSL	IFNg release	Positive	HLA-B*07:02	9	0.0378
APASVYQPA	IFNg release	Positive	HLA-B*07:02	9	0.2998
LVMAPRTVL	cytotoxicity	Positive	HLA-B7	9	0.1038
LPRRSGAAGA	IFNg release	Positive	HLA-B*07:02	10	0.6962
WPAPSGARSL	IFNg release	Positive-Low	HLA-B7	10	0.0607
APTLWARMVL	IFNg release	Positive	HLA-B7	10	0.0597
GPIRFVLAL	IFNg release	Positive	HLA-B*07:02	9	0.0637
RPAADGKTV	IFNg release	Positive	HLA-B*07:02	9	0.0502
FLDPNSGNGL	IFNg release	Negative	HLA-B7	10	7.8277
IPRTNIVFSV	IFNg release	Negative	HLA-B7	10	0.317
SPITNTPNTL	IFNg release	Positive	HLA-B7	10	0.0896
TPICGGKIKL	IFNg release	Negative	HLA-B7	10	0.1501
LPPHPSIVKV	IFNg release	Negative	HLA-B7	10	1.1904
SPISLRYGSI	IFNg release	Positive	HLA-B7	10	0.207
TPPERRYVNV	IFNg release	Positive	HLA-B7	10	2.1322
LPRVVGGKTV	IFNg release	Negative	HLA-B7	10	0.2465
SPMYLWFNV	IFNg release	Negative	HLA-B7	9	0.8981
RPNSTFTNKL	IFNg release	Negative	HLA-B7	10	0.0683
FPKQTIQTPI	IFNg release	Positive	HLA-B7	10	0.5805
CPAILRPLI	IFNg release	Negative	HLA-B7	9	0.8839
CPFCRNALDI	IFNg release	Negative	HLA-B7	10	11.6221
TPNTLGHII	IFNg release	Negative	HLA-B7	9	0.1458
LPQFATAAT	IFNg release	Positive	HLA-B*07:02	9	0.7554
VPFVVFLVA	IFNg release	Positive	HLA-B*07:02	9	1.3539
APGWVCARL	IFNg release	Positive	HLA-B7	9	0.4389
DPNNMDRAV	IFNg release	Negative	HLA-B*07:02	9	2.1608
ALSYSTGAL	IFNg release	Negative	HLA-B*07:02	9	1.7553
GPSTEGVPE	IFNg release	Negative	HLA-B*07:02	9	4.4273
DPKKTGGPI	IFNg release	Negative	HLA-B*07:02	9	0.7842
NPIVPSFDM	IFNg release	Negative	HLA-B*07:02	9	0.2933
TPYAGEPAP	IFNg release	Negative	HLA-B7	9	1.9315
GPATNRDYL	IFNg release	Positive	HLA-B7	9	0.1231
RPRWLDART	IFNg release	Positive	HLA-B*07:02	9	0.584
KPGTSGSPI	IFNg release	Positive	HLA-B*07:02	9	0.112
SPGKFWNTTI	IFNg release	Positive	HLA-B*07:02	10	0.4183
TPRGTVMDII	IFNg release	Positive	HLA-B*07:02	10	0.2672
RPRLCTREEF	IFNg release	Positive	HLA-B*07:02	10	0.1307
RPASAWTLYA	IFNg release	Positive	HLA-B*07:02	10	0.7818
APTRVVASEM	IFNg release	Positive	HLA-B*07:02	10	0.0676
RPGYHTQTA	IFNg release	Positive	HLA-B*07:02	9	0.2681
GPMKLVMAF	IFNg release	Positive	HLA-B*07:02	9	0.0448
TPRMCTREEF	IFNg release	Positive	HLA-B*07:02	10	0.2341
KPRLCTREEF	IFNg release	Positive	HLA-B*07:02	10	0.1845
MTQKARNAL	IFNg release	Positive	HLA-B*07:02	9	0.3489
GPWHLGKLEL	IFNg release	Positive	HLA-B*07:02	10	0.1486
LPIRYQTPA	IFNg release	Positive	HLA-B*07:02	9	1.046
IPMATYGWNL	IFNg release	Positive	HLA-B*07:02	10	0.5117
NPLTLTAAV	IFNg release	Positive	HLA-B*07:02	9	0.2992
SPKRLATAIA	IFNg release	Positive	HLA-B*07:02	10	0.5001
KPGTSGSPII	IFNg release	Positive	HLA-B*07:02	10	0.6032
APFESEGVL	IFNg release	Positive	HLA-B*07:02	9	0.0534
NPRLCTREEF	IFNg release	Positive	HLA-B*07:02	10	0.436
NPWMEDKTPV	IFNg release	Positive	HLA-B*07:02	10	1.2507
IPMSTYGWNL	IFNg release	Positive	HLA-B*07:02	10	0.4755
GPLVAGGLL	IFNg release	Positive	HLA-B*07:02	9	0.1327
KPRICTREEF	IFNg release	Positive	HLA-B*07:02	10	0.2013
GPMKLVMAFI	IFNg release	Positive	HLA-B*07:02	10	0.7837
YLAGAGLAF	IFNg release	Positive	HLA-B*07:02	9	1.055
TPKGAVMDII	IFNg release	Positive	HLA-B*07:02	10	0.5418
RVIDPRRCL	IFNg release	Positive	HLA-B*07:02	9	0.3293
RPASAWTLY	IFNg release	Positive	HLA-B*07:02	9	0.3999
DPRRCLKPV	IFNg release	Positive	HLA-B*07:02	9	2.8121
SPIINREGKV	IFNg release	Positive	HLA-B*07:02	10	0.8742
TPQDNQLAYV	IFNg release	Positive	HLA-B*07:02	10	0.8867
NPNMIDKTPV	IFNg release	Positive	HLA-B*07:02	10	1.1538
TPMLRHTIEN	IFNg release	Positive	HLA-B*07:02	10	11.5831
VPYLGKREDQ	IFNg release	Positive	HLA-B*07:02	10	5.8553
TPEGIIPALF	IFNg release	Positive	HLA-B*07:02	10	0.5923
TPEGIIPSMF	IFNg release	Positive	HLA-B*07:02	10	0.6763
VPMVTQMAM	IFNg release	Positive	HLA-B*07:02	9	0.0257
RPTPKGAVM	IFNg release	Positive	HLA-B*07:02	9	0.0031
GPSLRTTTV	IFNg release	Positive	HLA-B*07:02	9	0.0744
RPTPKGTVM	IFNg release	Positive	HLA-B*07:02	9	0.0034
KPRWLDARI	IFNg release	Positive	HLA-B*07:02	9	0.0747
NPITLTAAL	IFNg release	Positive	HLA-B*07:02	9	0.0412
SPVRVPNYNL	IFNg release	Positive	HLA-B*07:02	10	0.0815
TPEGIIPTLF	IFNg release	Positive	HLA-B*07:02	10	0.6716
TPRSMPGTRR	IFNg release	Positive	HLA-B*07:02	10	7.6638
RVIDPRRCM	IFNg release	Positive	HLA-B*07:02	9	0.4259
SPSPTVEESR	IFNg release	Positive	HLA-B*07:02	10	9.2541
TPPGSRDPF	IFNg release	Positive	HLA-B*07:02	9	0.4644
KPGTSGSPIV	IFNg release	Positive	HLA-B*07:02	10	0.7745
SPGSGFWSF	IFNg release	Positive-Low	HLA-B*07:02	9	0.1725
ACDGERPTL	IFNg release	Positive	HLA-B*07:02	9	3.9365
HPRYFNQLST	IFNg release	Positive-High	HLA-B*07:02	10	1.1291
IPSDLERRIL	IFNg release	Positive-High	HLA-B*07:02	10	0.15
AHVDKCLEL	IFNg release	Positive-High	HLA-B*07:02	9	8.878
APVIKARMM	IFNg release	Negative	HLA-B*07:02	9	0.0928
LPLLALLAL	IFNg release	Positive-High	HLA-B*07:02	9	0.1502
HPALVFDIT	IFNg release	Positive	HLA-B*07:02	9	1.9397
RPALVFDIT	IFNg release	Negative	HLA-B*07:02	9	1.1622
RAAVVQAAL	IFNg release	Positive	HLA-B7	9	0.233
IPASVSAPA	IFNg release	Negative	HLA-B7	9	0.3893
APLPPSTAT	IFNg release	Negative	HLA-B7	9	0.1698
GPVPAVATL	IFNg release	Negative	HLA-B7	9	0.0314
IPVAGRCCL	IFNg release	Negative	HLA-B7	9	0.1528
RPRRGSVSR	IFNg release	Negative	HLA-B7	9	1.4286
LPSADIVPM	IFNg release	Negative	HLA-B7	9	0.1643
SASAFTMPL	IFNg release	Negative	HLA-B7	9	0.9002
APIPASVSA	IFNg release	Negative	HLA-B7	9	0.0928
RPVPVSTAR	IFNg release	Negative	HLA-B7	9	1.2837
KPTGSAVV	IFNg release	Positive	HLA-B*07:02	8	0.6269
KVKRVVASL	IFNg release	Positive	HLA-B7	9	0.3955
LVALTLTSY	IFNg release	Positive	HLA-B7	9	5.5655
RPIDDRFGL	proliferation	Positive	HLA-B7	9	0.0238
LPPFTQHLL	IFNg release	Negative	HLA-B*07:02	9	0.3975
EPVVKDKIKL	IFNg release	Negative	HLA-B*07:02	10	1.9123
KPYASKVFF	IFNg release	Negative	HLA-B*07:02	9	0.0589
KPKTDYAGY	IFNg release	Negative	HLA-B*07:02	9	0.987
NPNSDLIKI	IFNg release	Negative	HLA-B*07:02	9	0.6101
KPVSDLYTSM	IFNg release	Negative	HLA-B*07:02	10	0.0781
EPVTYDIDDY	IFNg release	Negative	HLA-B*07:02	10	14.7708
EPLELVRYI	IFNg release	Negative	HLA-B*07:02	9	1.5287
LPDGIVTSI	IFNg release	Negative	HLA-B*07:02	9	0.1566
APLPGNVLVY	IFNg release	Negative	HLA-B*07:02	10	0.5704
LPMEDNSDI	IFNg release	Negative	HLA-B*07:02	9	0.7444
LPMEDNSDII	IFNg release	Negative	HLA-B*07:02	10	1.6342
EPIRGYVIIL	IFNg release	Negative	HLA-B*07:02	10	0.5296
APEITKDCIF	IFNg release	Negative	HLA-B*07:02	10	1.3518
GPKSNIDFKI	IFNg release	Negative	HLA-B*07:02	10	1.7038
LPSKLDYFTY	IFNg release	Negative	HLA-B*07:02	10	4.3
IPRSKDTHVF	IFNg release	Negative	HLA-B*07:02	10	0.1345
DPHFEELILL	IFNg release	Negative	HLA-B*07:02	10	3.804
MPTVDEDLF	IFNg release	Negative	HLA-B*07:02	9	2.3222
LPNITLKII	IFNg release	Negative	HLA-B*07:02	9	0.4387
EPEKDIRELL	IFNg release	Negative	HLA-B*07:02	10	1.4568
SPGAAGYDLY	IFNg release	Negative	HLA-B*07:02	10	2.305
IPPGERQLI	IFNg release	Negative	HLA-B*07:02	9	0.6345
LPCQLMYAL	IFNg release	Negative	HLA-B*07:02	9	0.6626
LPMIIGEPI	IFNg release	Negative	HLA-B*07:02	9	0.2546
PPPGVPTDEM	IFNg release	Negative	HLA-B*07:02	10	5.4337
GPGGLSALL	IFNg release	Negative	HLA-B*07:02	9	0.1945
TPVIVVPVI	IFNg release	Negative	HLA-B*07:02	9	0.3459
SPSPGVGDI	IFNg release	Negative	HLA-B*07:02	9	0.1461
IPDELIDVL	IFNg release	Negative	HLA-B*07:02	9	0.3411
RPIGIGVQGL	IFNg release	Negative	HLA-B*07:02	10	0.0422
FPTNTLTSI	IFNg release	Negative	HLA-B*07:02	9	0.1942
RPVILSLPRI	IFNg release	Negative	HLA-B*07:02	10	1.1051
YPNQEYDYF	IFNg release	Negative	HLA-B*07:02	9	0.6405
LPASLKKNI	IFNg release	Negative	HLA-B*07:02	9	0.3281
LPGAANKGKI	IFNg release	Negative	HLA-B*07:02	10	1.5896
IPISDYTGY	IFNg release	Negative	HLA-B*07:02	9	1.1571
AMHDKKIDIL	IFNg release	Negative	HLA-B*07:02	10	11.4495
AMISLAKKI	IFNg release	Negative	HLA-B*07:02	9	18.1918
DVRTLLPILL	IFNg release	Negative	HLA-B*07:02	10	9.4043
DLKPENILL	IFNg release	Negative	HLA-B*07:02	9	5.4925
DIKPDNILL	IFNg release	Negative	HLA-B*07:02	9	3.4069
RPLDSITYL	IFNg release	Negative	HLA-B*07:02	9	0.0322
IPKYLEIEI	IFNg release	Positive	HLA-B*07:02	9	0.1884
NPSVLKILL	IFNg release	Positive	HLA-B*07:02	9	0.1566
NPSKMVYALL	IFNg release	Positive	HLA-B*07:02	10	0.6889
LPSNVEIKAI	IFNg release	Positive	HLA-B*07:02	10	1.0701
FPKNDFVSF	IFNg release	Positive	HLA-B*07:02	9	0.0941
YPSNKNYEI	IFNg release	Positive	HLA-B*07:02	9	0.1703
NLWNGIVPT	IFNg release	Negative	HLA-B*07:02	9	17.9756
APYPGNVLVY	IFNg release	Negative	HLA-B*07:02	10	0.2938
IPITESLSF	IFNg release	Negative	HLA-B*07:02	9	0.1606
IPNYLEIEI	IFNg release	Negative	HLA-B*07:02	9	0.3345
APAAPGLSL	IFNg release	Negative	HLA-B*07:02	9	0.0021
APIDRVGQTL	IFNg release	Negative	HLA-B*07:02	10	0.0387
APKCDVSFL	IFNg release	Negative	HLA-B*07:02	9	0.1727
EPTPGPVRIL	IFNg release	Negative	HLA-B*07:02	10	0.888
GPSGLGKTAI	IFNg release	Negative	HLA-B*07:02	10	0.1741
GPVRPYFSL	IFNg release	Negative	HLA-B*07:02	9	0.0479
IPRDPSQQEL	IFNg release	Negative	HLA-B*07:02	10	0.0264
KPRPDVTNEL	IFNg release	Negative	HLA-B*07:02	10	0.0091
LPAESLGPRI	IFNg release	Negative	HLA-B*07:02	10	1.2015
LPNELPAHLL	IFNg release	Negative	HLA-B*07:02	10	0.4949
LPQANRDTL	IFNg release	Negative	HLA-B*07:02	9	0.0379
LPRKPVAGAL	IFNg release	Negative	HLA-B*07:02	10	0.0174
RPFPKLRIL	IFNg release	Negative	HLA-B*07:02	9	0.0107
LPVSCTPGPL	IFNg release	Negative	HLA-B*07:02	10	0.6841
RPGSSDRVL	IFNg release	Negative	HLA-B*07:02	9	0.0781
RPQASHQLL	IFNg release	Negative	HLA-B*07:02	9	0.0168
RPQVAKTLL	IFNg release	Negative	HLA-B*07:02	9	0.0153
RPRPVSPSSL	IFNg release	Negative	HLA-B*07:02	10	0.0039
RPSPPNPEL	IFNg release	Negative	HLA-B*07:02	9	0.0066
SPAGSTRVL	IFNg release	Negative	HLA-B*07:02	9	0.0082
SPNDKSINAL	IFNg release	Negative	HLA-B*07:02	10	0.0325
SPRAAEPVQL	IFNg release	Negative	HLA-B*07:02	10	0.0168
SPSSKYVKL	IFNg release	Negative	HLA-B*07:02	9	0.0227
APRKGSFSAL	IFNg release	Negative	HLA-B*07:02	10	0.0051
APIQGNREEL	IFNg release	Negative	HLA-B*07:02	10	0.0573
APSAFGMLL	IFNg release	Negative	HLA-B*07:02	9	0.0252
LPKTGTVSL	IFNg release	Negative	HLA-B*07:02	9	0.0066
SPSSPGSSL	IFNg release	Negative	HLA-B*07:02	9	0.0029
SPVYLDLAYL	IFNg release	Negative	HLA-B*07:02	10	0.3985
TPSNTPTGPL	IFNg release	Negative	HLA-B*07:02	10	0.1587
KPYFPPRIL	IFNg release	Negative	HLA-B*07:02	9	0.0124
LPSKPSSTL	IFNg release	Negative	HLA-B*07:02	9	0.0108
VPQYGYLTL	cytotoxicity	Positive	HLA-B*07:02	9	0.0198
QPEWFRNVL	cytotoxicity	Positive	HLA-B*07:02	9	0.033
TPTWNRKEL	IFNg release	Positive-Low	HLA-B*07:02	9	0.0503
TPSVSSSISSL	IFNg release	Positive	HLA-B*07:02	11	0.5535
YPRNPTEQGNI	IFNg release	Positive	HLA-B*07:02	11	0.5065
AAVKAGAAL	IFNg release	Positive	HLA-B*07:02	9	0.2055
SPRLCTREEF	IFNg release	Positive	HLA-B*07:02	10	0.1407
KGRLAALAI	cytotoxicity	Positive	HLA-B*07:02	9	1.9792
RPLVAPPPA	cytotoxicity	Positive	HLA-B*07:02	9	0.5169
APPAPATPV	cytotoxicity	Negative	HLA-B*07:02	9	0.1557
MPYPGTRIN	cytotoxicity	Negative	HLA-B*07:02	9	1.6673
APAPAGEVA	cytotoxicity	Negative	HLA-B*07:02	9	0.2092
APPVPTTAA	cytotoxicity	Negative	HLA-B*07:02	9	0.2366
IAAMASASL	cytotoxicity	Positive	HLA-B*07:02	9	0.4814
APPPAPAPA	cytotoxicity	Positive	HLA-B*07:02	9	0.4402
QPVRIDNPV	cytotoxicity	Positive	HLA-B*07:02	9	0.742
SPAANAPDA	cytotoxicity	Positive	HLA-B*07:02	9	1.1772
APQPVRIDN	cytotoxicity	Positive	HLA-B*07:02	9	3.1364
TPVAPPPPA	cytotoxicity	Negative	HLA-B*07:02	9	0.422
AAAPPAPAT	cytotoxicity	Negative	HLA-B*07:02	9	2.0442
PPQRAAMAA	cytotoxicity	Negative	HLA-B*07:02	9	3.4501
QRAAMAAQL	cytotoxicity	Negative	HLA-B*07:02	9	5.9958
SPVNKSFEI	cytotoxicity	Positive	HLA-B*07:02	9	0.1001
DPYQVPFVQAF	IFNg release	Positive	HLA-B7	11	2.3686
RPGRPLAGFYA	IFNg release	Positive	HLA-B7	11	4.9284
RPTFAAGLLL	IFNg release	Positive	HLA-B*07:02	10	0.1
RPTPRGTVM	IFNg release	Positive	HLA-B*07:02	9	0.0028
SPNPTVEAGR	IFNg release	Negative	HLA-B*07:02	10	6.2137
TPMLRHSI	IFNg release	Positive	HLA-B*07:02	8	0.2728
KCRAKFKQL	IFNg release	Positive	HLA-B7	9	4.4801
NPEISNKEF	IFNg release	Positive	HLA-B7	9	0.8302
APGSVLPRAL	IFNg release	Negative	HLA-B7	10	0.0999
APLQRSQSL	IFNg release	Positive	HLA-B7	9	0.0103
KPRQSSPQL	IFNg release	Positive	HLA-B7	9	0.004
SASVQRADTSL	IFNg release	Positive	HLA-B7	11	6.5589
SPRPPLGSSL	IFNg release	Positive	HLA-B7	10	0.0023
SPTSSRTSSL	IFNg release	Positive	HLA-B7	10	0.027
IARNLTQQL	IFNg release	Positive	HLA-B7	9	0.3739
RPKSNIVL	IFNg release	Positive	HLA-B7	8	0.0549
RPKSNIVLL	IFNg release	Positive	HLA-B7	9	0.013
IPMVTQIAM	IFNg release	Positive	HLA-B*07:02	9	0.0288
VPSMEDLVNL	IFNg release	Positive	HLA-B*07:02	10	0.6844
IPQYGYLTL	cytotoxicity	Positive-Intermediate	HLA-B*07:02	9	0.0217
RPMTFKGAL	IFNg release	Positive	HLA-B*07:02	9	0.0048
RPMTYKGAL	IFNg release	Positive	HLA-B*07:02	9	0.0048
RPMTYKAAL	IFNg release	Positive	HLA-B*07:02	9	0.0033
RPMTYKGAV	IFNg release	Positive	HLA-B*07:02	9	0.0262
RPMTYKAAF	IFNg release	Positive	HLA-B*07:02	9	0.0085
RPMTYKAAI	IFNg release	Negative	HLA-B*07:02	9	0.0102
RPMTFKAAL	IFNg release	Negative	HLA-B*07:02	9	0.0034
TPGPGIRYPL	IFNg release	Positive	HLA-B*07:02	10	0.1238
TPGPGVRFPL	IFNg release	Positive	HLA-B*07:02	10	0.134
TPGPGVRWPL	IFNg release	Positive	HLA-B*07:02	10	0.2032
TPGPGVRLPL	IFNg release	Negative	HLA-B*07:02	10	0.0703
TPGPGTRFPL	IFNg release	Positive	HLA-B*07:02	10	0.1323
TPGPGTRYPL	IFNg release	Negative	HLA-B*07:02	10	0.1263
RPAEPVPLQL	IFNg release	Positive	HLA-B*07:02	10	0.0334
RPTEPVPFQL	IFNg release	Positive	HLA-B*07:02	10	0.1245
RPTEPVPLPL	IFNg release	Positive	HLA-B*07:02	10	0.0635
RPAEPVPFQL	IFNg release	Positive	HLA-B*07:02	10	0.0533
RPTEPVPLQL	IFNg release	Negative	HLA-B*07:02	10	0.07
RSAEPVPLQL	IFNg release	Negative	HLA-B*07:02	10	3.075
FPVRPQVPL	IFNg release	Positive	HLA-B*07:02	9	0.0539
FPVKPQVPL	IFNg release	Positive	HLA-B*07:02	9	0.0331
FPVKPQVPV	IFNg release	Negative	HLA-B*07:02	9	0.158
FPVKPRVPL	IFNg release	Negative	HLA-B*07:02	9	0.0091
FPVKPQVSL	IFNg release	Negative	HLA-B*07:02	9	0.0183
FPVTPQVPL	IFNg release	Positive	HLA-B*07:02	9	0.0557
FPVTPQVPV	IFNg release	Negative	HLA-B*07:02	9	0.2262
FPVTPRVPL	IFNg release	Negative	HLA-B*07:02	9	0.0147
FPVRPQVPLR	IFNg release	Positive	HLA-B*07:02	10	1.4648
FPVKPQVPLR	IFNg release	Negative	HLA-B*07:02	10	0.9448
FPVKPQVPVR	IFNg release	Negative	HLA-B*07:02	10	2.9087
FPVKPQEPLI	IFNg release	Negative	HLA-B*07:02	10	1.3635
FPVTPQVPLR	IFNg release	Negative	HLA-B*07:02	10	1.1648
FPVTPQVPLT	IFNg release	Negative	HLA-B*07:02	10	1.1553
HPRISSEVHI	IFNg release	Positive	HLA-B*07:02	10	0.3502
HPRVSSEVHI	IFNg release	Negative	HLA-B*07:02	10	0.3925
HPKISSEVHI	IFNg release	Negative	HLA-B*07:02	10	0.8249
SPAIFQCSM	IFNg release	Positive	HLA-B*07:02	9	0.0991
SPAIFQASM	IFNg release	Positive	HLA-B*07:02	9	0.016
QPRLTPPQPL	IFNg release	Positive	HLA-B*07:02	10	0.0585
HAVPVHIWDRL	IFNg release	Positive	HLA-B7	11	6.6276
CCPRHRPASRL	IFNg release	Positive	HLA-B7	11	10.5802
TNTPYTGALGL	IFNg release	Positive	HLA-B7	11	0.7025
APARLERRHSA	IFNg release	Positive	HLA-B*07:02	11	1.5447
RVSTLRVSL	IFNg release	Positive	HLA-B*07:02	9	0.1841
FPDSNSPIM	IFNg release	Negative	HLA-B*07:02	9	0.2157
KTRLRTVIL	IFNg release	Negative	HLA-B*07:02	9	0.5524
LPVRYMTTA	IFNg release	Negative	HLA-B*07:02	9	0.9526
LPVRYMTTAV	IFNg release	Negative	HLA-B*07:02	10	0.5412
PVRYMTTAV	IFNg release	Negative	HLA-B*07:02	9	4.4645
QPIRVPNYNL	IFNg release	Negative	HLA-B*07:02	10	0.2185
RGYISTRVEM	IFNg release	Negative	HLA-B*07:02	10	4.398
RVIQLSRKTF	IFNg release	Negative	HLA-B*07:02	10	2.8442
TPPGTRDAF	IFNg release	Negative	HLA-B*07:02	9	0.2759
VPNYNLYIM	IFNg release	Negative	HLA-B*07:02	9	0.1131
SPIVPSFDM	IFNg release	Negative	HLA-B*07:02	9	0.0812

## Sheet: HLA-B-0801
Epitopes	Assay Group	Qualitative Measure	Allele Name	Length	%rank
HSKKKCDEL	IFNg release	Positive	HLA-B8	9	0.7407
HSKKKCDELT	IFNg release	Positive	HLA-B8	10	20.6887
HSKKKCDEF	IFNg release	Positive	HLA-B8	9	2.0345
HSKKKCDEV	IFNg release	Positive	HLA-B8	9	2.791
HSKRKCDEF	cytotoxicity	Positive	HLA-B8	9	2.7685
ECPFIKPEV	cytotoxicity	Positive	HLA-B8	9	16.7562
QAKWRLQTL	IFNg release	Positive	HLA-B8	9	0.0074
RPIIRPATL	cytotoxicity	Positive	HLA-B8	9	0.0075
ADRGLLRDI	cytotoxicity	Positive	HLA-B8	9	18.8403
ALKCKGFHV	cytotoxicity	Positive	HLA-B8	9	1.4245
SDKNKTNPI	cytotoxicity	Negative	HLA-B8	9	1.2024
VRRMLSMNI	cytotoxicity	Negative	HLA-B8	9	3.9914
GGKKKYKLK	cytotoxicity	Positive	HLA-B8	9	35.0417
PARSLREWEL	cytotoxicity	Negative	HLA-B8	10	10.2006
QRRYRRIYPL	cytotoxicity	Negative	HLA-B8	10	3.033
ADRPRAWRL	cytotoxicity	Negative	HLA-B8	9	0.7597
IVKQRRWKL	cytotoxicity	Positive	HLA-B8	9	0.0092
LIRLKPTL	cytotoxicity	Positive	HLA-B8	8	0.0142
WLKIKRDYL	IFNg release	Positive	HLA-B*08:01	9	0.0451
ELAAKLVAL	cytotoxicity	Positive	HLA-B8	9	0.0351
ELAAKLVGL	cytotoxicity	Positive	HLA-B8	9	0.2819
TAKSRVHPL	IFNg release	Positive	HLA-B8	9	0.0044
RSKFRQIV	cytotoxicity	Positive	HLA-B8	8	2.7044
RRKYKQII	cytotoxicity	Positive	HLA-B8	8	3.2301
MEKLKELEK	cytotoxicity	Positive	HLA-B8	9	12.1036
LRKPKHKKL	cytotoxicity	Negative	HLA-B8	9	0.2312
ASKNKEKAL	cytotoxicity	Negative	HLA-B8	9	0.2401
KNKEKALII	cytotoxicity	Negative	HLA-B8	9	1.0313
KNKEKALI	cytotoxicity	Positive	HLA-B8	8	2.9828
SVKEKDMTK	IFNg release	Positive	HLA-B8	9	8.4941
ILKGKFQTA	IFNg release	Positive	HLA-B8	9	0.0993
EMKTDAATL	IFNg release	Positive	HLA-B*08:01	9	0.2797
AAHARFVAA	IFNg release	Positive	HLA-B*08:01	9	0.1414
HIRGRAYSL	T cell help	Positive	HLA-B8	9	0.006
RAKFKHLLQ	cytotoxicity	Positive	HLA-B8	9	9.1171
RAKFKQLLQ	cytotoxicity	Positive	HLA-B8	9	13.9265
CPLSKILL	IFNg release	Positive	HLA-B8	8	1.1541
KQIKVRVDMVR	cytotoxicity	Positive	HLA-B8	11	72.5
KDELRRKMMYM	cytotoxicity	Positive	HLA-B8	11	13.3508
YNLRRGTAL	IFNg release	Positive	HLA-B8	9	0.0428
QPKRRRHRQ	IFNg release	Negative	HLA-B8	9	8.655
LCPKSIPGL	IFNg release	Negative	HLA-B8	9	13.719
VLCPKNMII	IFNg release	Negative	HLA-B8	9	2.8393
KARAKKDEL	IFNg release	Negative	HLA-B8	9	0.3083
VMKRRIEEI	IFNg release	Negative	HLA-B8	9	0.0648
RHRIKEHML	IFNg release	Negative	HLA-B8	9	0.8983
RIKQKGIL	IFNg release	Positive	HLA-B8	8	0.0919
DKKGKVVGL	IFNg release	Positive	HLA-B8	9	0.2105
LEKTKKDL	IFNg release	Positive	HLA-B8	8	3.7568
QVMLRWGVL	cytotoxicity	Positive	HLA-B8	9	0.5465
DCKTILKAL	IFNg release	Positive	HLA-B*08:01	9	0.3511
HSKKKCDEI	IFNg release	Positive	HLA-B8	9	2.3399
LVRLKPTL	IFNg release	Negative	HLA-B8	8	0.0107
EWRFDSRL	IFNg release	Negative	HLA-B8	8	5.4415
FYTPKTRRE	IFNg release	Positive	HLA-B8	9	25.2895
TPKTRREAEDL	IFNg release	Negative	HLA-B8	11	0.8967
AARQRLQDI	IFNg release	Positive	HLA-B8	9	0.1775
GPKVKRPPI	IFNg release	Positive	HLA-B8	9	0.2194
PQRKTKRNTNR	IFNg release	Positive	HLA-B8	11	77.5
DLYCYEQL	cytotoxicity	Negative	HLA-B8	8	6.2413
DIRTLEDL	cytotoxicity	Negative	HLA-B8	8	2.7603
CCKCDSTL	IFNg release	Positive	HLA-B8	8	40.3111
DIRTLEDLL	IFNg release	Negative	HLA-B8	9	3.9058
GEIYKRWII	IFNg release	Positive	HLA-B8	9	4.8761
EWRFDSRLA	IFNg release	Negative	HLA-B8	9	17.3144
LPHNHTDL	cytotoxicity	Positive	HLA-B8	8	0.5767
FLRGRFYGL	dissociation constant KD	Positive-Low	HLA-B8	9	0.019
ILRNPGYAL	IFNg release	Positive	HLA-B*08:01	9	0.1517
HPKEYEYPL	IFNg release	Positive	HLA-B*08:01	9	0.11
WLKTRPILS	IFNg release	Negative	HLA-B8	9	3.7662
YLIIGILTL	IFNg release	Positive	HLA-B8	9	0.4622
GGKKKYKL	cytotoxicity	Positive	HLA-B*08:01	8	0.3946
GGKKKYRL	cytotoxicity	Negative	HLA-B*08:01	8	0.5064
GGKKKYQL	cytotoxicity	Negative	HLA-B*08:01	8	0.2791
GGKKRYKL	cytotoxicity	Positive	HLA-B*08:01	8	0.3208
GGRKKYKL	cytotoxicity	Negative	HLA-B*08:01	8	0.4772
ELKSRYWAI	IFNg release	Positive	HLA-B*08:01	9	0.0404
ELRSLYNTV	IFNg release	Positive	HLA-B8	9	0.5013
ELNRKMIYM	IFNg release	Positive	HLA-B*08:01	9	0.3089
AAGRKSLTL	IFNg release	Positive	HLA-B*08:01	9	0.2184
AYRIKQRGIL	IFNg release	Positive	HLA-B*08:01	10	5.9476
CLMMILPAA	IFNg release	Positive	HLA-B*08:01	9	22.841
EARKTFVDL	IFNg release	Positive	HLA-B*08:01	9	0.2897
EKEENLVNSL	IFNg release	Positive	HLA-B*08:01	10	10.3157
EKEENMVKSL	IFNg release	Positive	HLA-B*08:01	10	11.1352
ELKGMSYAM	IFNg release	Positive	HLA-B*08:01	9	0.2315
FCSHHFHQL	IFNg release	Positive	HLA-B*08:01	9	0.9866
GKKHMIAGVL	IFNg release	Positive	HLA-B*08:01	10	27.6154
GLNSRSTSL	IFNg release	Positive	HLA-B*08:01	9	0.0641
GMNSRSTSL	IFNg release	Positive	HLA-B*08:01	9	0.0571
GPLKLFMAL	IFNg release	Positive	HLA-B*08:01	9	0.4082
HFQRALIFIL	IFNg release	Positive	HLA-B*08:01	10	16.1248
HVQRIETWIL	IFNg release	Positive	HLA-B*08:01	10	9.8242
IENSSVNVSL	IFNg release	Positive	HLA-B*08:01	10	14.0676
IGMNSRSTSL	IFNg release	Positive	HLA-B*08:01	10	0.3776
IINKRKKTSL	IFNg release	Positive	HLA-B*08:01	10	0.1923
IKLTVVVGDI	IFNg release	Positive	HLA-B*08:01	10	75.7143
IKRGLRTLIL	IFNg release	Positive	HLA-B*08:01	10	4.8671
ILCVPNAVIL	IFNg release	Positive	HLA-B*08:01	10	14.4198
ILLTAVAPSM	IFNg release	Positive	HLA-B*08:01	10	18.6407
ILNRRRRTA	IFNg release	Positive	HLA-B*08:01	9	0.3244
IMAVGMVSIL	IFNg release	Positive	HLA-B*08:01	10	10.6942
IMDLEKRHVL	IFNg release	Positive	HLA-B*08:01	10	0.4525
IMKIGIGVLL	IFNg release	Positive	HLA-B*08:01	10	3.6197
IMNRRKRSV	IFNg release	Positive	HLA-B*08:01	9	0.0747
INKRKKTSL	IFNg release	Positive	HLA-B*08:01	9	0.0251
IPITAAAWYL	IFNg release	Positive	HLA-B*08:01	10	10.6858
IPLALTIKGL	IFNg release	Positive	HLA-B*08:01	10	10.4664
KREDLWCGSL	IFNg release	Positive	HLA-B*08:01	10	32.6316
KREDQWCGSL	IFNg release	Positive	HLA-B*08:01	10	23.5868
KWKSRLNAL	IFNg release	Positive	HLA-B*08:01	9	0.3872
LAIPPTAGVL	IFNg release	Positive	HLA-B*08:01	10	7.1438
LAKRFSRGL	IFNg release	Positive	HLA-B*08:01	9	0.7195
LAKRFSRGLL	IFNg release	Positive	HLA-B*08:01	10	10.8276
LATLRKLCI	IFNg release	Positive	HLA-B*08:01	9	2.7921
[truncated: 397 more rows]

[truncated: 7 more sheets: HLA-B-2705, HLA-B-3501, HLA-B-3701, HLA-B-4001, HLA-B-4402, HLA-B-5101, HLA-B-5801]
