# Supplementary material for: INeo-Epp: A Novel T-Cell HLA Class-I Immunogenicity or Neoantigenic Epitope Prediction Method Based on Sequence-Related Amino Acid Features
Source: Biomed Res Int. 2020 Jun 15;2020:5798356. doi: 10.1155/2020/5798356 (PMC7315274; doi:10.1155/2020/5798356)
Supplement: Supplementary Materials — S1 Table IEDB antigen epitopes summary. Detailed description of 17 HLA molecules collected from IEDB. (XLSX) S2 Table External validation antigen epitopes summary. Epitope details of 7 publications. (XLSX) S3 Table Neoantigen epitopes summary. Epitope details of 13 publications. (XLSX) S4 Table Summary of amino acid characteristics. For all amino acid characteristics (n=21) that are described in the ExPASy. (XLSX). [file 5798356.f1.zip › 5798356.f1/Supplemental Table S2.xlsx]

## Sheet: Sheet1
PubMed ID	Epitope	Method/Technique	Qualitative Measure	Allele Name	%rank
23580623	NSTSTWVTY	Flow Cytometry and ICS.	non-epitope	HLA-A0101	0.3706
23580623	LTDALALGM	Flow Cytometry and ICS.	non-epitope	HLA-A0101	0.1221
23580623	TTEAILPEY	Flow Cytometry and ICS.	non-epitope	HLA-A0101	0.0112
23580623	TSEIQLTDY	Flow Cytometry and ICS.	non-epitope	HLA-A0101	0.0435
23580623	ISSTPFAEY	Flow Cytometry and ICS.	non-epitope	HLA-A0101	0.0938
23580623	VIDLEPISY	Flow Cytometry and ICS.	non-epitope	HLA-A0101	0.0298
23580623	KTDWLPMTV	Flow Cytometry and ICS.	non-epitope	HLA-A0101	0.3952
23580623	ITEAELTGY	Flow Cytometry and ICS.	non-epitope	HLA-A0101	0.0169
23580623	ITASILLWY	Flow Cytometry and ICS.	non-epitope	HLA-A0101	0.1032
23580623	ASDRMGMGV	Flow Cytometry and ICS.	non-epitope	HLA-A0101	0.6963
23580623	VTTWENVPY	Flow Cytometry and ICS.	non-epitope	HLA-A0101	0.3602
23580623	MTDDIGMGV	Flow Cytometry and ICS.	non-epitope	HLA-A0101	0.093
23580623	KVDAIDGEY	Flow Cytometry and ICS.	non-epitope	HLA-A0101	0.0287
23580623	LVQIENLEY	Flow Cytometry and ICS.	non-epitope	HLA-A0101	0.1517
23580623	DTSEVHWNY	Flow Cytometry and ICS.	non-epitope	HLA-A0101	0.1086
23580623	LTDYGALTL	Flow Cytometry and ICS.	non-epitope	HLA-A0101	0.1641
29397015	ATDALMTGY	ICS, intracellular cytokine staining	non-epitope	HLA-A0101	0.0041
29397015	RTEAVLHVY	ICS, intracellular cytokine staining	non-epitope	HLA-A0101	0.0229
29397015	LTETWKQQDY	ICS, intracellular cytokine staining	non-epitope	HLA-A0101	0.1348
29397015	FTDNSTPPA	ICS, intracellular cytokine staining	non-epitope	HLA-A0101	0.4476
29397015	LADARVSAY	ICS, intracellular cytokine staining	non-epitope	HLA-A0101	0.0292
29397015	TTDHVGVPTY	ICS, intracellular cytokine staining	non-epitope	HLA-A0101	0.0099
30815394	SLLMWITQC	ICS, intracellular cytokine staining	epitope	HLA-A0201	1.6555
30815394	GLYDGMEHL	ICS, intracellular cytokine staining	epitope	HLA-A0201	0.0071
30815394	KVAELVHFL	ICS, intracellular cytokine staining	epitope	HLA-A0201	0.059
30815394	PLFQVPEPV	ICS, intracellular cytokine staining	epitope	HLA-A0201	1.2733
30815394	STPPPGTRV	ICS, intracellular cytokine staining	epitope	HLA-A0201	3.2661
30815394	KASEKIFYV	ICS, intracellular cytokine staining	epitope	HLA-A0201	0.1856
30518652	FLPSDFFPSV	biological activity	epitope	HLA-A0201	0.0842
30518652	FLLTRILTI	biological activity	epitope	HLA-A0201	0.0592
30487281	FLGGHVAVA	cytometric bead array	epitope	HLA-A0201	0.1194
30487281	RMLGDVMAV	cytometric bead array	epitope	HLA-A0201	0.0134
30487281	RLNELLAYV	cytometric bead array	epitope	HLA-A0201	0.0132
30487281	FLGDDPSPA	cytometric bead array	epitope	HLA-A0201	0.1679
23580623	IILEFFLMV	Flow Cytometry and ICS.	epitope	HLA-A0201	0.3256
23580623	MLLALIAVL	Flow Cytometry and ICS.	epitope	HLA-A0201	0.5569
23580623	ALWDVPSPA	Flow Cytometry and ICS.	non-epitope	HLA-A0201	0.0592
23580623	VLFTFVLLL	Flow Cytometry and ICS.	non-epitope	HLA-A0201	0.2434
23580623	YLDVDLHPA	Flow Cytometry and ICS.	non-epitope	HLA-A0201	0.0996
23580623	GLLCLTLFV	Flow Cytometry and ICS.	non-epitope	HLA-A0201	0.574
23580623	KLLTKPWDV	Flow Cytometry and ICS.	non-epitope	HLA-A0201	0.0797
23580623	GLLCISIMI	Flow Cytometry and ICS.	non-epitope	HLA-A0201	0.7429
23580623	YMPTVIEEL	Flow Cytometry and ICS.	non-epitope	HLA-A0201	0.0557
23580623	VLDDGIYRI	Flow Cytometry and ICS.	non-epitope	HLA-A0201	0.0063
23580623	LLLTLLATV	Flow Cytometry and ICS.	non-epitope	HLA-A0201	0.3494
23580623	KLAEAIFKL	Flow Cytometry and ICS.	non-epitope	HLA-A0201	0.0068
23580623	KMDIGVPLL	Flow Cytometry and ICS.	non-epitope	HLA-A0201	0.0666
23580623	TLAVFLLLI	Flow Cytometry and ICS.	non-epitope	HLA-A0201	1.3413
23580623	IIFILLMLV	Flow Cytometry and ICS.	non-epitope	HLA-A0201	1.9834
23580623	GLLFMILTV	Flow Cytometry and ICS.	non-epitope	HLA-A0201	0.2456
23580623	LLLGLMILL	Flow Cytometry and ICS.	non-epitope	HLA-A0201	0.3506
23580623	MILAVVITL	Flow Cytometry and ICS.	non-epitope	HLA-A0201	0.3928
23580623	VILAGPIPV	Flow Cytometry and ICS.	non-epitope	HLA-A0201	0.1637
29397015	YLLPRRGPRL	ICS, intracellular cytokine staining	epitope	HLA-A0201	0.3772
29397015	ADLMGYIPLV	ICS, intracellular cytokine staining	non-epitope	HLA-A0201	0.1365
29397015	LLALLSCLTV	ICS, intracellular cytokine staining	non-epitope	HLA-A0201	3.4657
29397015	ILHTPGCV	ICS, intracellular cytokine staining	non-epitope	HLA-A0201	12.3079
29397015	QLRRHIDLLV	ICS, intracellular cytokine staining	non-epitope	HLA-A0201	6.7656
29397015	SMVGNWAKV	ICS, intracellular cytokine staining	non-epitope	HLA-A0201	0.5349
29397015	SLLAPGAKQNV	ICS, intracellular cytokine staining	non-epitope	HLA-A0201	1.4571
29397015	CLVDYPYRL	ICS, intracellular cytokine staining	non-epitope	HLA-A0201	0.1425
29397015	RLWHYPCTV	ICS, intracellular cytokine staining	epitope	HLA-A0201	0.1389
29397015	LLFLLLADA	ICS, intracellular cytokine staining	non-epitope	HLA-A0201	3.1789
29397015	FLLLADARV	ICS, intracellular cytokine staining	non-epitope	HLA-A0201	0.0908
29397015	FLTRVEAQL	ICS, intracellular cytokine staining	non-epitope	HLA-A0201	0.1743
29397015	CINGVCWTV	ICS, intracellular cytokine staining	non-epitope	HLA-A0201	6.8022
29397015	YLVTRHADV	ICS, intracellular cytokine staining	non-epitope	HLA-A0201	1.0931
29397015	LLCPAGHAV	ICS, intracellular cytokine staining	non-epitope	HLA-A0201	0.7095
29397015	TGAPVTYSTY	ICS, intracellular cytokine staining	non-epitope	HLA-A0201	37
29397015	KLVALGINAV	ICS, intracellular cytokine staining	non-epitope	HLA-A0201	0.3871
29397015	GLNAVAYYR	ICS, intracellular cytokine staining	epitope	HLA-A0201	9.7598
29397015	YLVAYQATV	ICS, intracellular cytokine staining	non-epitope	HLA-A0201	0.0389
29397015	SLMAFTAAV	ICS, intracellular cytokine staining	non-epitope	HLA-A0201	0.0444
29397015	LLFNILGGWV	ICS, intracellular cytokine staining	non-epitope	HLA-A0201	2.6379
29397015	ILAGYGAGV	ICS, intracellular cytokine staining	non-epitope	HLA-A0201	0.057
29397015	VLSDFKTWL	ICS, intracellular cytokine staining	non-epitope	HLA-A0201	0.1835
29397015	SPDAELIEANL	ICS, intracellular cytokine staining	non-epitope	HLA-A0201	28.8696
29397015	ILDSFDPLV	ICS, intracellular cytokine staining	epitope	HLA-A0201	0.0204
29397015	RLIVFPDLGV	ICS, intracellular cytokine staining	non-epitope	HLA-A0201	0.6595
29397015	ALYDVVTKL	ICS, intracellular cytokine staining	non-epitope	HLA-A0201	0.0106
29397015	GLQDCTMLV	ICS, intracellular cytokine staining	epitope	HLA-A0201	0.1261
29397015	ILMTHFFSI	ICS, intracellular cytokine staining	non-epitope	HLA-A0201	0.0907
29397015	SLMSFTAAV	ICS, intracellular cytokine staining	non-epitope	HLA-A0201	0.0354
29397015	CLIDYPYRL	ICS, intracellular cytokine staining	epitope	HLA-A0201	0.0552
29397015	WMMFMVSQV	ICS, intracellular cytokine staining	non-epitope	HLA-A0201	0.7339
29397015	WLARGLWWI	ICS, intracellular cytokine staining	epitope	HLA-A0201	0.6935
23580623	LLKNDVPLA	Flow Cytometry and ICS.	non-epitope	HLA-A0203	0.2538
23580623	KLRDSYTQV	Flow Cytometry and ICS.	non-epitope	HLA-A0203	0.0454
23580623	FLIDGPETA	Flow Cytometry and ICS.	non-epitope	HLA-A0203	0.0063
23580623	VLNSLGKMV	Flow Cytometry and ICS.	non-epitope	HLA-A0203	0.2888
23580623	SLSVSLVLV	Flow Cytometry and ICS.	non-epitope	HLA-A0203	0.1629
23580623	LLKTALLIV	Flow Cytometry and ICS.	non-epitope	HLA-A0203	0.7145
23580623	MLMTGTLAV	Flow Cytometry and ICS.	non-epitope	HLA-A0203	0.0278
23580623	GLFGKGSLV	Flow Cytometry and ICS.	non-epitope	HLA-A0203	0.0286
23580623	TLYAVATTV	Flow Cytometry and ICS.	non-epitope	HLA-A0203	0.0325
23580623	KLREVYTQL	Flow Cytometry and ICS.	non-epitope	HLA-A0203	0.1038
23580623	ALNELPESL	Flow Cytometry and ICS.	non-epitope	HLA-A0203	0.0384
23580623	PLAENTNSV	Flow Cytometry and ICS.	non-epitope	HLA-A0203	0.4195
23580623	SLAAIANQA	Flow Cytometry and ICS.	non-epitope	HLA-A0203	0.1397
23580623	LLATVTGGI	Flow Cytometry and ICS.	non-epitope	HLA-A0203	0.2102
23580623	ILKDGPERV	Flow Cytometry and ICS.	non-epitope	HLA-A0203	0.0331
23580623	GMSKEPGVV	Flow Cytometry and ICS.	non-epitope	HLA-A0203	0.7732
23580623	LLTIGLSLV	Flow Cytometry and ICS.	non-epitope	HLA-A0203	0.3012
23580623	FMTATPPGA	Flow Cytometry and ICS.	non-epitope	HLA-A0203	0.3134
23580623	MVSAGSGEV	Flow Cytometry and ICS.	non-epitope	HLA-A0203	0.8087
23580623	LLKATLLAV	Flow Cytometry and ICS.	non-epitope	HLA-A0203	0.2793
23580623	YLMTLMKGA	Flow Cytometry and ICS.	non-epitope	HLA-A0203	0.1461
23580623	LLILCTSQI	Flow Cytometry and ICS.	non-epitope	HLA-A0203	2.1297
23580623	ILIRTGLLV	Flow Cytometry and ICS.	non-epitope	HLA-A0203	0.5475
23580623	LLFKTSAGV	Flow Cytometry and ICS.	non-epitope	HLA-A0203	0.1461
23580623	PLNEGVMAV	Flow Cytometry and ICS.	non-epitope	HLA-A0203	0.1933
23580623	AISCVPNAV	Flow Cytometry and ICS.	non-epitope	HLA-A0203	0.5203
23580623	FLAHYIGTS	Flow Cytometry and ICS.	non-epitope	HLA-A0203	0.3204
23580623	ALSEGVYRI	Flow Cytometry and ICS.	non-epitope	HLA-A0203	0.0125
23580623	FIRSTMSLV	Flow Cytometry and ICS.	non-epitope	HLA-A0203	0.312
23580623	ILNAHEDGV	Flow Cytometry and ICS.	non-epitope	HLA-A0203	0.2065
23580623	FMAYMIGQT	Flow Cytometry and ICS.	non-epitope	HLA-A0203	1.1389
23580623	GLFTSLGKA	Flow Cytometry and ICS.	non-epitope	HLA-A0203	0.3087
23580623	KVDNFTMGV	Flow Cytometry and ICS.	non-epitope	HLA-A0206	0.0682
23580623	AQNALDNLV	Flow Cytometry and ICS.	non-epitope	HLA-A0206	0.6832
23580623	MTLWYMWQV	Flow Cytometry and ICS.	non-epitope	HLA-A0206	0.707
23580623	KQLGQIMLL	Flow Cytometry and ICS.	non-epitope	HLA-A0206	0.0475
23580623	KVSCTILAV	Flow Cytometry and ICS.	non-epitope	HLA-A0206	0.9308
23580623	WQIERASLI	Flow Cytometry and ICS.	non-epitope	HLA-A0206	0.6828
23580623	VVVGDIIGV	Flow Cytometry and ICS.	non-epitope	HLA-A0206	0.0156
23580623	HVLGRLITV	Flow Cytometry and ICS.	non-epitope	HLA-A0206	0.033
23580623	ITLDILTEI	Flow Cytometry and ICS.	non-epitope	HLA-A0206	0.0417
23580623	WTMKILIGV	Flow Cytometry and ICS.	non-epitope	HLA-A0206	0.2622
23580623	YQGKTVWFV	Flow Cytometry and ICS.	non-epitope	HLA-A0206	0.1013
23580623	FQRALIFIL	Flow Cytometry and ICS.	non-epitope	HLA-A0206	2.436
23580623	VVIAILTVV	Flow Cytometry and ICS.	non-epitope	HLA-A0206	0.2072
23580623	FTMRLLSPV	Flow Cytometry and ICS.	non-epitope	HLA-A0206	0.35
23580623	TIMAVLFVV	Flow Cytometry and ICS.	non-epitope	HLA-A0206	0.352
23580623	YQVKTETTI	Flow Cytometry and ICS.	non-epitope	HLA-A0206	0.5835
23580623	LVISGLFPV	Flow Cytometry and ICS.	non-epitope	HLA-A0206	0.0769
23580623	TQTAGPWHL	Flow Cytometry and ICS.	non-epitope	HLA-A0206	0.4551
23580623	ALRGLPIRY	Flow Cytometry and ICS.	epitope	HLA-A0301	0.0662
23580623	KILAKAIFK	Flow Cytometry and ICS.	non-epitope	HLA-A0301	0.0092
23580623	ALFLEEMLR	Flow Cytometry and ICS.	non-epitope	HLA-A0301	0.4454
23580623	VMRGKFGKK	Flow Cytometry and ICS.	non-epitope	HLA-A0301	0.2841
23580623	KLGEFGRAK	Flow Cytometry and ICS.	non-epitope	HLA-A0301	0.0332
23580623	IMKSVGTGK	Flow Cytometry and ICS.	non-epitope	HLA-A0301	0.0456
23580623	MLQGRGPLK	Flow Cytometry and ICS.	non-epitope	HLA-A0301	0.0619
23580623	FLSGRGLGK	Flow Cytometry and ICS.	non-epitope	HLA-A0301	0.0809
23580623	LLNGQGPMK	Flow Cytometry and ICS.	non-epitope	HLA-A0301	0.094
23580623	ALFEPEREK	Flow Cytometry and ICS.	non-epitope	HLA-A0301	0.0369
23580623	CLRRRVTRK	Flow Cytometry and ICS.	non-epitope	HLA-A0301	0.7042
23580623	KVVQHENLK	Flow Cytometry and ICS.	non-epitope	HLA-A0301	0.1692
23580623	WSYYCGGLK	Flow Cytometry and ICS.	non-epitope	HLA-A0301	1.5633
23580623	SLLGSALLK	Flow Cytometry and ICS.	non-epitope	HLA-A0301	0.0113
23580623	TLLSLTFIK	Flow Cytometry and ICS.	non-epitope	HLA-A0301	0.2307
23580623	LLFLNDMGK	Flow Cytometry and ICS.	non-epitope	HLA-A0301	0.2756
23580623	LLLRKLTSK	Flow Cytometry and ICS.	non-epitope	HLA-A0301	0.1026
23580623	LMSGRGIGK	Flow Cytometry and ICS.	non-epitope	HLA-A0301	0.0722
23580623	ILARWSSFK	Flow Cytometry and ICS.	non-epitope	HLA-A0301	0.0507
23580623	SLLTCAKFK	Flow Cytometry and ICS.	non-epitope	HLA-A0301	0.4319
23580623	VLLGSFGCK	Flow Cytometry and ICS.	non-epitope	HLA-A0301	0.2776
23580623	HLAIMAVFK	Flow Cytometry and ICS.	non-epitope	HLA-A0301	0.1341
23580623	AIGTSITQK	Flow Cytometry and ICS.	non-epitope	HLA-A0301	0.0238
29397015	RLGVRATRK	ICS, intracellular cytokine staining	non-epitope	HLA-A0301	0.0331
29397015	KTSERSQPR	ICS, intracellular cytokine staining	non-epitope	HLA-A0301	0.97
29397015	LGFGAYMSK	ICS, intracellular cytokine staining	non-epitope	HLA-A0301	0.4348
29397015	GVAGALVAFK	ICS, intracellular cytokine staining	epitope	HLA-A0301	0.0907
29397015	SLTPPHSAK	ICS, intracellular cytokine staining	non-epitope	HLA-A0301	0.0216
29397015	RVCEKMALY	ICS, intracellular cytokine staining	epitope	HLA-A0301	0.3154
29397015	HDGAGKRVY	ICS, intracellular cytokine staining	non-epitope	HLA-A0301	16.8696
30260541	VTLTHPITK	ICS, intracellular cytokine staining	epitope	HLA-A1101	0.0081
29397015	STNPKPQRK	ICS, intracellular cytokine staining	non-epitope	HLA-A1101	0.0628
29397015	TINYTIFK	ICS, intracellular cytokine staining	non-epitope	HLA-A1101	0.9226
29397015	TLGFGAYMSK	ICS, intracellular cytokine staining	non-epitope	HLA-A1101	0.1953
29397015	TLTHPVTK	ICS, intracellular cytokine staining	non-epitope	HLA-A1101	3.3463
29397015	GSMRITGPK	ICS, intracellular cytokine staining	non-epitope	HLA-A1101	0.1355
29397015	TILTLSPHYK	ICS, intracellular cytokine staining	non-epitope	HLA-A1101	0.1537
29397015	VVFTPMEKK	ICS, intracellular cytokine staining	non-epitope	HLA-A1101	0.0181
29397015	STALAELAAK	ICS, intracellular cytokine staining	non-epitope	HLA-A1101	0.1125
29397015	AINHISSVWK	ICS, intracellular cytokine staining	non-epitope	HLA-A1101	0.4375
23580623	SQIGAGVYK	Flow Cytometry and ICS.	epitope	HLA-A1101	0.0501
23580623	STYGWNLVR	Flow Cytometry and ICS.	epitope	HLA-A1101	0.0347
23580623	TSGSPIIDK	Flow Cytometry and ICS.	epitope	HLA-A1101	0.1685
23580623	RQLANAIFK	Flow Cytometry and ICS.	epitope	HLA-A1101	0.1745
23580623	GSCVTTMAK	Flow Cytometry and ICS.	non-epitope	HLA-A1101	0.2743
23580623	GSSPIIEVK	Flow Cytometry and ICS.	non-epitope	HLA-A1101	0.0823
23580623	VTLFFLSGK	Flow Cytometry and ICS.	non-epitope	HLA-A1101	0.1213
23580623	RSTPFNMLK	Flow Cytometry and ICS.	non-epitope	HLA-A1101	0.0157
23580623	ISLGLILLK	Flow Cytometry and ICS.	non-epitope	HLA-A1101	0.0452
23580623	TVNPIVTEK	Flow Cytometry and ICS.	non-epitope	HLA-A1101	0.0051
23580623	IMQRGLFGK	Flow Cytometry and ICS.	non-epitope	HLA-A1101	0.3563
23580623	SSADLSLEK	Flow Cytometry and ICS.	non-epitope	HLA-A1101	0.0183
23580623	VIYDSKFEK	Flow Cytometry and ICS.	non-epitope	HLA-A1101	0.0061
23580623	TMFLITENK	Flow Cytometry and ICS.	non-epitope	HLA-A1101	0.1457
23580623	SILASSLLK	Flow Cytometry and ICS.	non-epitope	HLA-A1101	0.0137
23580623	VSTPQGLVK	Flow Cytometry and ICS.	non-epitope	HLA-A1101	0.4664
23580623	TILIKVEYK	Flow Cytometry and ICS.	non-epitope	HLA-A1101	0.1216
23580623	QVIAVEPGK	Flow Cytometry and ICS.	non-epitope	HLA-A1101	0.2824
23580623	TTLSRTSKK	Flow Cytometry and ICS.	non-epitope	HLA-A1101	0.0943
23580623	RQDLLVTFK	Flow Cytometry and ICS.	non-epitope	HLA-A1101	0.4116
23580623	VSSVNTTSK	Flow Cytometry and ICS.	non-epitope	HLA-A1101	0.2881
23580623	VTCAMFTCK	Flow Cytometry and ICS.	non-epitope	HLA-A1101	1.0408
23580623	KALKINWYK	Flow Cytometry and ICS.	non-epitope	HLA-A1101	0.0807
23580623	AVVLMGLDK	Flow Cytometry and ICS.	non-epitope	HLA-A1101	0.3029
23580623	AVILQNAWK	Flow Cytometry and ICS.	non-epitope	HLA-A1101	0.1485
23580623	LAMGIMMLK	Flow Cytometry and ICS.	non-epitope	HLA-A1101	0.0686
23580623	ATVLMGLGK	Flow Cytometry and ICS.	non-epitope	HLA-A1101	0.0576
23580623	CTGKFKIVK	Flow Cytometry and ICS.	non-epitope	HLA-A1101	1.0787
23580623	AGLAFSLMK	Flow Cytometry and ICS.	non-epitope	HLA-A1101	0.2401
23580623	VSWSGRELK	Flow Cytometry and ICS.	non-epitope	HLA-A1101	0.1778
23580623	TSADLTVEK	Flow Cytometry and ICS.	non-epitope	HLA-A1101	0.0539
23580623	CTGSFKLEK	Flow Cytometry and ICS.	non-epitope	HLA-A1101	0.6082
23580623	MVLLQMENK	Flow Cytometry and ICS.	non-epitope	HLA-A1101	0.439
23580623	HSGVDVFYK	Flow Cytometry and ICS.	non-epitope	HLA-A1101	0.1864
23580623	VSTVQQLTK	Flow Cytometry and ICS.	non-epitope	HLA-A1101	0.5348
23580623	AIFLTTLSR	Flow Cytometry and ICS.	non-epitope	HLA-A1101	0.0934
23580623	IALGLMALK	Flow Cytometry and ICS.	non-epitope	HLA-A1101	0.1956
23580623	KTFDTEYPK	Flow Cytometry and ICS.	non-epitope	HLA-A1101	0.0086
29397015	YISWCLWW	ICS, intracellular cytokine staining	non-epitope	HLA-A2301	10.2891
23580623	YYMATLKNV	Flow Cytometry and ICS.	non-epitope	HLA-A2301	0.2938
23580623	ILLENDMKF	Flow Cytometry and ICS.	non-epitope	HLA-A2301	0.2631
23580623	AYQHALNEL	Flow Cytometry and ICS.	non-epitope	HLA-A2301	0.2412
23580623	AYVVIGLLF	Flow Cytometry and ICS.	non-epitope	HLA-A2301	0.027
23580623	GMLIACYVI	Flow Cytometry and ICS.	non-epitope	HLA-A2301	8.4043
23580623	TYLALLAAF	Flow Cytometry and ICS.	non-epitope	HLA-A2301	0.0334
23580623	TWKLARASF	Flow Cytometry and ICS.	non-epitope	HLA-A2301	0.4521
23580623	NWLNNNIQF	Flow Cytometry and ICS.	non-epitope	HLA-A2301	0.0607
23580623	NFQTMPGTF	Flow Cytometry and ICS.	non-epitope	HLA-A2301	0.1987
23580623	PFGDSYVII	Flow Cytometry and ICS.	non-epitope	HLA-A2301	0.7993
23580623	PWLSSKPEF	Flow Cytometry and ICS.	non-epitope	HLA-A2301	0.2167
23580623	GWGNGCGLF	Flow Cytometry and ICS.	non-epitope	HLA-A2301	0.7887
23580623	TFIKTTFSL	Flow Cytometry and ICS.	non-epitope	HLA-A2301	0.1221
23580623	TWRDMAHTL	Flow Cytometry and ICS.	non-epitope	HLA-A2301	0.2727
23580623	GYISTRVEM	Flow Cytometry and ICS.	non-epitope	HLA-A2301	0.4742
23580623	NYILWENNI	Flow Cytometry and ICS.	non-epitope	HLA-A2301	0.2122
23580623	MFGGVSWMI	Flow Cytometry and ICS.	non-epitope	HLA-A2301	0.4965
29397015	AYSQQTRGL	ICS, intracellular cytokine staining	non-epitope	HLA-A2402	0.716
29397015	TYSTYGKFL	ICS, intracellular cytokine staining	epitope	HLA-A2402	0.2594
29397015	VIAPAVQTNW	ICS, intracellular cytokine staining	epitope	HLA-A2402	1.8595
29397015	RYLLLCLLI	ICS, intracellular cytokine staining	epitope	HLA-A2402	0.8893
29397015	VYMSKAYGI	ICS, intracellular cytokine staining	non-epitope	HLA-A2402	0.0308
29397015	DYPYRLWHF	ICS, intracellular cytokine staining	epitope	HLA-A2402	0.1041
29397015	NWAKVILVLF	ICS, intracellular cytokine staining	non-epitope	HLA-A2402	0.2609
29397015	CYLKATAAI	ICS, intracellular cytokine staining	non-epitope	HLA-A2402	0.6002
23580623	QYSDRRWCF	Flow Cytometry and ICS.	epitope	HLA-A2402	0.1504
23580623	TYLALIATF	Flow Cytometry and ICS.	epitope	HLA-A2402	0.0059
23580623	QYIFTGQPL	Flow Cytometry and ICS.	epitope	HLA-A2402	0.5331
23580623	SYAMCTNTF	Flow Cytometry and ICS.	non-epitope	HLA-A2402	0.037
23580623	WYMWLGARF	Flow Cytometry and ICS.	non-epitope	HLA-A2402	0.1345
23580623	TWILRHPGF	Flow Cytometry and ICS.	non-epitope	HLA-A2402	0.1581
23580623	IWGRKSWPI	Flow Cytometry and ICS.	non-epitope	HLA-A2402	1.2354
23580623	HWVEITALI	Flow Cytometry and ICS.	non-epitope	HLA-A2402	0.2004
23580623	NYKERMVTF	Flow Cytometry and ICS.	non-epitope	HLA-A2402	0.0304
23580623	IWPKSHTLW	Flow Cytometry and ICS.	non-epitope	HLA-A2402	0.0559
23580623	DWIPLALTI	Flow Cytometry and ICS.	non-epitope	HLA-A2402	0.1764
29397015	LSPYYKRYISW	ICS, intracellular cytokine staining	non-epitope	HLA-A2501	2.2991
29397015	EVIAPAVQTNW	ICS, intracellular cytokine staining	non-epitope	HLA-A2501	18.95
29397015	ETFWAKHMW	ICS, intracellular cytokine staining	non-epitope	HLA-A2501	0.6202
29397015	ELIEANLLW	ICS, intracellular cytokine staining	non-epitope	HLA-A2501	0.0602
29397015	TARHTPVNSW	ICS, intracellular cytokine staining	non-epitope	HLA-A2501	0.0936
23580623	ETACLGKAY	Flow Cytometry and ICS.	epitope	HLA-A2601	0.0193
23580623	ALITVSGLY	Flow Cytometry and ICS.	non-epitope	HLA-A2601	0.2839
23580623	ETAWDFGSV	Flow Cytometry and ICS.	non-epitope	HLA-A2601	0.3355
23580623	GVVTRSGAY	Flow Cytometry and ICS.	non-epitope	HLA-A2601	0.1385
23580623	FVTLITGNM	Flow Cytometry and ICS.	non-epitope	HLA-A2601	0.3608
23580623	EVEDYGFGM	Flow Cytometry and ICS.	non-epitope	HLA-A2601	0.1163
23580623	MTAGIFLFF	Flow Cytometry and ICS.	non-epitope	HLA-A2601	0.0431
23580623	AVFKMSPGY	Flow Cytometry and ICS.	non-epitope	HLA-A2601	0.1198
23580623	VVVDEHCGY	Flow Cytometry and ICS.	non-epitope	HLA-A2601	0.0849
23580623	ETALMVIGM	Flow Cytometry and ICS.	non-epitope	HLA-A2601	0.0557
23580623	SVVETLEQM	Flow Cytometry and ICS.	non-epitope	HLA-A2601	0.0709
23580623	HTIENTSAN	Flow Cytometry and ICS.	non-epitope	HLA-A2601	3.4854
23580623	IVIGIITLY	Flow Cytometry and ICS.	non-epitope	HLA-A2601	0.011
23580623	ELCEDTMTY	Flow Cytometry and ICS.	non-epitope	HLA-A2601	0.1534
23580623	EVHTWTEQY	Flow Cytometry and ICS.	non-epitope	HLA-A2601	0.0047
23580623	EVKKQRAGV	Flow Cytometry and ICS.	non-epitope	HLA-A2601	1.9571
23580623	ETMETLLLL	Flow Cytometry and ICS.	non-epitope	HLA-A2601	0.0372
23580623	ELKGMSYAM	Flow Cytometry and ICS.	non-epitope	HLA-A2601	0.3232
23580623	DVRNDMISY	Flow Cytometry and ICS.	non-epitope	HLA-A2601	0.0063
23580623	NTYKRSGIM	Flow Cytometry and ICS.	non-epitope	HLA-A2601	0.3832
29397015	FYGMWPLLL	ICS, intracellular cytokine staining	non-epitope	HLA-A2901	1.3703
29397015	MALTLSPY	ICS, intracellular cytokine staining	non-epitope	HLA-A2901	4.4649
23580623	KSRLNALGK	Flow Cytometry and ICS.	non-epitope	HLA-A3001	0.0112
23580623	KVRSNAALG	Flow Cytometry and ICS.	non-epitope	HLA-A3001	0.1497
23580623	RTLAKEGIK	Flow Cytometry and ICS.	non-epitope	HLA-A3001	0.1756
23580623	KFREGSSEV	Flow Cytometry and ICS.	non-epitope	HLA-A3001	0.1548
23580623	RVLSIPPTA	Flow Cytometry and ICS.	non-epitope	HLA-A3001	0.0462
23580623	RTRVGTKHA	Flow Cytometry and ICS.	non-epitope	HLA-A3001	0.0112
23580623	ATFKIQPFL	Flow Cytometry and ICS.	non-epitope	HLA-A3001	0.2288
23580623	KAKIFTPEA	Flow Cytometry and ICS.	non-epitope	HLA-A3001	0.0696
23580623	IFKLTYQNK	Flow Cytometry and ICS.	non-epitope	HLA-A3001	0.3343
23580623	KVKYEGAGA	Flow Cytometry and ICS.	non-epitope	HLA-A3001	0.1017
23580623	KVRPTFAAG	Flow Cytometry and ICS.	non-epitope	HLA-A3001	0.0204
23580623	RHRKPTYEK	Flow Cytometry and ICS.	non-epitope	HLA-A3001	0.1376
23580623	KWKRQLNSL	Flow Cytometry and ICS.	non-epitope	HLA-A3001	0.5247
23580623	RIKQQGIFG	Flow Cytometry and ICS.	non-epitope	HLA-A3001	0.2318
23580623	STRDGEPLM	Flow Cytometry and ICS.	non-epitope	HLA-A3001	0.2071
23580623	KFQPESPSK	Flow Cytometry and ICS.	non-epitope	HLA-A3001	0.0782
23580623	VTRKHMILA	Flow Cytometry and ICS.	non-epitope	HLA-A3001	0.0156
23580623	KVRMEKLRI	Flow Cytometry and ICS.	non-epitope	HLA-A3001	0.0779
23580623	KTNTGTIGA	Flow Cytometry and ICS.	non-epitope	HLA-A3001	0.0584
23580623	TTRNGEPHM	Flow Cytometry and ICS.	non-epitope	HLA-A3001	0.6064
23580623	RTEAKSALK	Flow Cytometry and ICS.	non-epitope	HLA-A3001	0.159
23580623	RARVSQGAG	Flow Cytometry and ICS.	non-epitope	HLA-A3001	2.6024
23580623	RGRIGRNPK	Flow Cytometry and ICS.	non-epitope	HLA-A3001	0.0531
23580623	KAKRGTAQI	Flow Cytometry and ICS.	non-epitope	HLA-A3001	0.1713
23580623	KTRRYLPAI	Flow Cytometry and ICS.	non-epitope	HLA-A3001	0.0926
29397015	VGIYLLPNR	ICS, intracellular cytokine staining	non-epitope	HLA-A3101	0.8773
23580623	LIKNAQTPR	Flow Cytometry and ICS.	non-epitope	HLA-A3101	0.2045
23580623	TTNIWMKFR	Flow Cytometry and ICS.	non-epitope	HLA-A3101	0.1926
23580623	IMKNTTNTR	Flow Cytometry and ICS.	non-epitope	HLA-A3101	0.0453
23580623	RMLNILNGR	Flow Cytometry and ICS.	non-epitope	HLA-A3101	0.0155
23580623	ISNITTATR	Flow Cytometry and ICS.	non-epitope	HLA-A3101	0.1043
23580623	HMIVSKQER	Flow Cytometry and ICS.	non-epitope	HLA-A3101	0.2823
23580623	RSCTMPPLR	Flow Cytometry and ICS.	non-epitope	HLA-A3101	0.1694
23580623	RWLWGFLSR	Flow Cytometry and ICS.	non-epitope	HLA-A3101	0.1979
23580623	LMKSLGGGR	Flow Cytometry and ICS.	non-epitope	HLA-A3101	0.7548
23580623	RVIDLGCGR	Flow Cytometry and ICS.	non-epitope	HLA-A3101	0.0565
23580623	RTLILAPTR	Flow Cytometry and ICS.	non-epitope	HLA-A3101	0.0569
23580623	SALTLHWFR	Flow Cytometry and ICS.	non-epitope	HLA-A3101	0.1113
23580623	RMIVGKNER	Flow Cytometry and ICS.	non-epitope	HLA-A3101	0.0311
23580623	AIKILIGFR	Flow Cytometry and ICS.	non-epitope	HLA-A3101	0.16
23580623	RVPSHLAHR	Flow Cytometry and ICS.	non-epitope	HLA-A3101	0.0224
23580623	MQAGKRSLR	Flow Cytometry and ICS.	non-epitope	HLA-A3101	0.159
23580623	KFQADSPKR	Flow Cytometry and ICS.	non-epitope	HLA-A3101	0.3244
23580623	LLFRRLTSR	Flow Cytometry and ICS.	non-epitope	HLA-A3101	0.1994
23580623	KSKAINVLR	Flow Cytometry and ICS.	non-epitope	HLA-A3101	0.0056
23580623	GMMVLKIVR	Flow Cytometry and ICS.	non-epitope	HLA-A3101	0.2787
23580623	SQLAKRFSR	Flow Cytometry and ICS.	non-epitope	HLA-A3101	0.0456
23580623	LMIVARHER	Flow Cytometry and ICS.	non-epitope	HLA-A3101	0.1673
23580623	RVYADPMAL	Flow Cytometry and ICS.	non-epitope	HLA-A3201	0.0094
23580623	GTGNIGETL	Flow Cytometry and ICS.	non-epitope	HLA-A3201	1.4723
23580623	ATLAFHLTS	Flow Cytometry and ICS.	non-epitope	HLA-A3201	6.3876
23580623	ATLLVAVSF	Flow Cytometry and ICS.	non-epitope	HLA-A3201	0.0647
23580623	AMEELPDTI	Flow Cytometry and ICS.	non-epitope	HLA-A3201	1.8122
23580623	KQIQRVETW	Flow Cytometry and ICS.	non-epitope	HLA-A3201	0.0516
23580623	QVFGSVYTT	Flow Cytometry and ICS.	non-epitope	HLA-A3201	3.6472
23580623	RTYCIEASI	Flow Cytometry and ICS.	non-epitope	HLA-A3201	0.3909
23580623	RLGYILEEI	Flow Cytometry and ICS.	non-epitope	HLA-A3201	0.8494
23580623	ITFLRVLSI	Flow Cytometry and ICS.	non-epitope	HLA-A3201	0.327
23580623	RQWFFDLPL	Flow Cytometry and ICS.	non-epitope	HLA-A3201	0.6192
23580623	MTLGMCCII	Flow Cytometry and ICS.	non-epitope	HLA-A3201	8.2176
23580623	GTLALSLTF	Flow Cytometry and ICS.	non-epitope	HLA-A3201	0.0434
23580623	KITGNLVQI	Flow Cytometry and ICS.	non-epitope	HLA-A3201	0.2733
23580623	SQSTIPETI	Flow Cytometry and ICS.	non-epitope	HLA-A3201	1.3589
23580623	RSGAYVSAI	Flow Cytometry and ICS.	non-epitope	HLA-A3201	0.8062
23580623	KTWGKAKIF	Flow Cytometry and ICS.	non-epitope	HLA-A3201	0.0182
23580623	ATYEPDVDL	Flow Cytometry and ICS.	non-epitope	HLA-A3201	0.6364
23580623	ALSELPETL	Flow Cytometry and ICS.	non-epitope	HLA-A3201	0.3804
23580623	GTFKKSGAI	Flow Cytometry and ICS.	non-epitope	HLA-A3201	1.5047
23580623	RTAGMIIML	Flow Cytometry and ICS.	non-epitope	HLA-A3201	0.0288
23580623	TIFTLTVAW	Flow Cytometry and ICS.	non-epitope	HLA-A3201	0.0885
23580623	TFKVPHAKR	Flow Cytometry and ICS.	epitope	HLA-A3301	0.0149
23580623	VYTQLCDHR	Flow Cytometry and ICS.	epitope	HLA-A3301	1.4359
23580623	VFKEKVDTR	Flow Cytometry and ICS.	non-epitope	HLA-A3301	0.0671
23580623	FWKLVDRER	Flow Cytometry and ICS.	non-epitope	HLA-A3301	0.1802
23580623	LTWLGLNSR	Flow Cytometry and ICS.	non-epitope	HLA-A3301	0.2556
23580623	DENKWKSAR	Flow Cytometry and ICS.	non-epitope	HLA-A3301	1.1433
23580623	IFLFLMSGR	Flow Cytometry and ICS.	non-epitope	HLA-A3301	0.1812
23580623	ITWIGMNSR	Flow Cytometry and ICS.	non-epitope	HLA-A3301	0.1944
23580623	EVKSCHWPK	Flow Cytometry and ICS.	non-epitope	HLA-A3301	0.3169
23580623	DVIGERIKR	Flow Cytometry and ICS.	non-epitope	HLA-A3301	0.0186
23580623	TIIGRRLQR	Flow Cytometry and ICS.	non-epitope	HLA-A3301	0.0303
23580623	HTWQKQTQR	Flow Cytometry and ICS.	non-epitope	HLA-A3301	0.0307
23580623	DTSECPNER	Flow Cytometry and ICS.	non-epitope	HLA-A3301	0.4225
23580623	EIWTKEGER	Flow Cytometry and ICS.	non-epitope	HLA-A3301	0.1953
23580623	DVISRRDQR	Flow Cytometry and ICS.	non-epitope	HLA-A3301	0.022
23580623	NMLSIINKR	Flow Cytometry and ICS.	non-epitope	HLA-A3301	0.0273
23580623	EVMRSRWSR	Flow Cytometry and ICS.	non-epitope	HLA-A3301	0.0068
23580623	MYFHRRDLR	Flow Cytometry and ICS.	non-epitope	HLA-A3301	0.0125
23580623	DTRTPRAKR	Flow Cytometry and ICS.	non-epitope	HLA-A3301	0.0654
23580623	ELGKKKTPR	Flow Cytometry and ICS.	non-epitope	HLA-A3301	0.5423
23580623	GYVLGIFLR	Flow Cytometry and ICS.	non-epitope	HLA-A3301	0.1729
23580623	EWLWRTLGR	Flow Cytometry and ICS.	non-epitope	HLA-A3301	0.0686
23580623	FAVGLLFRR	Flow Cytometry and ICS.	non-epitope	HLA-A3301	0.106
23580623	YFWQKKKQR	Flow Cytometry and ICS.	non-epitope	HLA-A3301	0.0335
23580623	TYSDPLALR	Flow Cytometry and ICS.	non-epitope	HLA-A3301	0.0158
23580623	ETLGEKWKR	Flow Cytometry and ICS.	non-epitope	HLA-A3301	0.0187
29397015	EAAGRRLAR	ICS, intracellular cytokine staining	non-epitope	HLA-A6601	0.1136
29397015	HAVGLFRAA	ICS, intracellular cytokine staining	non-epitope	HLA-A6801	8.3839
23580623	DTTPFGQQR	Flow Cytometry and ICS.	epitope	HLA-A6801	0.1022
23580623	ETTHHAVSR	Flow Cytometry and ICS.	epitope	HLA-A6801	0.0429
23580623	SVICHETGR	Flow Cytometry and ICS.	non-epitope	HLA-A6801	0.2224
23580623	ITNITTDSR	Flow Cytometry and ICS.	non-epitope	HLA-A6801	0.2
23580623	ETTMRGAKR	Flow Cytometry and ICS.	non-epitope	HLA-A6801	0.4394
23580623	TTIFAGHLK	Flow Cytometry and ICS.	non-epitope	HLA-A6801	0.0149
23580623	CTTTGEHRR	Flow Cytometry and ICS.	non-epitope	HLA-A6801	0.6474
23580623	MVGANASDR	Flow Cytometry and ICS.	non-epitope	HLA-A6801	0.769
23580623	ETKGVERLK	Flow Cytometry and ICS.	non-epitope	HLA-A6801	0.2452
23580623	TVCYVLTGR	Flow Cytometry and ICS.	non-epitope	HLA-A6801	0.2815
23580623	MGANFRAGR	Flow Cytometry and ICS.	non-epitope	HLA-A6801	0.3645
23580623	QVAINQVRR	Flow Cytometry and ICS.	non-epitope	HLA-A6801	0.0872
23580623	IVMLHTTER	Flow Cytometry and ICS.	non-epitope	HLA-A6801	0.1323
23580623	YVFSGDPLK	Flow Cytometry and ICS.	non-epitope	HLA-A6801	0.0232
23580623	MSAAIKDNR	Flow Cytometry and ICS.	non-epitope	HLA-A6801	0.0667
23580623	EVTNPAVLR	Flow Cytometry and ICS.	non-epitope	HLA-A6801	0.0175
23580623	TLFVEECLR	Flow Cytometry and ICS.	non-epitope	HLA-A6801	0.8263
23580623	EATQLATLR	Flow Cytometry and ICS.	non-epitope	HLA-A6801	0.1654
23580623	ESRTIRVLK	Flow Cytometry and ICS.	non-epitope	HLA-A6801	0.393
30587531	RPHERNGFTVL	in vitro assay	epitope	HLA-B0702	0.0371
30587531	TPRVTGGGAM	in vitro assay	epitope	HLA-B0702	0.0372
23580623	GPLVAGGLL	Flow Cytometry and ICS.	epitope	HLA-B0702	0.1327
23580623	IPEGRVIDL	Flow Cytometry and ICS.	non-epitope	HLA-B0702	0.1353
23580623	SPAATQKAA	Flow Cytometry and ICS.	non-epitope	HLA-B0702	0.2414
23580623	KPSGSASSM	Flow Cytometry and ICS.	non-epitope	HLA-B0702	0.0165
23580623	TPRSPSVEV	Flow Cytometry and ICS.	non-epitope	HLA-B0702	0.0196
23580623	TPQAPTSEI	Flow Cytometry and ICS.	non-epitope	HLA-B0702	0.0695
23580623	TPTWNRKEL	Flow Cytometry and ICS.	non-epitope	HLA-B0702	0.0503
23580623	SPARLASAI	Flow Cytometry and ICS.	non-epitope	HLA-B0702	0.0406
23580623	LPEYGTLGL	Flow Cytometry and ICS.	non-epitope	HLA-B0702	0.1597
23580623	TPRRGTGTT	Flow Cytometry and ICS.	non-epitope	HLA-B0702	0.37
23580623	TVAWRTATL	Flow Cytometry and ICS.	non-epitope	HLA-B0702	0.514
23580623	SPAAAQKAT	Flow Cytometry and ICS.	non-epitope	HLA-B0702	0.4789
23580623	LAMATTLQL	Flow Cytometry and ICS.	non-epitope	HLA-B0702	0.9694
23580623	QPKPGTRMV	Flow Cytometry and ICS.	non-epitope	HLA-B0702	0.1195
23580623	IPKIYGGPI	Flow Cytometry and ICS.	non-epitope	HLA-B0702	0.1103
23580623	RPAKSGTVM	Flow Cytometry and ICS.	non-epitope	HLA-B0702	0.0037
23580623	LAHRTRNAL	Flow Cytometry and ICS.	non-epitope	HLA-B0702	0.4148
23580623	IPKNFAGPV	Flow Cytometry and ICS.	non-epitope	HLA-B0702	0.2433
23580623	VVRPPFNML	Flow Cytometry and ICS.	non-epitope	HLA-B0702	0.1836
23580623	TPNLAKRVL	Flow Cytometry and ICS.	non-epitope	HLA-B0702	0.0183
23580623	LAAVSVSPL	Flow Cytometry and ICS.	non-epitope	HLA-B0702	1.8782
23580623	KPIDDRFAT	Flow Cytometry and ICS.	non-epitope	HLA-B0702	0.4082
29397015	GPRLGVRAT	ICS, intracellular cytokine staining	epitope	HLA-B0702	0.2349
29397015	DPRRRSRNL	ICS, intracellular cytokine staining	non-epitope	HLA-B0702	1.1326
29397015	LPGCSFSIF	ICS, intracellular cytokine staining	epitope	HLA-B0702	0.9696
29397015	WPAPSGARSL	ICS, intracellular cytokine staining	non-epitope	HLA-B0702	0.0607
23580623	INKRKKTSL	Flow Cytometry and ICS.	non-epitope	HLA-B0801	0.0251
23580623	FCSHHFHEL	Flow Cytometry and ICS.	non-epitope	HLA-B0801	1.2586
23580623	GLNSRSTSL	Flow Cytometry and ICS.	non-epitope	HLA-B0801	0.0641
23580623	LLMRTTWAL	Flow Cytometry and ICS.	non-epitope	HLA-B0801	1.0373
23580623	RLKMDKLTL	Flow Cytometry and ICS.	non-epitope	HLA-B0801	0.2958
23580623	WAKNIHTAI	Flow Cytometry and ICS.	non-epitope	HLA-B0801	0.2628
23580623	MDLEKRHVL	Flow Cytometry and ICS.	non-epitope	HLA-B0801	0.1562
23580623	RREKRSVAL	Flow Cytometry and ICS.	non-epitope	HLA-B0801	0.4715
23580623	GPLRLFMAL	Flow Cytometry and ICS.	non-epitope	HLA-B0801	0.669
23580623	QMAPHHKIL	Flow Cytometry and ICS.	non-epitope	HLA-B0801	0.1329
23580623	SMAMRCVGI	Flow Cytometry and ICS.	non-epitope	HLA-B0801	1.5497
23580623	LNGRKRSTM	Flow Cytometry and ICS.	non-epitope	HLA-B0801	0.5409
23580623	VLMHRGKRI	Flow Cytometry and ICS.	non-epitope	HLA-B0801	0.2725
23580623	ALKRRLRTL	Flow Cytometry and ICS.	non-epitope	HLA-B0801	0.007
23580623	LGRNKRPRL	Flow Cytometry and ICS.	non-epitope	HLA-B0801	0.1255
23580623	LNRRRRTAG	Flow Cytometry and ICS.	non-epitope	HLA-B0801	5.4327
23580623	TLKRRSWPL	Flow Cytometry and ICS.	non-epitope	HLA-B0801	0.0452
23580623	IPLCRTSCL	Flow Cytometry and ICS.	non-epitope	HLA-B0801	0.6643
23580623	LMKMKKKTW	Flow Cytometry and ICS.	non-epitope	HLA-B0801	0.4937
23580623	MMGKREKKL	Flow Cytometry and ICS.	non-epitope	HLA-B0801	0.1519
23580623	SPKRLSAAI	Flow Cytometry and ICS.	non-epitope	HLA-B0801	0.1742
23580623	SLGCKPLTM	Flow Cytometry and ICS.	non-epitope	HLA-B0801	0.4314
23580623	MFKKRNLTI	Flow Cytometry and ICS.	non-epitope	HLA-B0801	0.0439
23580623	RARNRVSTV	Flow Cytometry and ICS.	non-epitope	HLA-B0801	0.0317
23580623	MLLNRFTMA	Flow Cytometry and ICS.	non-epitope	HLA-B0801	0.8501
23580623	KKMIRPQPM	Flow Cytometry and ICS.	non-epitope	HLA-B0801	0.9709
23580623	NRRKRSVTM	Flow Cytometry and ICS.	non-epitope	HLA-B0801	0.0366
29397015	HSKKKCDEL	ICS, intracellular cytokine staining	epitope	HLA-B0801	0.7407
29397015	ELAAKLVAL	ICS, intracellular cytokine staining	non-epitope	HLA-B0801	0.0351
29397015	LIRLKPTL	ICS, intracellular cytokine staining	non-epitope	HLA-B0801	0.0142
29397015	LLRHHNMVY	ICS, intracellular cytokine staining	non-epitope	HLA-B1501	0.0578
29397015	SQRQKKVTF	ICS, intracellular cytokine staining	non-epitope	HLA-B1501	0.0372
29397015	LLADARVSAY	ICS, intracellular cytokine staining	non-epitope	HLA-B1501	0.0846
29397015	LQASLLRIPY	ICS, intracellular cytokine staining	non-epitope	HLA-B1501	0.6345
29397015	KQKALGLLNF	ICS, intracellular cytokine staining	non-epitope	HLA-B1501	0.1626
29397015	LMLPERAYAY	ICS, intracellular cytokine staining	non-epitope	HLA-B1501	0.4136
29397015	IQRLHGLSAF	ICS, intracellular cytokine staining	non-epitope	HLA-B1501	0.1048
23580623	YAQMWSLMY	Flow Cytometry and ICS.	epitope	HLA-B1501	1.3711
23580623	KQIANELNY	Flow Cytometry and ICS.	epitope	HLA-B1501	0.0117
23580623	RQMEGEGVL	Flow Cytometry and ICS.	epitope	HLA-B1501	0.2834
23580623	KLITQFETY	Flow Cytometry and ICS.	non-epitope	HLA-B1501	0.0228
23580623	VMVMVGATM	Flow Cytometry and ICS.	non-epitope	HLA-B1501	0.2983
23580623	LQRKYGGAL	Flow Cytometry and ICS.	non-epitope	HLA-B1501	0.3771
23580623	IQKETLVTF	Flow Cytometry and ICS.	non-epitope	HLA-B1501	0.0045
23580623	RMVLAFITF	Flow Cytometry and ICS.	non-epitope	HLA-B1501	0.2683
23580623	LGAQALPVY	Flow Cytometry and ICS.	non-epitope	HLA-B1501	0.5717
23580623	RSQVGVGVF	Flow Cytometry and ICS.	non-epitope	HLA-B1501	0.2394
23580623	LIIMDEAHF	Flow Cytometry and ICS.	non-epitope	HLA-B1501	0.4686
23580623	IGKALHQVF	Flow Cytometry and ICS.	non-epitope	HLA-B1501	1.4317
23580623	WQQVPFCSH	Flow Cytometry and ICS.	non-epitope	HLA-B1501	6.6254
23580623	LMMLVAPSY	Flow Cytometry and ICS.	non-epitope	HLA-B1501	0.2789
23580623	LGKCGSCVY	Flow Cytometry and ICS.	non-epitope	HLA-B1501	2.9535
23580623	ILLKMVTHF	Flow Cytometry and ICS.	non-epitope	HLA-B1501	0.2906
23580623	QMSSGNLLF	Flow Cytometry and ICS.	non-epitope	HLA-B1501	0.1365
23580623	LIVSGIFPY	Flow Cytometry and ICS.	non-epitope	HLA-B1501	0.7132
23580623	ALLAGFMAY	Flow Cytometry and ICS.	non-epitope	HLA-B1501	0.0528
23580623	SLVMLLVHY	Flow Cytometry and ICS.	non-epitope	HLA-B1501	0.8237
23580623	KMRPMFAVG	Flow Cytometry and ICS.	non-epitope	HLA-B1501	3.6833
23580623	IQRTVFFVL	Flow Cytometry and ICS.	non-epitope	HLA-B1501	1.6301
23580623	IQNSGGTSI	Flow Cytometry and ICS.	non-epitope	HLA-B1501	0.1895
23580623	NSKNTSMSF	Flow Cytometry and ICS.	non-epitope	HLA-B1501	0.2861
23580623	LSKSEFNTY	Flow Cytometry and ICS.	non-epitope	HLA-B1501	0.1227
23580623	SQHNYRPGY	Flow Cytometry and ICS.	non-epitope	HLA-B1501	0.0198
23580623	LLLGVGLAM	Flow Cytometry and ICS.	non-epitope	HLA-B1501	0.7476
29397015	WEYVVLAFL	ICS, intracellular cytokine staining	non-epitope	HLA-B1801	0.7094
29397015	NEVVLTHPI	ICS, intracellular cytokine staining	non-epitope	HLA-B1801	0.433
29397015	YEADHHIMH	ICS, intracellular cytokine staining	non-epitope	HLA-B1801	0.1007
29397015	DEVSFSVGL	ICS, intracellular cytokine staining	epitope	HLA-B1801	0.0438
29397015	NEVFAVNPA	ICS, intracellular cytokine staining	non-epitope	HLA-B1801	0.4855
29397015	GRGKPGIYRF	ICS, intracellular cytokine staining	non-epitope	HLA-B2701	0.0734
29397015	ARMILMTHF	ICS, intracellular cytokine staining	non-epitope	HLA-B2701	0.0179
29397015	GRAAICGKY	ICS, intracellular cytokine staining	non-epitope	HLA-B2701	0.1806
29397015	NASRCWVAM	ICS, intracellular cytokine staining	non-epitope	HLA-B3501	2.5047
29397015	HPNIEEVAL	ICS, intracellular cytokine staining	epitope	HLA-B3501	0.0362
29397015	IPDREVLY	ICS, intracellular cytokine staining	non-epitope	HLA-B3501	0.3656
29397015	EPEPDVAVL	ICS, intracellular cytokine staining	epitope	HLA-B3501	0.262
29397015	FPAAAAYAA	ICS, intracellular cytokine staining	non-epitope	HLA-B3501	0.1155
29397015	TPMSDWPPY	ICS, intracellular cytokine staining	epitope	HLA-B3501	0.0245
29397015	LPTTGEIPF	ICS, intracellular cytokine staining	epitope	HLA-B3501	0.0343
29397015	LPIWARPDY	ICS, intracellular cytokine staining	epitope	HLA-B3501	0.0477
23580623	MMLPATLAF	Flow Cytometry and ICS.	epitope	HLA-B3501	0.2215
23580623	VATTFVTPM	Flow Cytometry and ICS.	epitope	HLA-B3501	1.5571
23580623	TPEGIIPSM	Flow Cytometry and ICS.	epitope	HLA-B3501	0.0263
23580623	NPEIEDDIF	Flow Cytometry and ICS.	epitope	HLA-B3501	0.4757
23580623	CPTQGEAVL	Flow Cytometry and ICS.	epitope	HLA-B3501	0.4365
23580623	MLIPTAMAF	Flow Cytometry and ICS.	epitope	HLA-B3501	0.1969
23580623	HPASAWTLY	Flow Cytometry and ICS.	epitope	HLA-B3501	0.0131
23580623	IANQAAILM	Flow Cytometry and ICS.	epitope	HLA-B3501	0.1977
23580623	LAILFEEVM	Flow Cytometry and ICS.	non-epitope	HLA-B3501	1.1688
23580623	LPEIEDEVF	Flow Cytometry and ICS.	non-epitope	HLA-B3501	0.1353
23580623	LPDTIETLM	Flow Cytometry and ICS.	non-epitope	HLA-B3501	0.0564
23580623	IPNHGVTAT	Flow Cytometry and ICS.	non-epitope	HLA-B3501	0.5892
23580623	TPPGSVEAF	Flow Cytometry and ICS.	non-epitope	HLA-B3501	0.1088
23580623	FPLCLSTTS	Flow Cytometry and ICS.	non-epitope	HLA-B3501	2.5489
23580623	EPWLKNNQF	Flow Cytometry and ICS.	non-epitope	HLA-B3501	0.1619
23580623	YPLAIPVTM	Flow Cytometry and ICS.	non-epitope	HLA-B3501	0.0044
23580623	HAHWTEAKM	Flow Cytometry and ICS.	non-epitope	HLA-B3501	0.5349
23580623	TPQPMELKY	Flow Cytometry and ICS.	non-epitope	HLA-B3501	0.0192
23580623	IAVGMVTLY	Flow Cytometry and ICS.	non-epitope	HLA-B3501	0.0951
23580623	VAATMANEM	Flow Cytometry and ICS.	non-epitope	HLA-B3501	0.3397
23580623	LAVSGVYPM	Flow Cytometry and ICS.	non-epitope	HLA-B3501	0.2393
23580623	LPVCQSSSM	Flow Cytometry and ICS.	non-epitope	HLA-B3501	0.1672
29397015	RDWAHNGL	ICS, intracellular cytokine staining	non-epitope	HLA-B3701	0.5659
29397015	SECTTPCSGSW	ICS, intracellular cytokine staining	non-epitope	HLA-B3701	15.7754
29397015	NQVEGEVQI	ICS, intracellular cytokine staining	epitope	HLA-B3801	0.2126
29397015	NHDSPDAEL	ICS, intracellular cytokine staining	epitope	HLA-B3801	0.0257
29397015	HDGAGKRVYYL	ICS, intracellular cytokine staining	non-epitope	HLA-B3801	19.3119
29397015	GEMPSTEDL	ICS, intracellular cytokine staining	epitope	HLA-B4001	0.0303
23580623	QEGAMHTAL	Flow Cytometry and ICS.	epitope	HLA-B4001	0.1145
23580623	LEFEALGFM	Flow Cytometry and ICS.	epitope	HLA-B4001	0.2145
23580623	KEENLVNSL	Flow Cytometry and ICS.	non-epitope	HLA-B4001	0.0263
23580623	IEETNMITL	Flow Cytometry and ICS.	non-epitope	HLA-B4001	0.0476
23580623	AEHTGREIV	Flow Cytometry and ICS.	non-epitope	HLA-B4001	0.1857
23580623	TENILTVLL	Flow Cytometry and ICS.	non-epitope	HLA-B4001	0.0466
23580623	LEYTVVVTV	Flow Cytometry and ICS.	non-epitope	HLA-B4001	0.1669
23580623	LETRAETWM	Flow Cytometry and ICS.	non-epitope	HLA-B4001	1.0863
23580623	AEISGSSPI	Flow Cytometry and ICS.	non-epitope	HLA-B4001	0.0811
23580623	NEAKITDIM	Flow Cytometry and ICS.	non-epitope	HLA-B4001	0.2015
23580623	RELKCGSGI	Flow Cytometry and ICS.	non-epitope	HLA-B4001	0.3885
23580623	AETQHGTVL	Flow Cytometry and ICS.	non-epitope	HLA-B4001	0.0187
23580623	GEEVQVLAL	Flow Cytometry and ICS.	non-epitope	HLA-B4001	0.0384
23580623	TESHNQTFL	Flow Cytometry and ICS.	non-epitope	HLA-B4001	0.2568
23580623	NESDPEGAL	Flow Cytometry and ICS.	non-epitope	HLA-B4001	0.2317
23580623	SETFSMGLL	Flow Cytometry and ICS.	non-epitope	HLA-B4001	0.2451
23580623	MECSPRTGL	Flow Cytometry and ICS.	non-epitope	HLA-B4001	0.2346
23580623	WEGGHDLTV	Flow Cytometry and ICS.	non-epitope	HLA-B4001	0.3979
23580623	PEVANLDII	Flow Cytometry and ICS.	non-epitope	HLA-B4001	2.1635
23580623	LEKKITQWL	Flow Cytometry and ICS.	non-epitope	HLA-B4001	0.4172
23580623	QETWNRQDL	Flow Cytometry and ICS.	non-epitope	HLA-B4001	0.5782
23580623	LEKHGAERL	Flow Cytometry and ICS.	non-epitope	HLA-B4001	0.4098
23580623	GESNIVIGI	Flow Cytometry and ICS.	non-epitope	HLA-B4001	0.039
23580623	EEYVDYMPV	Flow Cytometry and ICS.	non-epitope	HLA-B4001	0.7621
23580623	EEEQTLTIL	Flow Cytometry and ICS.	non-epitope	HLA-B4001	0.2709
23580623	TEHGTIATI	Flow Cytometry and ICS.	non-epitope	HLA-B4001	0.0912
23580623	RERLSRMAI	Flow Cytometry and ICS.	non-epitope	HLA-B4001	0.4908
23580623	VEVQDDGTM	Flow Cytometry and ICS.	non-epitope	HLA-B4001	0.3262
23580623	EQMANGIAL	Flow Cytometry and ICS.	non-epitope	HLA-B4001	0.4405
23580623	MEFIDGISL	Flow Cytometry and ICS.	non-epitope	HLA-B4001	0.0052
23580623	SEIPNLDII	Flow Cytometry and ICS.	non-epitope	HLA-B4001	0.0782
23580623	KEKVVGRII	Flow Cytometry and ICS.	non-epitope	HLA-B4001	0.6486
23580623	EEYKRSGIL	Flow Cytometry and ICS.	non-epitope	HLA-B4001	0.5832
29397015	NEGMGWAGW	ICS, intracellular cytokine staining	non-epitope	HLA-B4402	0.0305
29397015	REGNQSRCW	ICS, intracellular cytokine staining	non-epitope	HLA-B4402	0.0693
29397015	NEGCGWAGW	ICS, intracellular cytokine staining	non-epitope	HLA-B4402	0.1186
29397015	AEILRPTKKF	ICS, intracellular cytokine staining	non-epitope	HLA-B4402	0.0071
29397015	TETWKQQDY	ICS, intracellular cytokine staining	non-epitope	HLA-B4402	0.2401
29397015	AESWLWEVW	ICS, intracellular cytokine staining	non-epitope	HLA-B4402	0.0442
23580623	TEMGRLPTF	Flow Cytometry and ICS.	non-epitope	HLA-B4402	0.034
23580623	VEGLSGATW	Flow Cytometry and ICS.	non-epitope	HLA-B4402	0.0241
23580623	IESQKNGSW	Flow Cytometry and ICS.	non-epitope	HLA-B4402	0.0607
23580623	MENLLWKQI	Flow Cytometry and ICS.	non-epitope	HLA-B4402	0.2802
23580623	IESSKNQTW	Flow Cytometry and ICS.	non-epitope	HLA-B4402	0.018
23580623	LEKAANVQW	Flow Cytometry and ICS.	non-epitope	HLA-B4402	0.0249
23580623	TEIASLPTY	Flow Cytometry and ICS.	non-epitope	HLA-B4402	0.0176
23580623	GEKALKLSW	Flow Cytometry and ICS.	non-epitope	HLA-B4402	0.0122
23580623	HEWMTTEDM	Flow Cytometry and ICS.	non-epitope	HLA-B4402	0.8369
23580623	NEEKITQQM	Flow Cytometry and ICS.	non-epitope	HLA-B4402	0.2392
23580623	TEFQPHQLW	Flow Cytometry and ICS.	non-epitope	HLA-B4402	0.0019
23580623	SEMIIPKNF	Flow Cytometry and ICS.	non-epitope	HLA-B4402	0.0026
23580623	AEPDDVDCW	Flow Cytometry and ICS.	non-epitope	HLA-B4402	0.1149
23580623	TEEIAVQNW	Flow Cytometry and ICS.	non-epitope	HLA-B4402	0.0046
23580623	IESALNDTW	Flow Cytometry and ICS.	non-epitope	HLA-B4402	0.041
23580623	AETQNSSFI	Flow Cytometry and ICS.	non-epitope	HLA-B4402	0.2798
23580623	MEGVFHTMW	Flow Cytometry and ICS.	epitope	HLA-B4403	0.0723
23580623	GEGLHKLGY	Flow Cytometry and ICS.	epitope	HLA-B4403	0.0868
23580623	EENMDVEIW	Flow Cytometry and ICS.	epitope	HLA-B4403	0.0245
23580623	EEHSSTWHY	Flow Cytometry and ICS.	non-epitope	HLA-B4403	0.0104
23580623	AENHHHATM	Flow Cytometry and ICS.	non-epitope	HLA-B4403	0.1048
23580623	EEESEGAIW	Flow Cytometry and ICS.	non-epitope	HLA-B4403	0.0576
23580623	QEHETSWHY	Flow Cytometry and ICS.	non-epitope	HLA-B4403	0.0053
23580623	SENEVKLTI	Flow Cytometry and ICS.	non-epitope	HLA-B4403	0.038
23580623	EEEEAGVLW	Flow Cytometry and ICS.	non-epitope	HLA-B4403	0.0206
23580623	VEGVSGGAW	Flow Cytometry and ICS.	non-epitope	HLA-B4403	0.1045
23580623	NERGKSLLF	Flow Cytometry and ICS.	non-epitope	HLA-B4403	0.1927
23580623	NENDQYIYM	Flow Cytometry and ICS.	non-epitope	HLA-B4403	0.0911
23580623	HERGRPLLF	Flow Cytometry and ICS.	non-epitope	HLA-B4403	0.1785
23580623	AERTGEPDY	Flow Cytometry and ICS.	non-epitope	HLA-B4403	0.1716
23580623	EELGDGLAM	Flow Cytometry and ICS.	non-epitope	HLA-B4403	0.1602
23580623	SEFQIYKKS	Flow Cytometry and ICS.	non-epitope	HLA-B4403	0.7895
23580623	KEVALLRTY	Flow Cytometry and ICS.	non-epitope	HLA-B4403	0.0037
23580623	MELKYSWKT	Flow Cytometry and ICS.	non-epitope	HLA-B4403	1.9673
23580623	NERRAWNFL	Flow Cytometry and ICS.	non-epitope	HLA-B4403	1.2659
29397015	CVIGGAGNNT	ICS, intracellular cytokine staining	non-epitope	HLA-B5001	64.25
29397015	YPPKPCGI	ICS, intracellular cytokine staining	non-epitope	HLA-B5101	0.4615
29397015	IPFYGKAI	ICS, intracellular cytokine staining	non-epitope	HLA-B5101	0.0173
23580623	KPWDVIPMV	Flow Cytometry and ICS.	epitope	HLA-B5101	0.0714
23580623	MAMTTVLSI	Flow Cytometry and ICS.	non-epitope	HLA-B5101	0.0205
23580623	FPYSIPATL	Flow Cytometry and ICS.	non-epitope	HLA-B5101	0.004
23580623	IPHDLMELI	Flow Cytometry and ICS.	non-epitope	HLA-B5101	0.0059
29397015	QPEKGGRKPA	ICS, intracellular cytokine staining	non-epitope	HLA-B5501	3.3758
29397015	SPGEINRVAA	ICS, intracellular cytokine staining	non-epitope	HLA-B5501	0.2932
29397015	NTRPPLGNWFG	ICS, intracellular cytokine staining	non-epitope	HLA-B5701	3.9691
29397015	KSKKTPMGF	ICS, intracellular cytokine staining	non-epitope	HLA-B5701	0.0331
23580623	KAKGSRAIW	Flow Cytometry and ICS.	epitope	HLA-B5701	0.0086
23580623	LGFLNEDHW	Flow Cytometry and ICS.	epitope	HLA-B5701	0.5296
23580623	KVRKDIQQW	Flow Cytometry and ICS.	epitope	HLA-B5701	0.0026
23580623	ISYGGGWRF	Flow Cytometry and ICS.	non-epitope	HLA-B5701	0.0186
23580623	AVFQEEQGW	Flow Cytometry and ICS.	non-epitope	HLA-B5701	0.0291
23580623	ILIGVVITW	Flow Cytometry and ICS.	non-epitope	HLA-B5701	0.2247
23580623	KSWLVHKQW	Flow Cytometry and ICS.	non-epitope	HLA-B5701	0.0055
23580623	SASRAWNVW	Flow Cytometry and ICS.	non-epitope	HLA-B5701	0.0373
23580623	GGWRFQGSW	Flow Cytometry and ICS.	non-epitope	HLA-B5701	0.4411
23580623	LSAAIGKAW	Flow Cytometry and ICS.	non-epitope	HLA-B5701	0.0082
23580623	MLAVWNRVW	Flow Cytometry and ICS.	non-epitope	HLA-B5701	0.4394
23580623	ILIGFLVLW	Flow Cytometry and ICS.	non-epitope	HLA-B5701	0.8454
23580623	AVFVDENQW	Flow Cytometry and ICS.	non-epitope	HLA-B5701	0.0247
23580623	KTQRSGALW	Flow Cytometry and ICS.	non-epitope	HLA-B5701	0.0037
23580623	VSGKLIHEW	Flow Cytometry and ICS.	non-epitope	HLA-B5701	0.009
23580623	TSSQQKADW	Flow Cytometry and ICS.	non-epitope	HLA-B5701	0.1022
23580623	RVWIQENPW	Flow Cytometry and ICS.	non-epitope	HLA-B5701	0.044
23580623	KGKRIEPSW	Flow Cytometry and ICS.	non-epitope	HLA-B5701	0.0382
23580623	ATLLVWHTW	Flow Cytometry and ICS.	non-epitope	HLA-B5701	0.028
23580623	STTSQKTTW	Flow Cytometry and ICS.	non-epitope	HLA-B5701	0.0077
23580623	PTAGVLARW	Flow Cytometry and ICS.	non-epitope	HLA-B5701	0.0305
23580623	GATTETPTW	Flow Cytometry and ICS.	non-epitope	HLA-B5701	0.0376
23580623	ATGPILTLW	Flow Cytometry and ICS.	epitope	HLA-B5801	0.0036
23580623	WSIHAHHQW	Flow Cytometry and ICS.	epitope	HLA-B5801	0.0122
23580623	MEITAEWLW	Flow Cytometry and ICS.	epitope	HLA-B5801	0.6029
23580623	LTAAVLLLI	Flow Cytometry and ICS.	epitope	HLA-B5801	1.5094
23580623	IGIGILLTW	Flow Cytometry and ICS.	epitope	HLA-B5801	0.0598
23580623	IGLTSRATW	Flow Cytometry and ICS.	epitope	HLA-B5801	0.153
23580623	LLIMGQLTW	Flow Cytometry and ICS.	non-epitope	HLA-B5801	0.1708
23580623	IAVGGITLF	Flow Cytometry and ICS.	non-epitope	HLA-B5801	0.0601
23580623	RSVSGDLIL	Flow Cytometry and ICS.	non-epitope	HLA-B5801	0.285
23580623	RSLIGNEEF	Flow Cytometry and ICS.	non-epitope	HLA-B5801	0.0616
23580623	KSIEDNPEI	Flow Cytometry and ICS.	non-epitope	HLA-B5801	0.1487
23580623	KHVQRIETW	Flow Cytometry and ICS.	non-epitope	HLA-B5801	0.5541
23580623	IASAIVLEF	Flow Cytometry and ICS.	non-epitope	HLA-B5801	0.0573
23580623	GASTSQETW	Flow Cytometry and ICS.	non-epitope	HLA-B5801	0.0141
23580623	WMASVEPHW	Flow Cytometry and ICS.	non-epitope	HLA-B5801	0.1394
23580623	RSWNSGHEW	Flow Cytometry and ICS.	non-epitope	HLA-B5801	0.0022
23580623	LTGGVTLFF	Flow Cytometry and ICS.	non-epitope	HLA-B5801	0.4088
23580623	KTQAIDGEF	Flow Cytometry and ICS.	non-epitope	HLA-B5801	0.1323
23580623	FVIDNVHTW	Flow Cytometry and ICS.	non-epitope	HLA-B5801	0.0083
29397015	PYFVRAQGLI	ICS, intracellular cytokine staining	non-epitope	HLA-C0303	55
29397015	DYPYRLWHY	ICS, intracellular cytokine staining	non-epitope	HLA-C0701	3.5673
29397015	YRLWHYPCTI	ICS, intracellular cytokine staining	epitope	HLA-C0701	0.7709
30587531	CRVLCCYVL	in vitro assay	epitope	HLA-C0702	17.3329
30587531	FRCPRRFCF	in vitro assay	epitope	HLA-C0702	0.3694
