# Supplementary material for: INeo-Epp: A Novel T-Cell HLA Class-I Immunogenicity or Neoantigenic Epitope Prediction Method Based on Sequence-Related Amino Acid Features
Source: Biomed Res Int. 2020 Jun 15;2020:5798356. doi: 10.1155/2020/5798356 (PMC7315274; doi:10.1155/2020/5798356)
Supplement: Supplementary Materials — S1 Table IEDB antigen epitopes summary. Detailed description of 17 HLA molecules collected from IEDB. (XLSX) S2 Table External validation antigen epitopes summary. Epitope details of 7 publications. (XLSX) S3 Table Neoantigen epitopes summary. Epitope details of 13 publications. (XLSX) S4 Table Summary of amino acid characteristics. For all amino acid characteristics (n=21) that are described in the ExPASy. (XLSX). [file 5798356.f1.zip › 5798356.f1/Supplemental Table S4.xlsx]

## Sheet: Sheet1
		Kyte–Doolittle numeric hydrophobicity scale	Molecular weight	Bulkiness	Polarity / Grantham	Recognition factors	Hphob. OMH / Sweet et al.	Hphob. HPLC / Wilson & al	Ratio hetero end/side	Average flexibility	beta-sheet / Chou & Fasman	alpha-helix / Deleage & Roux	beta-turn / Deleage & Roux	Relative mutability	Number of codon(s)	Refractivity	Transmembrane tendency	% accessible residues	Average area buried	Conformational parameter for coil	Total beta-strand	Parallel beta-strand
Ala	A	1.8	89	11.5	8.1	78	-0.4	-0.3	0	0.36	0.83	1.489	0.788	100	4	4.34	0.38	6.6	86.6	0.824	0.92	1
Arg	R	-4.5	174	14.28	10.5	95	-0.59	-1.1	0.65	0.53	0.93	1.224	0.912	65	6	26.66	-2.57	4.5	162.2	0.893	0.93	0.68
Asn	N	-3.5	132	12.82	11.6	94	-0.92	-0.2	1.33	0.46	0.89	0.772	1.572	134	2	13.28	-1.62	6.7	103.3	1.167	0.6	0.54
Asp	D	-3.5	133	11.68	13	81	-1.31	-1.4	1.38	0.51	0.54	0.924	1.197	106	2	12	-3.27	7.7	97.8	1.197	0.48	0.5
Cys	C	2.5	121	13.46	5.5	89	0.17	6.3	2.75	0.35	1.19	0.966	0.965	20	1	35.77	-0.3	0.9	132.3	0.953	1.16	0.91
Gln	Q	-3.5	146	14.45	10.5	87	-0.91	-0.2	0.89	0.49	1.1	1.164	0.997	93	2	17.56	-1.84	5.2	119.2	0.947	0.95	0.28
Glu	E	-3.5	147	13.57	12.3	78	-1.22	0	0.92	0.5	0.37	1.504	1.149	102	2	17.26	-2.9	5.7	113.9	0.761	0.61	0.59
Gly	G	-0.4	75	3.4	9	84	-0.67	1.2	0.74	0.54	0.75	0.51	1.86	49	4	0	-0.19	6.7	62.9	1.251	0.61	0.79
His	H	-3.2	155	13.69	10.4	84	-0.64	-1.3	0.58	0.32	0.87	1.003	0.97	66	2	21.81	-1.44	2.5	155.8	1.068	0.93	0.38
Ile	I	4.5	131	21.4	5.2	88	1.25	4.3	0	0.46	1.6	1.003	0.24	96	3	19.06	1.97	2.8	158	0.886	1.81	2.6
Leu	L	3.8	131	21.4	4.9	85	1.22	6.6	0	0.37	1.3	1.236	0.67	40	6	18.78	1.82	4.8	164.1	0.81	1.3	1.42
Lys	K	-3.9	146	15.71	11.3	87	-0.67	-3.6	0.33	0.47	0.74	1.172	1.302	56	2	21.29	-3.46	10.3	115.5	0.897	0.7	0.59
Met	M	1.9	149	16.25	5.7	80	1.02	2.5	0	0.3	1.05	1.363	0.436	94	1	21.64	1.4	1	172.9	0.81	1.19	1.49
Phe	F	2.8	165	19.8	5.2	81	1.92	7.5	0	0.31	1.38	1.195	0.624	41	2	29.4	1.98	2.4	194.1	0.797	1.25	1.3
Pro	P	-1.6	115	17.43	8	91	-0.49	2.2	0.39	0.51	0.55	0.492	1.415	56	4	10.93	-1.44	4.8	92.9	1.54	0.4	0.35
Ser	S	-0.8	105	9.47	9.2	107	-0.55	-0.6	1.42	0.51	0.75	0.739	1.316	120	6	6.35	-0.53	9.4	85.6	1.13	0.82	0.7
Thr	T	-0.7	119	15.77	8.6	93	-0.28	-2.2	0.71	0.44	1.19	0.785	0.739	97	4	11.01	-0.32	7	106.5	1.148	1.12	0.59
Trp	W	-0.9	204	21.67	5.4	104	0.5	7.9	0.13	0.31	1.37	1.09	0.546	18	1	42.53	1.53	1.4	224.6	0.941	1.54	0.89
Tyr	Y	-1.3	181	18.03	6.2	84	1.67	7.1	0.2	0.42	1.47	0.787	0.795	41	2	31.53	0.49	5.1	177.7	1.109	1.53	1.08
Val	V	4.2	117	21.57	5.9	89	0.91	5.9	0	0.39	1.7	0.99	0.387	74	4	13.92	1.46	4.5	141	0.772	1.81	2.63
